# Supplementary material for: Genetic variation and association mapping for 12 agronomic traits in indica rice
Source: BMC Genomics. 2015 Dec 16;16:1067. doi: 10.1186/s12864-015-2245-2 (PMC4681178; doi:10.1186/s12864-015-2245-2)
Supplement: Additional file 3: Table S2. — Information on the 4,136 SNPs. (XLSX 567 kb) [file 12864_2015_2245_MOESM3_ESM.xlsx]

## Sheet: Sheet1
Table S2. Information on the 4,136 SNPs
SNP_ID	Chromosome	Position. IRGSP. v4	Position. MSU. v6	Sequence	Allele (Major/Minor)	Major allele frquency	Gene diversity	Polymorphic information content
seq-rs1	1	9634	9634	GCCATGTTGGTGTAGCATCGATCGATGTTGTCATTGTTTTTGTGGTGCCAGCCCATCTGC[A/C]TTGGCACTTTCCGTGGTGATTTCTGATAAAAGTGGAGTACTAGTTGTTTTTTCTTTTTGC	C/A	0.754797	0.370157	0.301649
seq-rs3	1	88427	88427	GCTGGACCTGGACGATCGATAGATGCATGAATCAAATGGCCGGCCTGCCCTGACAAGTAC[A/G]CCTGCTAGTACTAAATCGTGGAGTAAGAAATTGTTGAGGCCGGCGCTGGACGGCATATCC	G/A	0.766525	0.357929	0.293873
seq-rs4	1	152207	152207	GAACATATTGTTCTACTTTCTGAACTTACAGACAACGATGTTGGAGAGGCAGCTGTGTCA[A/G]TTTCAGATGATGATGAAGATCAAGTTACAGAAGGCTCTGATGAGTTAACTGATGTTACCC	A/G	0.51919	0.499264	0.374631
seq-rs5	1	172923	172923	TTATTGCTGTCCCTCCAAGCAGGGTGACCGGATGTGAAGGGTCCACCTATCAGCCCACGA[T/C]GTTGGTAAAAAGAGGGGTCCATCAGGTGAATACGGAGCAAATGCGCGTCACACATCTTTT	C/T	0.535181	0.497525	0.373759
seq-rs7	1	201666	201666	TCACTGCGATGCTGGATGTTTGCACTCTGGATTCATCTCTGTTTTTCTTTAAGTTTTCAC[T/C]CTACATGCTTTGCAAATCTGAGCTGTTTGTTTTACTTGTAAAAGATGGCCAATATACACT	T/C	0.852878	0.250954	0.219465
seq-rs8	1	293834	293834	GCAGCCTGCTATCTGTTTAGGTATCTCCTTCAAGTTTCTAAGTCAGTGTGGCAAGCCCAA[T/G]AAAATTTGTGAAGGCTCTACTCCACCTTCGCAAGGAAAACGGGGTTAAATAATCCCCACC	T/G	0.555437	0.493853	0.371908
seq-rs9	1	328402	328402	ACCGATGGTCTAACTGGCAAGCCTCGAATCGAAGTTTAACTTGATTATTGTTTCGCCTTT[A/G]CTTGCATGAGACCAATATTTCTCGACTTCTAATTGATCTCTGAGTCAGTGAGTGTGTGTG	A/G	0.559829	0.492841	0.371395
seq-rs10	1	332862	332862	AAACGATTCTCTGCCGCATTTGCAATCCAAGTACAGTGCAGGAGCAGGAGCAGGAAAATG[T/G]GTGGGTTGTTTAGGCATCTGATTCTTCTTCCTCATTGCCGTGGCGTACGTGCACCATGGC	G/T	0.715352	0.407247	0.324322
seq-rs11	1	368720	368720	TGTGTTCTAAGATTCATCTTGTTTCTCTTTTCAATGTACATTGAAAGTTGTTGGAATTAC[T/C]CATTAGTGCTGAATGTTGTTCACTGCACTCCAGTGCAGGGTTCATACAACCAGCATCTAC	T/C	0.851812	0.252456	0.220589
seq-rs14	1	398741	398741	CAACTCAACTACTTGTCTTGTCCGCCACGCCCACTATCAGCCTTGCATTGCATATGCTCT[A/C]CTTAATTAAAACCAGCATCGACCAAAGTTATTCATTCAGACTAAACTCTTCCTTAAAATA	C/A	0.78678	0.335514	0.279229
seq-rs15	1	407697	407697	ATTTTTCCTGAAACAATCAAGGGATAGAAAAGAAAAACATGTGATACAAATCTCCTCATT[T/C]CATTGCATTTCATGGCATTCTATCTTCAGATAAATCTGAACACTGAGCAACAAGGTGACT	T/C	0.84968	0.255448	0.222821
seq-rs16	1	417741	417741	AGCCAGATCTCGATCAGAACCTTTTCCAGGAATGTAAAGTTCGAAGGAATCCTTTTCCAA[A/G]TTATTGATTTCAGCTGGAACTCGAACATATGATTTTGCTCCAGCATCCTCCTTGTTATGA	A/G	0.728145	0.3959	0.317531
seq-rs17	1	420243	420243	GAGCTGTGTACCCCGTATGCCATCTCAAAATGGTTGAGGGACGTAATGGTTTATATTCAT[T/C]ATTTGTTTTTCATATTCTATTTCTGTTGTGAAATATGCACATATCGGGGTAATTAGGCTA	T/C	0.666311	0.444681	0.34581
seq-rs19	1	441974	441974	GGTGAAATTCTCATCTATCAGTTGGACCCATGATGGAAAAGGTTTTTTCTATGGTCGATA[T/C]CCTGCACCCCGGTAGGTTTACAAACTTCTGTATTTCTAATGTACTGTAATAGATTGCTTA	T/C	0.851178	0.253348	0.221256
seq-rs20	1	504844	504844	GGAAGAAGCGCATTAGATTCCACTAATCTTCAGCAACTCCTTGTTGCCAAGTACTGTCAT[T/C]AGTGTTAGTTAGTAGTAGCTCGTAGCATACTAGTACGACAAAGGAGAAAGGATCATAGGT	C/T	0.556503	0.493615	0.371787
seq-rs21	1	924222	924222	TTTTCTCTTTCTGAAGCAGAAATCTTACATCAATATTATGACTTGCTTTGCCTTGGTAGG[A/G]AACTCTATGGTCTTTACCTTTTCATTCTCTTAGTTTAAAGTTTGCCAATTAAATTGTTCA	A/G	0.812367	0.304854	0.258386
seq-rs22	1	925019	925019	AAAAGAAGAAAAAGTGAACTCCATGTAGGGTCATATTGATATTTTAATTCTGAACTCTTG[T/C]ATACCTATGTTAGATACACAGAAAGCAACAGGATCTTCAGCATGAACATGTTTGCACGAG	C/T	0.65565	0.451546	0.349599
seq-rs23	1	952918	952918	TGAAAGATGACCTGCTTTAGTGCATTACTGCGAAGGTCATTTTTGTTTTGGATCATAGCA[A/G]AAATCACCGAGTTGGATAATACCATAGCATATGCCATTAACATGGCCCCCGCATGTCATT	A/G	0.794118	0.32699	0.273529
seq-rs24	1	1008580	1008580	TGTAAGAAGCATCGCATTTAAGTCGACATGGATGGAACAGGGATACAAGGGAGCCCTCCT[T/C]ACTGATTGCATGTTTGAAACTCAGGACACTCCAGCCCAGCAGGCTTACCTGTCAGGAGCC	C/T	0.707889	0.413564	0.328047
seq-rs25	1	1055910	1055910	TAATTCAATCAAACTCTTGCAACAGGATAGTTGTGTAACTATGGTGATACTATGATTTAG[T/C]CTCTTCAAAGGTATCGACTCTAGTCTTGTCAGACAATGAGGTATCAACTGTAGATAGTAG	C/T	0.627932	0.467267	0.358098
seq-rs27	1	1242681	1242681	AGTTCATTCTACTTCGTTCCTAATCCAAACGCACGCTAACTCTTCCAAGTTTTAGTCTTT[A/G]CAAAATAACCACCGTTCAATGCTACCATTGAGTTGCAATCATGACCACAACGCAGTAGAA	A/G	0.675906	0.438114	0.342142
seq-rs29	1	1368033	1368033	TATGTGATCCATTATTGTTAGTAATCCAATCTTATTCTCTGTATATTTACATATTTTTAG[A/G]TTCCAGCAATTCTGTATGTGACCTTTTGAAAAGGTTACTGTAATACCCCCTATCTATCAA	A/G	0.539446	0.496888	0.373439
seq-rs30	1	1421180	1421180	GCCTGTAGCAATCAATCGAGGCTGGATTGGTTAATGGGATCGGTGGCGCCGCCGATTGGT[T/C]CTGGGGGCTGATTGGATGGGTGCTCTGTGGATTCTCTAAGCTAGGTTGATGTTCCGTACA	T/C	0.69403	0.424705	0.334518
seq-rs32	1	1438046	1438046	TCCTAGAATTTCTTCAGCATCTAGCTTTTCAGAACTTTCTGTCTTTCTTTTACACACACA[A/C]TTCTTAACTTTATCTGAAAAAACACACAACTCTTGTGATGAAATGGATCGCATTCACGGG	C/A	0.74307	0.381834	0.308935
seq-rs33	1	1482711	1482711	AACCTACGAAATTAAATTAACGGTGTGTGTGTATGCCTGTATTCCTACATGTAGAGAGTT[T/C]GGTTTGCTTACCTAACAATCTACTACAGGCCTCTCTCTCTGTGGCCAAAGAATAGGCAGG	T/C	0.633262	0.464482	0.35661
seq-rs34	1	1515945	1515945	AATCCTATATGGCAATCACGTGTCGGCCATGCAAATTAATCATCCCGCCTCTGGCCTTCC[A/C]TGCTGGCTGTGATGAGCACGTGGATAAATCATCAGGTAGAATTCACGGGCGATAATTGTC	A/C	0.518124	0.499343	0.374671
seq-rs35	1	1530060	1530060	GGATATGGGGTACCCATAATATCCACAACTATAAATAATCTAGATCCCTTCAAAATCATT[T/C]AAAATCTCTTATATTACGAGGATACGATGGAGGGAGTAGCTAGCTGCTGATCAAGTTTCA	T/C	0.801282	0.318458	0.26775
seq-rs36	1	1534423	1534423	TATGTTGCATTCTCCTTTCATTGAATAGTGCTTAGGCACGTAGCTTTCAGGCGACAGTTT[A/G]TTTTTATTTTTATTTTTTGAAAACTTTCAGGTGACAGTTTAGGGAATGAATTAAACTTCA	G/A	0.673774	0.439605	0.342979
seq-rs37	1	1549887	1549887	CCTCCTGCTGCTGCTTGCTCATCACTCCCATGGGCCCTGCAACTCTCCTCTGCGACATTG[T/C]TGTCTACTACCTTTGCAGCAGCTGGGATATATAGCTATCTAGAGCTTCTTCTTCTACTAC	T/C	0.646055	0.457336	0.352758
seq-rs38	1	1559603	1559603	GGATCAATCATGATTTATATAAAGTATAGAATACTAATATATCATCAATCGCATACACTA[T/G]CAACAGAATGAATTCGATCATCAGTTGCTAATTAATAGCTCCGCCTATCTCGCCGTGTTC	G/T	0.698294	0.421359	0.332587
seq-rs40	1	1574742	1574742	AGCTGAATATCCTGCTGGTTCTCGTAAGATTCCTGCACACAGAACAGAGGGTTAGAATCT[A/G]CGGAACAAAACAGAAAAGAGCTATGACACGTTAAAAGATCTAATAGTTGCACCAAAACCC	A/G	0.539446	0.496888	0.373439
seq-rs41	1	1576422	1576422	AAGTCTATTAGTACTACTAGAGATGAGAGAGATGATGTTGACCTACTGTGATGTGTCATA[A/G]TAGTTGGCATGCCTCACTTTCCTATAGCAATATTGATTTGTCCAATTTTACAATACGTCG	G/A	0.539446	0.496888	0.373439
seq-rs42	1	1593795	1593795	GGTCAACTAGCTGCTGCCACTAGTGTAGATGGACATAATTGGTTGTTCTATGTATCCTAT[T/G]CAATTTTTGACTCTGAAACTGATGAAAATTGGTTATGGTTCATGAGACACCTCAATAAGG	G/T	0.833689	0.277304	0.238855
seq-rs43	1	1616781	1616781	GTGTAATAATAGCCCAACAAAGCCAATAATGGTCGTTAAGAGCAATAACGGCCATTAAGT[T/G]CTAAAATGCTATATTTGTTGTGCTACTTGTAGTGGTTGCAATAGAGGTTGCTATATACTC	T/G	0.520256	0.499179	0.374589
seq-rs44	1	1682923	1682923	ACAACAAGAAAAGAAAACGCTTGGTTTTACATGCCAAAGTTAAACATGTCACCATATCAG[A/C]CATGAAACGTTTATTTATCTTTGAGCTTCTTGGAAGAATTGGTCACATTAATTTTGAGCC	C/A	0.943497	0.106621	0.100937
seq-rs47	1	1772519	1772519	TGTTGGCTCCATTTCATGCATATTTCGATCAAATATCCCAAAATCATGCTCTCTAGACAG[T/C]AAGACAGAAACAAATATCAGAAAAGGTAGCCTCTCGCCCTCCTCTCTTTCCTTTTTTCTT	C/T	0.943497	0.106621	0.100937
seq-rs50	1	1803504	1803504	TTTCAACATGATTTTCTTTCACAAATAAAATGAAGTACTCCTACATCATAAAAATATTCT[A/G]GCCATAAAATCAGCCCTAGCTAGCATGCATGTATATTCGTGTTTGCGTACGGAAAAGGTA	G/A	0.522388	0.498998	0.374498
seq-rs51	1	1929297	1929297	GTTTGTTGAACTAACTACCATATCTCAAATCTGAATGTATAATCTGCCAGTGTCAACTGC[T/G]TGCTTCCATTTCAACCCGAGGTGTAACATGTGCACACAAAAGCTCTTCTCTGAATTCCGC	T/G	0.51919	0.499264	0.374631
seq-rs53	1	1943340	1943340	TTTATTTACTCATTCATTCAGACGCCATGGGACAATTCCAAGGACCGAACCAATGTTGTG[A/C]TCCGGTCTAACCAGAATACATTACATTGGCGGAGGCCACGACACAACTGCCACACAGACA	C/A	0.605544	0.477721	0.363612
seq-rs54	1	1944794	1944794	CAGTGGGTTTCGGGAATGCTTCAATTCACTGCTTTCACTGGGAGCAGTGAGTCTCTTGCG[A/G]AACATATTTTTAACGGCAACTTGTGAAAGAAAAACACATTTGAGTTTGAATTCACAACCA	G/A	0.509595	0.499816	0.374908
seq-rs55	1	1994984	1994984	AGAGGAAGCACTTAAAGAATATGATTCTCTCGCTCCAAAGAGGTATAACTACTCAGAGCT[T/G]AAGAAAATAACAAGATCTTTCAAGGATAAACTTGGACAAGGTGGCTATGGCATGGTATTC	T/G	0.551173	0.494763	0.372368
seq-rs56	1	2069894	2069894	ACATCAATAGACAAGCATCGGGGCATATGATATGGGTTGTTACTTCTATTGTTGTGAATT[A/G]TGGACCTAAAAAAATCCATAATATCCACAGAGATAAAATGATGTAGCATATTTATTAAAA	A/G	0.944563	0.104728	0.0992437
seq-rs57	1	2100327	2100327	CCATTTCCTGCACACGCAGACAAGTTGATGTGATGAATATGGATGATAGATTTTTACCTC[A/G]GTATCTATATCTGTATTCCGATGCTCTTCGGAAATGGTTAAACACAAGGCATAACAAATG	A/G	0.589552	0.483961	0.366852
seq-rs59	1	2112371	2112371	TTTTTTACTTCTTCTGTTCCTCGGGGAATATTATTGTCTGTTCCCGTAAAGTTAAGGGGA[T/C]ACGCTAAATAAACTCCAAACTTTAGATGTCTACATTTTGATAGCTAATTTGACCGGATTT	C/T	0.588486	0.48434	0.367048
seq-rs60	1	2115893	2115893	TATTATTATTTAAAGTAATATATTAGAGTCTATGTAAATGTTATAGTCCCTATTCTACGA[T/C]GGGGTTTGGGCCGATCAATCCACGCCTTTAAGGGAGAAGGTTTGTAATTAACGAATGAAT	C/T	0.588486	0.48434	0.367048
seq-rs61	1	2117932	2117932	AGCATTGTAAAACTTGGATCCGTATAATAGCAACCCCTAAATATAAACGGCAACAATATG[T/C]ATTAAGTCTAAAAGGTTTTGTATTTGGAGTCAGAGAGAGTTGTTACCAAGGGCAAGTAGT	T/C	0.527719	0.498463	0.374231
seq-rs62	1	2138922	2138922	ACGGTCGAGGGGATGGAAAACGAGATCATATGGCTGTGCTCTTTCCTGGGCATGTCTCCG[A/G]AGTCCATGAATAGACCAAATGGGTCAGCTCGACGCCTTATCTGTGGTGCGAGCAGATCAA	A/G	0.527719	0.498463	0.374231
seq-rs63	1	2168465	2168465	GCATGCATATATGCAGCTTGCAGCAATGCAAGTAGCAAGAGTGCGCCAGCAGAAAACTTA[A/G]ATGCGATGCAATGCATCCATCCATCCATCCATATGTATGCACTGCATCTGGCAACAATGG	G/A	0.509595	0.499816	0.374908
seq-rs64	1	2228627	2228627	GATCGATCGCTTTGATGCTCGAGGAGAGGGGAGAAGAGAGCATAGTCAGTTCTTGGATCA[T/G]GACAAATTAATGAAAGAGCAAATGTTTGACCTGTGTTAATTAATTAATCATGCATTTGAT	T/G	0.915778	0.154257	0.142359
seq-rs68	1	2289674	2289674	TTTGGGCCTGCCTATGAATTCGGGCTTCTTTTGTGTTCGAGGATGTTACTTCCTTTAATG[A/G]GCCGTCATGAAGTCGGGCCCCGGAAGAAACGAGGCCTAGAGTATTTGCAGAAATTAGTAT	G/A	0.615139	0.473486	0.361392
seq-rs69	1	2310793	2310793	TGTCCTAAACCTACCAACATTCAGAAGACTGGATGGAAAAACTTGATGAATACTACTGTA[T/C]TGCACATCATCTGCACTAAAGAAAAATAAAGAAAGAAAAGAAACACTTTGGCCACTAGTT	C/T	0.551173	0.494763	0.372368
seq-rs70	1	2328509	2328509	GCTGACTTGGCTGCAGCCATCCAGTCTCAGCTGGATGATATTGCAGTCAAAAGCCATCGG[A/G]TCGACACATGTGCCGAAGGACTCGTCACCTCTAAATTCCTGATGTCTCCAAGTCCCAAAT	G/A	0.823129	0.291175	0.248784
seq-rs71	1	2333407	2333407	TTGTCTGAAACTCTGTAGTCTGTACACATAAACATATGGAGTACTATATCTTTATGATGG[T/C]ACAACGCTTGCTAGCTTGAAGACTAAGCTGGTGGCAAACGTCAAGCCTATATATTTGCGA	T/C	0.584222	0.485813	0.367806
seq-rs75	1	2391599	2391599	CATTGATATGAGGATAATAGAATAGTAAATTGAACATTGTTTGGAATTGCAGAATGCATG[A/C]TTGATTTCCAGGGCTTATATCAGCACGAAGCGTATCACAAGAACAAAAACTAAAAAGATG	A/C	0.515991	0.499489	0.374744
seq-rs76	1	2405767	2405767	CTCCTCCTCACTTGCCCTCCACCTACTCTAGCTTGAATGTTTTCGCACATTGGAGCTCCA[A/G]GTTCAGCTCAATTTCTTGCTTGCCTTGAATTGGTTTGGTGCTGGATTTGCAGTATCGAAT	G/A	0.659915	0.448855	0.348119
seq-rs78	1	2477388	2477388	AATGGTGGCTAAGCCGAGCACCCACAGCGCCGCGTCCACGTTGGCCTCCGCTTCGTCCCG[T/C]CGAGTAACAGCCACCACCATATCTTGATTAATTTCGAAGACTAATTTGAGATCGAAGCTA	C/T	0.608802	0.476324	0.362882
seq-rs80	1	2561330	2561330	CATCTAGATGCCCTTGGATTAATTTTTCAAGGCAGATTTTGCCTCTTGAGAACCATGATA[A/G]CTTTTAGATTTTCCTGCCAGAATTTCAAATTGTTGATGTTATGCAATATTTAATCTATCG	G/A	0.565032	0.491542	0.370735
seq-rs81	1	2580387	2580387	AGCACGTGAATTCAATTCTCTCCTCCTGCTATCTAATTCAAGCTTCAAGTTTTCATTATC[T/C]TGGAAAACTCTTAAAGCATAATCACGAGCTCTCCGGTGTAGATTGCGCATTTCTGAAATG	T/C	0.778252	0.345152	0.285587
seq-rs83	1	2588456	2588456	CTATGCTATTAAGAGTTTTGCCAATTCTGGTTAAAATTTTGTTATGAAACCCATGGCCTT[A/G]TAATAATGGCGGCCTAAAAGTTTGTATACTGCTCAAGAGAATATATCATCGTACGAAAGT	A/G	0.802772	0.316658	0.266522
seq-rs84	1	2615882	2615882	AAATAAGATATGTGTAGAATGTACCCCATAGTTTTCTGTATGTCTCCAATGGATGCAAGC[A/G]CTTATACATAGGATAAAACTCATATCCATTGAAGTACACCGACCTCCTCTCAGAATTGTG	G/A	0.534335	0.497642	0.373818
seq-rs85	1	2616669	2616669	ATCATAACTAGAATGTTGTATTTGACTTGGTCTAAAAGAACGTCTAATGAATATACGTAT[T/C]ATAAAGTTCCATCTCTCCAACCTGAAACTTCAATGGGCAGATCCGCAGAAGGGATTGTAG	C/T	0.575359	0.488642	0.369257
seq-rs86	1	2636798	2636798	CGCACAGCACAGGTGTAGTTTGCTCGATGTGTTCGGAATATGTGGTTTATCTCAGTTCGT[A/G]ACAGCTTCGTGCTAATCACGTTTAGTTGAGTATGACCGAAAATGTGTGCACGTATTGGTG	G/A	0.634328	0.463912	0.356305
seq-rs88	1	2680040	2680040	CCTGTGCCTTCTCTTTCTTACTGCACTGAATATATGAAATTGAAATTGAGGCCACAGGAA[A/G]TTTGTATGGCTGAATATGAGGCACTTCCAAGGGTTCATCACCCTTGTCTCAAGAGTTCAA	A/G	0.771855	0.35219	0.290171
seq-rs90	1	2835575	2835575	GCATGTCATTGCAAAGACGTATACAGAATGTCAATGTAATCATGCTGATCAAATAATACT[A/G]AAGAGCTGACCATATGGCTTCTTACACACGAAACCATGGTAGCAACTTCCAACAGAAACT	G/A	0.672708	0.440344	0.343393
seq-rs93	1	2848047	2848047	GGTATGATTTCAGCAGGAGAGCGAGAGTTCAGTCACCTCTAATCCGTCAAATCCCCGAAT[T/C]CCCCAAACCAGCTTCGACAAGCGGCGGCGGCGGCGACGGGGAGTGGCGGCGAGTTGCGGC	C/T	0.593817	0.482397	0.366044
seq-rs94	1	2864232	2864232	ACTTGCAGAGATTATTTATCAAGACTGTATGTGTTACAGTGTTTGGAGAGTAGCCATCAA[T/C]AACCATCTGATCCCAGCAGTTTAAAGCTTGGATCATATTTTCTTCCTTTGACAGTGCATC	C/T	0.546908	0.495599	0.37279
seq-rs95	1	2868138	2868138	GAGGAAACTATAAGAATATATAGTTAGTGAAGAATTGAAGCTATTCTGGTGTACTTGTGA[A/G]TGTCTCCAATATTGATATCTTAGTACCCACGGTTATGCAAACACATATTTTTTAAATAGA	A/G	0.799574	0.320511	0.269148
seq-rs96	1	2871114	2871114	CAGGGCGCACATCCCCTCTTCTATAAAACCAATCGGCCCCGTCTCCTCCTCTTCCCAACC[T/G]CAAATCTTGCGATCCACACACAGCAAAAGAACCACCACCGTTTCCCCTTCCCGAGAAGAA	T/G	0.780384	0.34277	0.284024
seq-rs99	1	2978790	2978790	CTAGAAACCACAAGACTACACTCTATTTACATTTTACACTGCAATAGCATCAAGCTAATC[T/C]AAAGCCCCTTTTCCTTCATAACAGTACAAGACACTGTCTTACTACCGTGCAGCAGATCAT	T/C	0.671642	0.441078	0.343803
seq-rs102	1	3328456	3328456	TACAATTGGCAACAGAGTGAAATGTTAGGTTTGCAGGCTTACTTGTACTTGATTTTTGTA[A/G]CATCGACATCTTTAACAGGAGTAAACCCTTCCAATGAAAGAGAATGGTGCTTAACTTCTG	A/G	0.621535	0.470458	0.359793
seq-rs106	1	3360236	3360236	TTACCTCTCAATCGAGTATTGCTTTATACTTGTCTCAGTTGTCTGATCTTATTGAGAATT[A/G]TAGGATCCAAGCTCGTGCATCTCGGAGCCAGCATTTGGCAACAGGAAAAATGGCTCTAAT	A/G	0.62095	0.470742	0.359943
seq-rs111	1	3446276	3446276	CCTTCCAACCCTAGTACTATCTGCCTACTAAGCTGAACTCTGTATAGAACCATACACTAG[T/C]ATCATCAGAGCAGTTTCTTCATGCCTTTGAGTACTTGGAGCTCCACATAGGTACCTTCAG	C/T	0.638593	0.461584	0.355054
seq-rs114	1	3470521	3470521	TGTCCATCTCTGCAGCCAAACATGAATGCACCCCAATTCAAGATCAGCTCAAAGCCTCAA[A/G]TCCAGTTTCAGTAATCTATAGCATGAACAATGAGTCCATGATGTATGAGGAGCATACGAA	A/G	0.719616	0.403537	0.322116
seq-rs116	1	3502592	3502592	TCCTGATAGCTTCAGGTGCAGTGTTATTTGTTTCTGACAACCAGTAATCAATCATTCCTT[T/C]TTGCTCAGGGCCAAATGTTAACAGTTGTGGAATATTTTCTACTTCTGTACCGAGCATTAT	T/C	0.555437	0.493853	0.371908
seq-rs117	1	3520528	3520528	GCAGTATATACAATCTAACGGTGTAAAAGTCCTCCAACTGAATTGCTACCTGTTGCCGAG[T/G]AGTTTCTGCAGGGAGAGGATGGTCTCCGCCTCTCGATCGGAGATGGGCTCCTTCTTCAGG	G/T	0.665245	0.445388	0.346203
seq-rs118	1	3525867	3525867	GTTGAGGGTTTTTCGACTCCACTGAGAGCGGTCTTAGTGTTATGTTTGTATGAAAAACCC[A/G]AAACCAATCTTCAATTCAACACCGAGCTTCTTGAAGAGACATTGTTCTAGAGAGTGTTGC	A/G	0.943255	0.10705	0.10132
seq-rs119	1	3527049	3527049	AGAGATGCGCCAAAAGATTCCTGCATGCGGCGTGCAATGATATTGATCGATCTGTATTTT[T/C]ATATGTCCCATCAAGAACACTTTTTAGGGGGGACGTCCGATGATTATTGGGGCTAGCTAA	T/C	0.561834	0.492353	0.371147
seq-rs122	1	3567701	3567701	AGAGTACATGATCAGGAATGTAGAAAAAACACACACCGAGACAGATAGTATGAGATCAAC[T/G]CCTCTATCTGGGTTCTGCTTGCACACATCACGTACTGATGCAGCTATACTTGTGAAAACT	T/G	0.636461	0.462757	0.355685
seq-rs124	1	3639865	3639865	TATCTGCATCTTTGGGCCTCCCCTTTTTCTTCTAGGAATTCTTCTTTGGCAGATGTGGGG[A/G]AAGCTCTGAGATCACATATGAACACAGATTTCACCTTTGCCCTTTGTTGCTGCTCATGCT	G/A	0.723881	0.399755	0.319853
seq-rs125	1	3712437	3712437	TTGAAGAGAACAAAACCAAAGAATGCCTGAGAAGAGAGGACACGCTTAATTACAGTTCTC[A/G]CAGTTTTTGTTTTGATTTGGGATACATAGATTAGGCTTGTACATCGACGAAGAAAATGAG	A/G	0.589552	0.483961	0.366852
seq-rs126	1	3815553	3815553	AAAAGTAACATACTTGTATGTTTCTTGAATAATATCCTCATGTTTGATTCGACATGCAAC[A/G]ATGTCGCTTTTGTTTGATCTGTATCTTAGATTTCGGAGTGAGGAGGAACTTGATCTAAAA	G/A	0.696162	0.423041	0.333559
seq-rs128	1	4125267	4125267	TAATTGGGTACTCTCGTTCTCTTTTGTGCTGTGGCTTGCTGTGTCGAAATTGGTCGACAG[T/G]TATTGTTCTTACGTTGTCATATCTTTTGTTCCTTACTTTAGAAGCTGTTTAATGGGGATG	T/G	0.824094	0.289926	0.247898
seq-rs130	1	4149316	4149316	GTGTCACCCATAGTCGTGTGTGTAGCTGTGTTGTTTTAATGTTTCAACTGTACATAGAGA[T/C]TGTGCTACAGGTAAAAATAGTGTGATGCAGATGTTGGCACGCACACTACATACACACCAC	T/C	0.754797	0.370157	0.301649
seq-rs131	1	4306004	4306004	TTCTTCTTGTTGGACCAAACCCTAGCTAGCAGCAGCAACCATGGCAAACCCTAGGCCTCC[T/C]TATGTGTTGCTGGAGAGAGTAGTGTTTTTCGGAGGACGCGAGTTACCCGACGGCACATGG	T/C	0.700426	0.419658	0.331602
seq-rs132	1	4319886	4319886	TTAACCCTACCATTTGGCAGTTTAGCCGGAGCTATTCATGTAGCTGGAGCCATACATGTA[A/C]TAATTATGCATAAAATGAACATTTTTATTATTACAGAATGTAACTTTTTTGTGAAATTAT	A/C	0.663113	0.446788	0.346978
seq-rs133	1	4332310	4332310	TAGTGGCTCATGATGGAGTTCAACTCCTTCGGCATGTCTCAGTGGAGGAAAAAGTAATGT[T/C]GGTTGGGAGAGTATTCGGAAAAGTAAAGCAGCAGACGTATCAGCAGCGATACCAGCTCTC	C/T	0.541578	0.496543	0.373265
seq-rs135	1	4535508	4535508	CGTAAAAAGCAATAAATGCTCCATAATCTTGCTTTACAAGTGTGTCCGTACAGTAGGACC[T/C]ATCCCCATTTGCTGCTGTAGTTGAGCTTCATGAATCTTTACAGCCAATGTAATATCAAAA	T/C	0.71322	0.409075	0.325404
seq-rs136	1	4570977	4570977	AACAGGGGATGACAAAAATTGAGGTTAAAACGGATGCACAGATGCTGGGCAAAGCACTTA[T/C]TTCCCAAGATCTGAACCGTCGCCCTGATGGTGTCATTTTCAGAAAATTAAGGGCTTTCTT	C/T	0.63113	0.46561	0.357214
seq-rs137	1	4573975	4573975	ACCATACTTAGTGTGTCAGGCGACTGAAATTCTAGAAATTTCAATTAACTTAAACCTAGC[A/G]CTAGATTTTGAGAGAGAAGGAGGATGGTGAAACTCACCGGTAGACGGTGCACTGGTGTAT	A/G	0.771855	0.35219	0.290171
seq-rs139	1	4668182	4668182	TTTTTCCCCTCCTCGCCAAATGATCTTTTTAAAAACTTTTTGGTAGACTTTTCTGGCCTC[A/G]GATAAAAGCGTGTACCTTTTACTTGAAGAAAAATAATAGCTCAGCATATTTAAAACACTA	G/A	0.684267	0.432091	0.33874
seq-rs141	1	4703732	4703732	TTTGATCAAGACTTGGTTGACCCCGTTTTAAATGTGAAATTTTGTACGTCTGTGCCGAAT[T/C]TTTTTAGATAATTTGCGCCTCAATGTACACTTGCTTCACAAATTCGAGTTAGTCTCTGTA	T/C	0.579957	0.487214	0.368525
seq-rs142	1	4713276	4713276	GCTACCTCACTATCTTCTGGAATGACCTGTAGCACTCAAAAGAAAACGGATAAAAAGGAT[A/G]TACATTAGCAACACAGCATTCAGCAATGCGGATTCTTGATATTTCAGTTTGATTCAAACA	A/G	0.528785	0.498343	0.37417
seq-rs143	1	4730000	4730000	TTTTGATCTCATCCAAGCTCTCAGCTGTACTTAAGATGTACAACCTGCAATAATAATCCC[T/C]TAGGATGGATTGATGGTGTTCTATACTAATTAAATTAATCCCAGTGTACCTGTAACCCCA	C/T	0.520256	0.499179	0.374589
seq-rs144	1	4742028	4742028	AAATCAGTTCTCAGTGCACAAAATTATGGCCACTTATTCGTATGAAAAAAAAACTGCCAG[A/G]CCAACATTCTATAGTAGCACGATTCTCCTTATGAGTGCCTAAATTGGTGTTTTGCAGTAC	G/A	0.53838	0.497054	0.373523
seq-rs148	1	4873233	4873233	AAAGGGAAATTGATTGAAGCGTAGTAGTTCACCGTACTTGGATTTGCTGATGTGATGACG[A/C]CACGAGTTCCATGACGCATCGGATGATCGGATTTGTCATATTCTTGGGAGGAATTCTGCT	C/A	0.751599	0.373396	0.303684
seq-rs150	1	4882860	4882860	GCATGGGAATATGGACCATGGTTAATTTGCATGATCTGCATGACGTGCACTGATTAAGAT[A/G]CATGCAGAAAACGGCACAGAACCTAACCAGCAGTTTACTTGGAGAGAAACTGATTAGGAT	G/A	0.749467	0.375532	0.30502
seq-rs151	1	4888074	4888074	AAGAAAATGTCAAAGAGTAAAGTACCTGAACGGACATGCAACTCTCTTGATCAATTCATG[T/C]CTTCTGTTGAATCACATTAATTGACGCAGTCGCATTCAGGCGTACAACTTCAACCGATCT	T/C	0.537313	0.497215	0.373604
seq-rs152	1	4914108	4914108	TTGCAGTTCATCCCCACCCCCCATTTTCATTATTAGCTGTGAGCGAGATGATCGAACACG[T/G]CAAAACAAAGGTATTTGTAGACGTTTAGTACACCCTACATTGCAGATTTGCAACTTTAGC	G/T	0.604478	0.478169	0.363846
seq-rs153	1	4918182	4918182	TCGATCTCCTCTGGATGACAAGGGAGGGACAAGAAGACGCAAGCAAGAAGTGGAGGCTAC[T/C]TGTATTGTATTGTACCCGCGCCGTGTCCTGTCCTCTTGCTGTGTCCTCGTCTCGTCGTCT	C/T	0.604478	0.478169	0.363846
seq-rs154	1	4942372	4942372	TTTGACTTGTTGCATGTGTGTGCTGTGCTGTGCTGTGGCAGTTACTAATACGGTCGCCGT[A/G]CAGTGCACGTACGACGTCACGTGCATGCATGCAACTTGTAGTACTACTATGTACTATACG	G/A	0.61194	0.474939	0.362155
seq-rs155	1	4993920	4993920	CGAGTCGCTAGAAGCTAGCATTTGCAGAATTGCAGGACTGCATATATTTACACTGCTGCC[T/C]CGTATGTTTCTGCAGGATAAAGGTCATTTTGGTCTTCCAAACTATTTTGCCAGAGCACTT	C/T	0.80064	0.319232	0.268277
seq-rs156	1	5006317	5006317	GCACTAGAAAATGGATGGCAGATTTCGGCAATGTTTGATGTCTCCTTGTTGCCATATATG[A/G]TTGCACTTTTGGGGGGGTAATTAAACATAACAAATTGTAGTTAGGTGCTCTGGTTAGTTT	G/A	0.638593	0.461584	0.355054
seq-rs159	1	5446084	5446104	GGATAAAATTATTTATATCCAAGCTGGAGACCTCCCACATCCATAATTTTTTAACTATGG[A/C]TCATAATTATTTCAATTAGGCAGCCGGCAATGTGTCTAGCATAAACCCTGTCTTCTTTGC	C/A	0.507463	0.499889	0.374944
seq-rs160	1	5520049	5520069	TCAGAGGAAAATGAAACAAATTGCTTGCTAAGCAAAGCACGAAGAGAGATAGAGAGGAAG[T/C]GAAGAAGATGCAGATAACTGAAAGGCCTAGTTTCCTGTCAAATTTATGTGCTTCAGTAAC	C/T	0.662047	0.447482	0.347362
seq-rs162	1	5607872	5607892	TCCCCTACTATCATGGACATGTCTATTTATGACGACTCAAGATTATCATTTGTAACGGTT[T/C]GCTTTCACCCGTCACGGATAGCCTGTTACAACACGCTATGAGGTCTGAGGATCTGTGCTA	C/T	0.685501	0.431179	0.338221
seq-rs163	1	5651422	5651442	TAAGATTCTTTTTTGGATGCATCGAAGATATCTTTTTTCGAAGGTGGATGCAGCGACGAT[A/G]TCATTCGATTCTTGACTATGACGCTCGCAGCCTTGGCTATCTATTCTATATAATGTGAGC	G/A	0.556503	0.493615	0.371787
seq-rs165	1	5682661	5682681	TTCAAGAAAGTATTTAAACCTATTCCTTGCGTACGACCAATTGCAATCAACCCGGTATGC[A/G]TGCGTTTCATTCATTAATTCATCAACCCTGACTGGATGATCAGGTAATCAGCTACAGTAG	G/A	0.615139	0.473486	0.361392
seq-rs166	1	5693703	5693723	CTACTATATAAAAAAGAGATTGAACATATGAAAACACACACAAAAGTTTGAGAAAAAGAC[A/C]CTTGATTTTGATTCCGGTCAGGCCATCGTCCAACAACTATAACAAAACAAAACGCGTTTG	A/C	0.517058	0.499418	0.374709
seq-rs167	1	5702332	5702352	CTTATCACATGCTGATCAAAATCGCTTTCACCGAGGATTCCAGGCTCCATGGGAAGTAAT[T/C]ACGTGACGTGTGTGTTCCAACAGTGGTGGAGCTGTGCTATGAACATGATGCAGTCAACAA	T/C	0.711087	0.410884	0.326471
seq-rs168	1	5703658	5703678	ACTCCCATGTAAAAAAATATTCACAAACAGGTAGTATAGTACAAAAAGATGCGCTAGACT[A/C]TGACTAATTGCAACTGTTATTCCCCAGAAGACTATCAGAGCTCACGTGCAACTGCAGAAC	A/C	0.683369	0.432752	0.339115
seq-rs169	1	5712340	5712360	TTATATGACGGATGATCTAAAGAGAGTCATGTCCAGATTACTAGATTGGTTTTTTATATG[A/G]TGGATGGAGTACGTAGCATTGTGTGTACAAAAGAAAGATTAGAGATGGTGTTTTTTATAT	A/G	0.780992	0.342087	0.283575
seq-rs171	1	5748268	5748288	TATTCGCCAGGCTCCTCTCGTTCTCGCTGCCTTTGTTCTCCATCCCAACACGGGGCAGGG[T/C]GGAGGGGTCGGATCGGATGGGTTTGACGAACCCTTTGATTTTATATGCCTCGCTTAATAT	C/T	0.740385	0.38443	0.310537
seq-rs172	1	5759280	5759300	TCAAAATCGAGGATTTGGATGGAGGATTACGCTAGTTTTTTTTTAGGAAAAAATTAGGGG[A/G]CGGTTTGGCTTTGGGTCTTGGTTGATTGATTTATTTATAGGCGCGGTCTCCGCCTTTCCC	A/G	0.571429	0.489796	0.369846
seq-rs173	1	5774993	5775013	GATTATCTCTACTAGCTGGTCAACAGCACTCTCTCCAGGAAACAGTGGCTGACAAATACA[T/C]ATTATGAAATATAATCAGAATAACATCACAGCATAATCTAATCAAGGAACCTGAATGTTG	C/T	0.809168	0.30883	0.261142
seq-rs174	1	5823894	5823914	AAATCATGGAACGAATACTTGTTCCTCGAATCAATTGAACCAGCAAGTGAGCCCTACACT[A/C]CAGGTTTAATTCAATGAACACATGAACAAGAACAAAGAAATTTGATATAATTTTACAAGA	A/C	0.80064	0.319232	0.268277
seq-rs176	1	6038693	6038713	TTATATAGAAAATTTAAGACTCACTGGATGATAGTGAAAACGCTGGGCTGACCCCACAAC[T/C]TACACATAAATCTGTCACTGATTAAAACGATTCAAAATCTACATTTGTCTCTTTACTTTT	C/T	0.750533	0.374466	0.304354
seq-rs179	1	6213931	6213951	CTGCGGATAGGGGCAACCATAAGTAGCGACGATAATTAGAAGGTGATTGATGGTTACGTT[T/G]CTAGGGAAGTGGGTAGATTTGTGCAAGAGGGCTCATCGGGCGACAAGACTCGTTTGTTTC	T/G	0.744136	0.380795	0.308292
seq-rs180	1	6410668	6410688	CAACACATATTTTGACAAGTAGAGAAAAAAAGACTAGATCTCTATCCCTAATTATTAAAC[T/C]TAGCTGCTCTGTCCGATGCATGTGGAGAGTAAGGGGGAAACTGTTTTAATCACCCGGGTG	C/T	0.856838	0.245334	0.215239
seq-rs181	1	6500796	6500816	AACGAGGCAATATATAGCCTAACTTAACAGCCTCAAGTACTCTGATCAGTTCATCAGTTG[T/C]GGGCATCTCAGACTTGGAACCAACTCCATCTGATGTGGAGACTTCAAAGGTAAGAGGGTC	C/T	0.726013	0.397836	0.3187
seq-rs182	1	6532750	6532770	GTTGTTTGAGCTTTGTGTTCTTGCTCGGGGCTCTGATTTCTGAACGGTGTAGAGATTTCT[T/C]GCACTAAATTGATATATATTGCCTTGATGTTACGTTCGGAGCCTGAAATGTTACATCCAG	C/T	0.726013	0.397836	0.3187
seq-rs183	1	6636277	6636297	TGACACTCGTCAACGGGGACAATTTTCTATGCTCATGCCGGTATCTGTCATGCAACTATG[A/C]AAAGACCACTAACTAGCAAGTCTGATAACATCTTTTAGTTTATATCCAAGATTGGCACAC	C/A	0.584222	0.485813	0.367806
seq-rs184	1	6667359	6667379	AATTCAACTATAAAAATAGAGGGTTGCAAAACACATTAAAAAATATAAGAATAATCGTTT[A/G]ATTAAACCGTAGGAATCGAATGAGCGAGATAAGCTCAGGAATTTTTCTAAGAGATTGGAG	A/G	0.552239	0.494542	0.372256
seq-rs186	1	6701678	6701698	TCACACTTATTTCTGAATTCCCACTCCATGGTAGTACAAAGTTTTGTTAAACAGTCATGG[T/C]ACTTTCAAATGCAGGACATAAATTGCACAGTAATACAATCCTAGATTATTTGGACGGCAT	C/T	0.815565	0.300837	0.255586
seq-rs192	1	7086371	7086391	TAGCACCCACTGCATCCAATCTAACCCACCATTCGATACCCACCACAGTGAATATCGAAA[A/C]TTAAAAGAACTAAAAGGACCTAGATATATTCAAGCAAAGCATCTGATATTTAACTATCTT	C/A	0.61194	0.474939	0.362155
seq-rs193	1	7120529	7120549	AAACAAGGAAAATTTGGGCTACACAACTGAACAGACAAAAGATGGACAGAGTGCTGGAAA[T/C]GACGAACACATGGACGAGCAGACAACAGGGGAACGCAGTTCTGCAACAAATGTAGCTACT	T/C	0.617271	0.472495	0.360869
seq-rs195	1	7135389	7135409	TCAGTCAGCGCCAAGCGGCGACATGTCAAATGGCGGTATGCAGTCTCACCCGGTGTCAAA[A/C]GGCCAATTTGGAGGTATGCCATCTCTCCCAACACCATCAAACCAGATGGGTGGGATGCAG	A/C	0.574627	0.488862	0.369369
seq-rs196	1	7562903	7562923	AAAACGTCAAGTAGAAGTATTATAATAGCATCGACTAGCTAGGTACCACATCCCATATAC[A/G]TACGTATCTTCAGAAATTATGCACGCTTACATAACCAAAATGTCAGACAGGGCCTTATGG	A/G	0.703625	0.417074	0.330099
seq-rs199	1	8759554	8759574	GTGTAGAGGATTCTGTTCTTTAAAAGAACCAATTTTTGCTTGGTAGTAATAATTGCGAAT[A/G]TGGTGTTATGGGTTTTGCTCTTTTCCATTAATGACTACTCCCTCTGGTCATAAATAGTTC	A/G	0.763326	0.361319	0.296043
seq-rs201	1	9022120	9022140	CAGTTAGTTAAATCACAATTCATTCAAACGAACCAGATCTTTTGCAAACGAGAAAAGTAT[A/G]TAAGGATATCGACATTAAGAAGTACTCCCGTCATGCCGTTGTCTTTTAACATGACGTTTG	G/A	0.724947	0.398798	0.319278
seq-rs202	1	9062514	9062534	AACAGCACTGAGTGACAGATCACTAATCTGAAAATGTCTTCAAGAATAAGAGAAAAGAAA[A/C]AAGAATGGAAGGCCGGCTAGTTAGGAGTTTAACAGAATAAACACTAATCGATGTTAGAAT	C/A	0.722814	0.400707	0.320424
seq-rs203	1	9081739	9081759	TGTGTATGAAGATTTCGAGCAGCTGACACTCGAATTCCATCACAAGGGTGATCTTTATGG[A/G]CTCGAAAAATACTGGTAATTTGCATTTCTCTGTTACTTCCTGTCCCCTAGTAATCTAATT	A/G	0.728145	0.3959	0.317531
seq-rs206	1	9221868	9221888	CCATAATACCATTATTATTATAGTCATTGGTATGTGGGTCCCATTCTTTTTATTGTCACA[T/C]ATGTTAGCGCCTATAATAGTGTAATGTGAACCCGTCGAAGAGAGAGTTCGTCGACCTGGC	C/T	0.689765	0.427978	0.336395
seq-rs207	1	9259055	9259075	TGGACTGTATCTGTGGGAAGACATGGATTGAACTGTTAGGGGTGTGCGGTCACGCAGTGC[A/G]TCTCTGGGCAAATAGAACAGAAGCAAAATGTGTACATCAACTTAGGATTCAGTTAGTCTG	G/A	0.665245	0.445388	0.346203
seq-rs208	1	9267419	9267439	TTGGAAATGAACCGATGATTCTTTTTTTTTTTTGGGTGAGCGAGATTGTAGCATTCGTTC[T/C]AAACTTTTAATTATAAGGTGTCTTTTTGTTAAATGGGCTCAAAGCTACTATCCTCTTCAT	C/T	0.597015	0.481176	0.365411
seq-rs211	1	9321783	9321803	AACCAACTGTTGATAGCAAGTCGAGAAGGGGTTCTATGTGCAAGAGTAGTACAAAAGCCA[A/C]TGTTTCTCTCTTCTGCTTCTTCTTCTTCTTTTGCAAAATAGGCGTTGGAGATGAGCGCGC	C/A	0.763575	0.361057	0.295876
seq-rs212	1	9330999	9331019	GTTGAATGGAAATTTCCGTTAATCAATCTAGAGATTCTCATAATTAGGAACAAAGAGGTA[A/C]ACAGTTTAGCACCACTAGTTAATCATGGAGGCGACAGCAAGTAAGGCAGCCAGTGCCGGA	C/A	0.777186	0.346336	0.286362
seq-rs213	1	9379767	9379787	TAAAGGTCAGAAGAATAAGATCATTATCCTCGTATTTCTTGGAAGCAAAGACTACTGATA[A/C]TGTACAGAATTGCATGTTCACAAAATAAGTATATCCAAGTGTGCACCACAATCGAAGAGC	C/A	0.682303	0.433531	0.339557
seq-rs215	1	9524073	9524093	GCAAATAGTGGATCTTTCTTTTATAACAAAGATATTATTATATCAAACAGGTGTTTCCAG[A/G]ATGTTGCTTTAGTTCATCTACTTCATCAAAGAGTGCGTGCTCGAACCTTCTATGAAAATG	G/A	0.778252	0.345152	0.285587
seq-rs217	1	9556762	9556782	TGCACACGGTCACACACAGATATCGATCAGAACGAACGAGAGAAGGGAAAGCGATCGTGC[T/G]ATGATAAAAATCACTGCAAGATCAGATCAGTTTTGATATGTGGAAGTTGATGTAAAATAA	G/T	0.829424	0.282959	0.242926
seq-rs219	1	10148561	10099581	TGCCCTTATGTAGGAGTAGGTGGCACTATCATGCCAGCTACTGAATTATGATGCAATAAT[A/G]TGTACAGGAAACATGCTTGATCTGTACGATGGGTGCAAATAAATTAAACCACCGAACCAG	G/A	0.648188	0.456081	0.352076
seq-rs221	1	10402929	10353949	AGCCTTTAAATCCAAGAACAAAGGAAGAACACCATATAAGTAGGGTATTATGTCTAGTAT[A/G]GCCCAAATGTGTATAACCAACATTGGCCTATTTACTACGACAACAACTAGGGATGCTCCC	A/G	0.550107	0.494979	0.372477
seq-rs222	1	10449934	10400954	AATATCGGCGCAGAAAGTAGATTTCTAGCAAGCAAAAAAGGCTATAACTAAAAACCTCAT[T/G]CTCTCGACCTCGATCTGAAATTCAGGTGTTAGGCATGCCAATGAACGCGCAAGAGACGGT	T/G	0.571429	0.489796	0.369846
seq-rs224	1	10869923	10820943	GCAGCACATTACTCAAAGGTCAACAACGCTACAAACACACTAAACGTATGCATACCATTT[T/C]TTCATCATTTGGTGTGTGCGGGATGGCGGTTCTCATTTTCTCAAGTGATAGAATCCAATA	C/T	0.507463	0.499889	0.374944
seq-rs226	1	10888828	10839848	CCACTCTGTGGACTAAAAGAAGCTTCGCCTCAGGCTGCATTCTTTTCAGCTCCAAACAGT[A/G]AGTTTCCTCTTTTGTCGTTAGCACACTTTCCGAATTAGTAGACAGTGTAAATTTTTGAGA	A/G	0.536247	0.497372	0.373683
seq-rs227	1	11019393	10970413	GCTGCTTAATTGCATGCTACGTGGTTCGAGCCAGCTTATTTTTTTCAAGATCGAGTGTTC[A/G]ACCCTGTATTATAGTATATCCCAATGAGGAAGCCTCTAGTTTCAATTATTATTATATAAT	A/G	0.685501	0.431179	0.338221
seq-rs230	1	11157463	11108483	TACTATAAATTCTTCATCACCGTGTGATAGTCCAACTTCTGATGACGAATCACCACTTTT[T/G]TGACGATCCTGTTTGTTGTCGTGAACTTTTTTTTTATGACCAAGACATCTAGTCGCTGTT	G/T	0.892324	0.192164	0.1737
seq-rs231	1	11259332	11210352	GAAGGAACCATGGGAAGAACCCGAAACGACGAGATAAACCTAAAAACTACCAATGATTTA[T/C]AGATATGGGAGTAGGGTCGACCCCTCTCTGTAAAAGTTTATAGGAAAGGGAATGTAGAAG	T/C	0.623667	0.469413	0.359239
seq-rs232	1	11500025	11451045	TGAGCAACAGCAGCGCATAGGCCAAGCATGCCTATTTACCTTAAGAATCAATATCAGAAC[A/G]AAACAAATAAAACAAGAAATTTCACCCAATTCCCACTTTACATTTACAACTCATATAAAA	G/A	0.539446	0.496888	0.373439
seq-rs233	1	11501124	11452144	TCAGTTTTGTTTCCAAAGTTAGCTAAATCCCGGCCCTTGGTCTAGCTAGCTATATGTCCT[A/C]TATGCACTGCCTGTCTAGCATCAGAATTAACATGGAAACAGCCTAGGACATATCAGGTTG	A/C	0.880597	0.210292	0.18818
seq-rs234	1	11504764	11455784	GCAAAGGTCGAGCATGCAGCATGAGAGATCATACTGCTTTCGAGCTATATATTTTTATGG[T/C]AAACTTAAATTTAGTAGATCGCCATGGCTAGCCCACAGCTCCAGCGGCCGTCCACCCAGC	T/C	0.539446	0.496888	0.373439
seq-rs235	1	11508523	11459543	CTGTATACAAAAGCATGCATGAGAACATATGTTTTTCGGGAGTTTAATTCAAAAGTTGTA[T/C]CATGTACTACCTCCGCGTATATATATACACACACCGATGTTGACTTCATTCGGTGTTTGG	C/T	0.630064	0.466167	0.357511
seq-rs237	1	11662442	11518757	CCCTTATACATAAGGTTGGACTTCCTATGTATTCTGTTTTCTGCATGATTATCCGGTTAC[A/G]TTCAAATTCAATTGGATAATCGTATAAGATTTCAACTGCTTTATGTTGCATAATTGGATA	G/A	0.560768	0.492615	0.37128
seq-rs239	1	11803914	11660229	TACCATAAGCAAGTCATATTGTATACTAGGAAATACTACCATGCAAGGGCCATTAGAGAC[A/C]AGACCTGTCTGGTCAATCATCTCTGCCAAGTGCCAACGTGTCTATTGATAGTAGGCGGTC	A/C	0.547974	0.495397	0.372688
seq-rs240	1	11841907	11698222	TGTGGTAATGTCACACAAGAACCTCACCCATGCCTGCTGACAAAACACTTATTTCAGGGG[T/C]CTCACTCTTGCGAAAGCTTGGAACTTACTGAAGAAAGTGCATCGTCGGGCACAACCGAAT	C/T	0.748401	0.376594	0.305682
seq-rs242	1	12420294	12276609	AATAGTTAGCAAGTCAGTTAAGAAACGGCTGTACAAGTAGCGAGGGTGCATGTGTGTATA[T/G]ACGCGGAATGTTATGGGAGGACAGAAGAAGTGTAGCAGAGACGATGGATCGATCGATCAG	G/T	0.889126	0.197162	0.177726
seq-rs243	1	12500545	12356860	AGCTCTTTTATGGCTAACGAGTTTGGTCAAGTAATTTAAAGTCCACCTAAAAAATGTCAG[T/G]GGCAAGCTCACTTAAGAGTCCCTTTTAATCAAACAATTGTGAAGAAATTTGGTAGGATTT	G/T	0.877399	0.21514	0.191998
seq-rs244	1	12913235	12769550	CAGAGCCCAATTTTACCTTATTAGACATACAACATTTCTAAACTTTTGTAATTTGCATTT[T/C]GTTTTAGGACCCCTATTTCTGAGAGATAGGCCTGTATTTGAGCGTATGCATGTTAGGGTC	C/T	0.503205	0.499979	0.37499
seq-rs245	1	13040462	12896777	ATGTCCTGGTTAACATCATGACTTGACATCATTTTCATACTATTTAGATATGAAGGCGTG[T/C]CCTCATTTTCCAAAATGAAATGTTTCATTCCTGCAAGATCCTCATCCCATTGAGCACTAC	C/T	0.515991	0.499489	0.374744
seq-rs246	1	13379710	13236025	TGCAGACTAATTTTACTCAGATAATCTTTTGCTTGAACAAGCCTAGTTCTACTTGCATGT[A/G]TTTTGTTAAATTTAGAACTAATCATTTAAACACTACCCGCAAAACAAAAAACCTCCTAAT	A/G	0.773987	0.349862	0.28866
seq-rs247	1	13392951	13249266	GACAGAAATTATCCATCAAAACTAGATGCATCCAAATATTGGTAAGTGTGATGTCCACAA[T/C]CATTTTTTTCCTCAGTTTTCATAACAACATAGCTGCGCATTTTATTTGAGGAATGCAGAT	C/T	0.621535	0.470458	0.359793
seq-rs248	1	13449895	13306210	CGAACTTGAACTTGAATTGCTACCATGCGACACCCATAATTACCTCCATTTAATTTACAC[A/G]TTACGTGTTTATTTCATTTCACACTATCTAATCGTTTAGTAGCATGCGAGGAGATGCGCC	A/G	0.6258	0.468349	0.358674
seq-rs249	1	13461829	13318144	AATATTGTTCTTTACTACAACATTATAGTGCTGCATAGGCAACATTATGTGCAATATACT[A/C]TTTAAACCTTACTCCGATGTGTATAACTTTCACGAGTTGGGATTCGAAACAAACCTAGGA	C/A	0.6258	0.468349	0.358674
seq-rs250	1	13517262	13373577	CCTACACTCCTAGTTAGGTGCAAGACATTGCGAATTGCGATTCAGTTCATGTTGCCGTTG[T/C]GCCACGGCCGATTCCGAGCAAATGTACCGTCCAACCATCGACGTACGGAGACGAAATCTT	C/T	0.580488	0.487043	0.368438
seq-rs251	1	13651745	13508060	CCTTTTTCTGTTTTTTTGGCTTTTTTTGGGTCTTAGTCGCTTCAGGGGATGGTAAACACC[A/G]CTCTAAATTTTAAGCCCAAGGTATCCACGTGTGAGCCTTAGTTCATCTTAAGCTCACGAG	A/G	0.773987	0.349862	0.28866
seq-rs252	1	13657922	13514237	TCCTTTGTGGACCAAGATTATGAAAGTGGGATATAGTAGGAGTGTGTGAACCGAGATCTC[A/G]TTCATTTCTTGTTAGCTAGGGCCATCATATTATTGTGAGCATGTTAATTTCCCAAGCTTA	A/G	0.771855	0.35219	0.290171
seq-rs253	1	13680388	13536703	TGCTATTTGAATAAGGTAGACATCAACCCCGTGAGTTACATATATTGTTGTTCGCTAATC[T/C]AAACTATAACGATTTATATGATTCAAATTTTGTGTCACAATATAAGCATTCTTACGCTAA	T/C	0.53838	0.497054	0.373523
seq-rs254	1	13937764	13794079	CTGGTGAGGAAACGCAATGGGAGTGGGACGCCCTCCTCGTCGTCTCCGCAGCAGCCCAGG[T/C]CTGGTGGATTTGCTGCCCAATCTTCAGTCAGGTATATATCATTTGTCTCCCGTTGATGTA	C/T	0.876333	0.216748	0.193258
seq-rs255	1	13951800	13808115	CCGGAGCCATATTGCTGTTTGGGTTGAAGTATCCGGAAACGCATGCCATTTCCAATCACA[A/G]GAGTGATCATGCCGAGACAGAAAACAGCTATTGGCATCGCGGACCGTTTAGCCGTTTGCT	A/G	0.641791	0.459791	0.354087
seq-rs256	1	13958209	13814524	GGATGATCTAGTTAACCCATGCAATTGGCTTCGCTAGCAGTTCTCTTTCAAGTGCAAAGC[A/C]GCTAAGCAAATCTCCGATGTCTCTTTATTATGTTTCCAAGCCAGGAAATCATTTGAAAGA	C/A	0.586294	0.485107	0.367442
seq-rs257	1	13958822	13815137	TACTCCCTTTCCTCGGCCTCTGCCTCTCCACGGTGCTCGGAGAGAGGCTCGCGTGGCTCG[T/G]ATTGGCCTCGAAGCTGCTCATCCACCTATGTGTCATTCTCCTCATGGCTCTAGCCTTTGT	T/G	0.873134	0.221542	0.197001
seq-rs258	1	14084365	13940680	GCTTCTTCCGGCCAGTGATCCCTCAGCTAATTAAGTTCATCATCATATCGATCTGTGTAG[T/C]ACTCCTTAATTATTCAGTGACCTTTCAATCGATGAGTGATGTGATGTGATCCGGCCACGT	T/C	0.777186	0.346336	0.286362
seq-rs259	1	14131561	13987876	AATCCGAATGGACGCGTCATTAATTAGTTTCGCTTCGGTAAAAACGCTTAAACCCCGGAA[T/G]AAGAGCGGTCTCATAGCATAGGGTAGCTCGCTAGCTTGTGTACTGGACGGGACTAGTGGT	G/T	0.533049	0.497816	0.373905
seq-rs260	1	14191255	14047570	GCAATTTCACCAGAATAACATTGTTTTGGTGTTTTTTTCTTGTATATTCAATTGGTGCAG[A/G]TGGTGACGACAGAGTTGAGGAGTGTAGAAAGGAGAAGATTGTTACAGCCACAAGGAAAGG	A/G	0.603412	0.478612	0.364077
seq-rs262	1	14259963	14116278	CGTACACACAAATACATCGATCGATATAGGAAGCAACTTAATTATATTAATCAGACTTAC[T/C]CCTGAGGATTGCATGGGAGTGTAGAATGCATGGATTTTAAGTTCATAAGTCCAAGCTCCA	C/T	0.73774	0.38696	0.312091
seq-rs263	1	14292578	14148893	TAACAATGGCGCTAGAATAAAGAGTTTCATAATTAGCTTACCACTAGAGTAAATGTTCTA[T/C]ACATTGATTTTAGCTCATCAGATCCTTGCACGGATCCAGCAACCTCAGGTCCTTGGATTG	C/T	0.698529	0.421172	0.332479
seq-rs264	1	14375156	14231471	GACACAACGATAATTATTTTGATGTACATAGCAACGAAAAATCTGATGGGGACAGAGCGT[T/C]GAAAATTCTTACAACACAAAAGGGATGCACAATTGCACATGCCCTTACCATAAAATTGTG	T/C	0.613006	0.474459	0.361903
seq-rs265	1	14419772	14276087	AAAAATGTCAAACTGATGAACCAATTAAACTGATTTGATTGGGCCAACCAAAATTTTCTT[A/C]GTGTTCCATCCAACACTAGTGCCTATGTAATTGTGTGCATCTCTCAATCCATTAAGGGCT	C/A	0.613006	0.474459	0.361903
seq-rs266	1	14443474	14299789	AGATGCAAATGAAGACGAGGACATTGGTTTTGGAACCCCAACAAAAATATTAGAACTATC[T/G]AACATCCCATTGGCAGTAGAACAGGGGTCCATATTTTTGCTCTCTGACTTGCCCATGTTA	G/T	0.616205	0.472993	0.361132
seq-rs267	1	14444894	14301209	AAACTAGCAACAACACCAGCTCCAATTGGTCCTGAAATCTATAAAATGCTATTACACCGC[A/G]TCATAATATGCAAGCTCCAACGAACCAAACCTAAAAATGCATGGACCAGGCTTCAACCTC	A/G	0.613006	0.474459	0.361903
seq-rs268	1	14453835	14310150	GTTGATTATTCTTACCTGTTGAAGTTGTCTAGCCTTGCTGATTATCTGGCATTGCTGGGC[T/C]ATACTGTCCATGAGGATCGTGTCAATGCTTCAATAGGGCTCGAAAATATCAATGGTCATG	C/T	0.557569	0.493372	0.371664
seq-rs269	1	14480264	14336579	CTACACTAAATCTCTATTTGTCATTTTCCTGGCTTCTTTTGCAAGCTTGTCAGCCATCTT[A/G]TTCATTTCTCTTGGAATCCACCTAACCTGCAAGGAATCAATAGCATTGAAAGTAGCAATT	A/G	0.721748	0.401655	0.320992
seq-rs270	1	14482387	14338702	TCATTTACACGACATCCGTTTCATCCATCCACTTGACCATACCAAATCATTCCACCAAAA[A/G]AATTGAAAATTTCAAAAGGTTGAATCACATAATAATTATACAAGTGAAGAATTTGTTTCT	G/A	0.721748	0.401655	0.320992
seq-rs271	1	14496922	14353237	TTGAGTTTTGTCTCCTCCATGTGCAAGGATCTTCACATGGCAAATCTTAATTGATGGTTG[A/G]AACACGATTTGAGTCTGACGACATTGGTCTTATAGATCCGGATGTACTAACATGTACCGT	A/G	0.852878	0.250954	0.219465
seq-rs272	1	14518389	14374704	GTGAGCCAGTCAGCCAGACAACATTTTATTAACGTCAGTATCAATGTACTCCCTCCATTT[T/C]ATAATACTAATACTAAGCATCTGTAGGTTCAAATTTTAAACACGATGTAAGCATTTATCA	C/T	0.840085	0.268684	0.232588
seq-rs273	1	14523312	14379627	ATGGAGAGGAAAAAAGGGGCACAAGCGACCACAAGTACGTTGAGATGATGAGCAATCGCT[A/G]TTCCGTTATCTAATCATCGGTTTAATCATGATTACTCAAATAGAATCCAGGCCGATGATC	G/A	0.840085	0.268684	0.232588
seq-rs274	1	14533917	14390232	TGGTGTTGTATGGTGGTGCCGAATTGGGTGTAACACCTTTCTTTGTTTGAAGGAAACATC[T/C]AACATCGTCGTTCACTTTCATAGCTACACTCTCGAAATAAAAGATTTAAGATATCCATTT	C/T	0.648188	0.456081	0.352076
seq-rs275	1	14557140	14413455	GAAGATCACAAGGCAAGAAATCATATTAAATACAACACGAAAAGCCACCAAGCATCAAGA[T/G]GCCTATTTAAATAGAATGCCATCCTATTTCATAAGATCAACCAAGGTTACAAGCCAAAAG	T/G	0.733475	0.390978	0.314546
seq-rs276	1	14655251	14511566	CTCAGCAAGCAAAAGATGGTAAACCCAGTTCAAACACTCAAATGTGGCGTAAACATACCT[A/G]TATCAGCCAAAGATGAACCAAAATGGAGATAAATGCAATGATTAAATTCTGGGAAAAGGC	G/A	0.692964	0.42553	0.334992
seq-rs278	1	14761637	14617952	AAGCAAATATATAGGCATACAAGTTCAAAACGATGGAAATAAAGTACCTGTTACGGCTCC[A/G]CTCAATGGTCCACAGATGCAATCCATCAAGTCTCTTCTAGAGCCTCCACGAAAAACATCG	G/A	0.897655	0.183742	0.166861
seq-rs280	1	14770423	14626738	GAAAAACCCCCAAGCTTGTTGATGCAAACCTTGCAAGGCTCACACAGCTCAGCTCCTCAA[A/G]CGACCACAAAAAGCTGGAGGATTTTTCTGGAACCTGAAACACACCACCAACCCTCCGGCA	G/A	0.53838	0.497054	0.373523
seq-rs281	1	14772336	14628651	CAGATTAATATGGTCCTACTGTGTTCGAAAGAAAAAATTAACTGAGTTGGAGTAGTCTAC[A/G]TCTGCAACTGCAGCTGTGCCTAATAAACAAGAAAGGGTAATAGGAATAGTACACATGCAC	A/G	0.792111	0.329342	0.275109
seq-rs282	1	14890467	14746782	CCTGAAAAGTTTCCAATCCAAATCAAATCAAATAAAGGCTAAGCTGCAGGACAAAACTAT[T/C]GAGGATTCTACAACACAAACATTCGGTATAACTGTACCGGGTAAATACAGCATGAGTGGA	T/C	0.897655	0.183742	0.166861
seq-rs283	1	14895305	14751620	ATCTCTTCTTGTAGTTAGGGTCTAGGGATGCATATCTGAAGATATGATTTAACTGGAACC[A/G]AGCCTATACAATCAGTTTCTTGGGGGGTTTTCTTTTTCAGAATTTTTGAATACAGATAAC	G/A	0.644989	0.457956	0.353094
seq-rs284	1	14900789	14757104	ACGCTGACCATAGCCATTTTAAGAGGATCGCCTGTTCACACACCATCTTTAGATCAATTA[A/G]AAAAGATACAAAAGGAAGTGTTGAGTGTTAATTGTAAATATGCTGAGATAGAATCCTGGA	G/A	0.523454	0.4989	0.374449
seq-rs285	1	14903088	14759403	AAGACGGCGTCGCAGCTGCCCAACGACGAGCTGCTCAGGTTGCTTCGGCTCTTCATTCAC[T/C]GGGGGATACGCTTCGGTAGAGGCGTAGAAAACATCAAATTCTTAACGCAAATAGGGAAAT	T/C	0.544776	0.49599	0.372987
seq-rs288	1	14971631	14827946	AGAGGATTAGGTGCCAAGAGGATGCATGCATCCTCTGAATGCAGGAAGGAAACGTGACCG[T/C]GCCGCCGCCGTTCGTCCGTTCCTCGCCTCGCAGCCTCCGCCTCTCCCCGTCGGCCATCGG	C/T	0.697002	0.42238	0.333178
seq-rs289	1	15424634	15191949	CCTGATATAGGCTTCTTGCAAAATGCTACATATACAAAGTAGCGTAACATGCATGTCCAC[T/C]ACTCCATTTTATTCGTAAGGTCGACCACAAACTAGCTTTAATTTATTGCTGACTTGCACC	C/T	0.719616	0.403537	0.322116
seq-rs290	1	15425925	15193240	CCACCAGCATTCCCGCTCTCGTTTAGGCGTGACATGAACCACCATTTTGACAGGTTATTC[T/C]GGTCATTTACCCCTGATTCAGTTGCTTTGACACCATCTGTAGCTGAATTATAGTCTGTTA	C/T	0.623667	0.469413	0.359239
seq-rs291	1	15525703	15293018	AGCCCTTGAAGTCTACGAGGCGCAGCTGTCCAAATCCAAGTACTTAGCCGGGGATTTCAT[T/C]AGCTTGGCAGATATCAGCCATTTCCCGACGGTTTATTACCTGCTGGCATCTGCCCATGCT	T/C	0.501066	0.499998	0.374999
seq-rs292	1	15742743	15510058	ATTTCAATTAATCTTGGCATGCTCTCTAATTAGCACATTTGATACTACCTTGATATACCT[A/G]TCCGCTCATTGCGGCCACAATATTTTCCATTTGTATGTGCAGCAAGCACTAAGCTTCTAC	G/A	0.619403	0.471486	0.360336
seq-rs294	1	16037811	15805126	AAGTAATCCAAAACAATACATATACGTAAAAAAATATGAAGTGGAGCACGCGCTTGAAGA[T/C]CGTGTTTGGAGATCTTATTTTGCAAAAATTCTGCGATGCATACTTCTTCCCTCACTAATC	T/C	0.534188	0.497662	0.373828
seq-rs297	1	16589431	16356746	GGGCCTCAAGAATCATCCCATCCCTCCACAGTTCAAATACCCACCTGTTGCAAGGTACTC[A/G]GGCGAATCAGACCCAAATGAGTTTCTGTCGTTCCATGAATCGGCAATCGAAGCAGCCCAT	G/A	0.623667	0.469413	0.359239
seq-rs298	1	16614890	16382205	ATTCTACCAATTATTCTGCAGATTCTCTTTTTCTTGATTGTGGTTGATCGCATCATATAT[T/C]TGTGGTCATTTGCCACAGGAAAAGTCATTTTCTATCTTTTCAACCTAGTGCTTTTCACAT	C/T	0.692964	0.42553	0.334992
seq-rs299	1	16625332	16392647	TTTGGTTACAACGGCAAGAAAGAACCTATTTCATGCACTGCGGTTGCGCGCGTCAGAAAC[T/C]GGCCAAACCACAACAAACTTCCCATTTCAGCAGCCAGCTACAGCTAGTTGTGTTTGGCGC	C/T	0.692964	0.42553	0.334992
seq-rs300	1	16709745	16477060	GCCTTGACCGAGAAATAGAAGAAAGGGTAGAAAGGGACGGTCACCAATAAAGGTGACCAG[A/G]GCTGCGCAACAGAAAAAGATTGTTAGCAAACATAAACCTGAAACAGAAGGCACCACAAAT	A/G	0.711087	0.410884	0.326471
seq-rs301	1	16736235	16503550	CCTAATCGGCCTATGGCCGAGCCACATGTGGTGCCGGAAACACTTAGAGAGCAATTGGTC[A/G]GTGTTTTTAGAGAAACATTTGATGTGGAACCTAAGAGTAGAGCACGCACTTATCGAAAAC	A/G	0.68559	0.431113	0.338184
seq-rs302	1	16748628	16515943	ATAGATGATTGAATGGCTCATTGCTTCACTTACATGACTTCCTCCCTCCATCCCTCCTCA[T/C]CCTCTCTACTCTCTCTGCATCCTGCCACAACCCTAATTTAGTTGTTGCATCCCCAAACAA	T/C	0.573561	0.489178	0.36953
seq-rs303	1	16819798	16587113	ACTCCGGAAAACAAGTATGGATGTAGATTTTAGTGTCATTTGGAGAACCATGGGTTGGCA[T/C]GCCTTTGCAACGGTAGACGAGCTTGGCTCTTGTCTACTAACTATACAGTTTCTGTGCACA	C/T	0.692964	0.42553	0.334992
seq-rs304	1	16893616	16660931	CATAATTGTTCCTCACGTACATTGATCTTGCACATAAATCTCACAAAACTTTGGTTTTTA[A/G]TTTTCTTGGTGGTCTTCAGCATTCTTCGCAACAAAGGGAACTCATCAACAATGGGAAAAA	A/G	0.592511	0.482883	0.366295
seq-rs305	1	16894587	16661902	TGTTTTTCTGGGGAAGTGCTTGGGATGGGAATAACAATTCAGGAGGCACAAAGCGCCAAC[A/G]ATTCCGTAAGAAATCGTGAGGATCCTTTATCAAAGTTCACTGGTATGTAGCTCTGATATC	G/A	0.692964	0.42553	0.334992
seq-rs306	1	16911290	16678605	ATAAGCAAATTTACATGACACAAATATGGCTATATGATTGTATAATGTACAGAGATGATC[A/G]TAGAGACTCACCAGTCAAAAGTAGTGATACATTGAGTGAACTACTTCGATTTCTTGCTTA	G/A	0.573561	0.489178	0.36953
seq-rs308	1	18925053	17267163	CCACATGGGTGATGGGATATGAGAGCCTCATATCACTTTTCATGTCCCACTTATTGACCC[A/G]TGACCCATCCCTATTAACCAAATATTGAATTGAACCTAGCTCATCAAACATTTCCCAATA	A/G	0.573561	0.489178	0.36953
seq-rs310	1	18963538	17305648	ACCAGACACCAGTGCATATACATACACCGGTTCTTGGATTTCTGCCATTGGCATCTGCTG[T/C]AGTGCATAGCATCGCCGTCAAATGCTAAAGGTTGAATAGTGCCACCCTGCTAGCTATTAC	T/C	0.623667	0.469413	0.359239
seq-rs311	1	19053892	17396002	GATAAGGTGGGATCCGGATACCTCTCAATAGCCAGTTCCCTGTGTCTATATAAAGGGAAC[T/C]GGGAACCCTAAAGCAGGTGATCACTACACGCTACTCCTAATGTCGTATTGCGAACCCCTA	C/T	0.62043	0.470993	0.360076
seq-rs312	1	19059302	17401412	TCACCAAATAATACTAAAGATAATGTTCTTCACCTAGCATAACTTCCTCATGAAACTTTT[A/G]ACTTAATACTCCATCTGGTTGCAAAAACATGTTTCGGACATCTCTCAATTCAAACTTTGA	G/A	0.573561	0.489178	0.36953
seq-rs313	1	19109232	17451342	TGCCAACATCAGGAATGAGCCTCTACTCAGGGTATCCTTTGAGGATATTTCCAACATGCC[T/G]AGGTCGCTCTCGATGCACTTGGAGCACAACCTGGTTTCTCGCAAGATGATACGGATGAGA	T/G	0.623667	0.469413	0.359239
seq-rs314	1	19167991	17510101	TTACAAAGTCCGCAATCCTTTACTCTGTTTCTATAGCATGCAACTATTCCAAAGCTGTGG[A/G]CAATACATTGCCAAACAGAAGTACATAATGTAAAACCAAAAAAAAGAACTTGATTACTGC	A/G	0.623667	0.469413	0.359239
seq-rs315	1	19274624	17616734	CATTCCAATCTATAATGTTCTCTCTTCTGTTCAACCAACGCCGCTTGCTTGTCTTCTCAG[A/C]AATATTTTATTTACCCAATGAACTAAAGGTTTATTAGTCGCAGTCTAGCATATTTCGTAA	C/A	0.528785	0.498343	0.37417
seq-rs316	1	19380865	17722975	CCAACAGTCTATTACTCCTACTAATTTGCTGGACGCATTTCATCAGTGATTAGATTATAA[T/C]TGTACACTGCACATCTTACAGGGAGAGTAGTGATCACGATCTCTCCTCATCTTTCAGTAC	T/C	0.81	0.3078	0.26043
seq-rs317	1	19384406	17726516	TGTTTTAAAAAATCCATACAATGTTACAGATGATATGATACTACTCTTCCATCCCTAAAT[A/G]TCTTTTAGCTATGCATCTCGATGAGTGTGTGTCTAATGTTTAGCTTAAGCTTAGCTATAT	A/G	0.621535	0.470458	0.359793
seq-rs318	1	19421526	17763636	GATTTCAGGACCCTCAGGAGGTACCCCAAGATGTCGGCCTACTGGTTCAGGGACCTTGTC[A/C]GCAGCAAAAACTGAGCTGGGCTTTCAACCTTGATATAACCACCTTTTCGTTTGCAAAAAT	A/C	0.621535	0.470458	0.359793
seq-rs319	1	19545352	17887462	TATCTTTGGACCCTGTAACGATTAAATCATCCACATATACTCCAACTAGCAGTAGATCAT[T/C]ACCAGTCTTTCGCTTGTACACACCATGCTCCATGGGACATCGATCAAAACCAAGTGACAC	C/T	0.623667	0.469413	0.359239
seq-rs320	1	19567632	17909742	CTCCCGACGCTTCGGCACCACCCGCTTATGTCTACCACCCACCATCGGTCCTTCGCTGCC[T/C]ACAACCTTCCCACTAAACCTAGGAAAACCCCATCTTCCTCCGCTCCCTTCTAACCCACCC	C/T	0.528785	0.498343	0.37417
seq-rs321	1	19601460	17943570	ACCTTTAAGCCTAAGCTCGTTATATTGATTGTCCCAAAGGAAACAAAAAGGTAACCAACA[T/C]GTACCCATTCCTTAGAAAATTGAGTTGAACTTGTCTTACTAACACATGGCAAAATATCAG	T/C	0.573561	0.489178	0.36953
seq-rs322	1	19625692	17967802	TTTCGGCCCACAAATCCACGTGCTATGTTTCCTTATTTTCGACTCCACTCGTTTCCTTAT[T/C]GTTTTTTTATTTTTCGAAACATTCAACTTAAATTTTGAAACGTTCAACTCAAAATTGATT	C/T	0.623667	0.469413	0.359239
seq-rs323	1	19710914	18053024	CCAAAAGTAGTGAAGTTGGATGGTGAGGATTTCCTAAGTTCTATGGTGGCTAGTGCAAGT[T/G]TTCCAAAAGAAGATTCTTTATCTGGTGCTGTACGTGGTGTACTGTTGGGTAGAGATCTCA	G/T	0.623667	0.469413	0.359239
seq-rs324	1	19760888	18102998	ACAAGTCATATCCATAACGATGGGACAGTTGCAAGGGATCAATTTGTTCGCTAGAGACTG[T/C]GTGCCACAATTTGACAAGAAAAGTGCAGTTGGTGTACCTACTAACCAAGCATGACATCTT	C/T	0.628998	0.466719	0.357806
seq-rs325	1	19837264	18179374	TATTCGACTCCAGTTTTTCCATTATTGTTCTTTTCCTTTAGGTTCAAATGATAGGAAGCC[T/C]AGTTGGTCACTAAATAGGTGTGGTCCATGGTGGCCCTAGATCTTTTCATATAAGAAGCTA	T/C	0.784648	0.337951	0.280845
seq-rs326	1	19837995	18180105	ATGTCATCCTTCTCAACTCTATGTATTTTATCATGTTACTCCTACCACCCGAAGATTGGC[A/G]TACTTCGAGATTACACCGTGCATCCATGTATGAGAGACCTACAGTACCATTTGGTCCCTG	A/G	0.834755	0.275878	0.237824
seq-rs327	1	19839718	18181828	TGGTGCTTCAATACCATGCCTATTTTCGTAGCCATGCATTTATGTTTTCTCATTAAAAAA[T/G]CATGCTGGATTATTGTAGCTAAAGAAACAGGTTTTCCTTCTTGGAGGTTTAAGCAATTTG	T/G	0.628998	0.466719	0.357806
seq-rs329	1	19864786	18206896	AAAATTGTCATTTTCGCAGGACCCTCAGATTCTGCTCCGCTCTTAACATGTTAGATAGCC[T/C]TTTTCTGTTAGCTTGCTATCATGAGTTATGACTATTGTGCTTGCCTATAAGTCATGGGAA	T/C	0.626866	0.46781	0.358387
seq-rs330	1	19981615	18323725	CTCAGCAAGTCCAACATGTGCATCTTGAAGTGATGTAAGCTCCAAAAGCTCCATCACATT[A/C]TCAACAAACATCTACATCAAAAGTTGCCATTAAAGCAATTACTCCATTCGTCCCAGAATA	C/A	0.783582	0.339162	0.281647
seq-rs331	1	19993234	18335344	ACAAGCCACGTCACAAGGATCACCCCGGCGTCGAAGGTTTTTCGGTCCTGCTTGTGCACA[A/G]TTTTGCGAGCCGTGTACCACCAATTGATTAAACCCTCCGATGGTGTGGAACAGGGGAGGT	G/A	0.62848	0.466986	0.357948
seq-rs332	1	20053503	18395613	ACTCCAAATTTATAAATTGGGTGGTGCTTACGATGTCAGGAGAGGAATTGTTTTGCCCAG[A/G]CAAAATGAGATATTTTTGTCATCCTGCATCCCATAGTTCCTGCATATATGATCTGATTTA	G/A	0.607676	0.476812	0.363137
seq-rs334	1	20327235	18669345	CATGATAGTGGGAATATTTTTTAATATTATTGGTGGCAGGCTATGAGGCCCTTCGTCTGG[T/C]CTATTGAGTCGGGTTACAAGAGCGGAGCGTGGCGAAAAGCAACGAAATCAAATGGTGCTT	C/T	0.734542	0.38998	0.313938
seq-rs335	1	20330643	18672753	ACACAAGTTGAGCATTGCCCAACTGTTAAACATCGCTGTTGATGTTGCCGATGCAATAGA[T/C]CATCTTCACAACAACAGTTGCCCGACAGTGATTCATTGTGATTTGAAGCCTAGCAACATC	C/T	0.736674	0.387971	0.31271
seq-rs338	1	20461114	18803224	TTTGGAAATCAGGAGATTGTCTTCCGTTGCGATGACATCACAATTAAAGAGACAAAGCAA[T/C]GATGAGAATGGTCGTGAAAAGGTTGCATGAGGTGGACGGCGACACTAATAACTTCTAACA	C/T	0.736674	0.387971	0.31271
seq-rs339	1	20525634	18867744	GAGATTTTGTGCTGGGGTCAAAATAACTTTTTTTTTCCACACACAAACGGGAGTGGACAT[A/G]TCAACAATGACCAATTACCACACAGTTGCAGATTTTACCACTACACCACATGCTTGTTTA	A/G	0.617391	0.472439	0.360839
seq-rs340	1	20599985	18942095	CAAAATAACTATTCAATGATGGAACTGTTGCCCGAATAAAGCACTGCCCTTGCTCAAGAA[A/C]CCCAAGCTCATCAAGACAGCCCATCAACCACCTTCCCTTTGGCACAAATATCCTTGCTTT	C/A	0.705757	0.415328	0.329079
seq-rs341	1	20627066	18969176	CCACAACTCGCATTGCCTGTATTGTTGTCGAATTAATAGGGATTTTGGGGCAAATATGTT[A/G]GGGATTTGAGGAAGGGAAGGACACGAAGGGCCGTTGGGCAAAGTAAAGGGTGACCGAAGT	G/A	0.639659	0.460991	0.354735
seq-rs342	1	20802458	19144568	GTTGCAATGAAATACTCCTATTTGGAAACCATGATCGCACTAATTTATTACAACTAAAGG[T/G]TGGCCATTTAAGATTTTGTACATGGAGATATGGAGGTATGAGGCGAATTTTGTCGATATA	G/T	0.684435	0.431967	0.33867
seq-rs343	1	20862136	19204246	CCATCCAGAAGTGCGTATGAACATGGGCGGTTTATTCTCTTCTTTGCGTAGAGATCGCTG[T/C]CCTTCAGTTTATATGAGTGTAGTAATCTTTATTATTGATGCCAGCATAGCATAAATACAG	T/C	0.632196	0.465048	0.356913
seq-rs344	1	20914036	19256146	TGAAATTGACATATACATTCCTGCTTCATCTCTCGTGAAGTAATCCTGTAGTTCAATATG[T/C]TGTGCATGTTTGTTTTATTTTTTGTTGGTTAGGGACTTCTCGTTCTCGGTGTATTATTAG	T/C	0.73774	0.38696	0.312091
seq-rs345	1	20937929	19280039	CACAGTGGCAATACTGCCACGGAACTAGCCCAGTGGGTTCTTTTTCTTCCTTTTATATTA[T/C]GTGGTACTATACTTTAGGGTGTAAAGTAGACGAACTGCTACATTTCACCTTCTAAGGATA	C/T	0.563966	0.491817	0.370875
seq-rs346	1	20962838	19304948	CTTGCCGCAGGGTTGAATTGAATCCTTTAATCAGAACAACCATAAGCTTACTGCACAGAA[T/C]AAAACTAATTTGCATGATGCACATAATCTCTGGAAATTTTACCTGCAAAGATATCCTCGC	C/T	0.507463	0.499889	0.374944
seq-rs347	1	20971423	19313533	GAAAGGGAAGATTTCATGCCACTCATAGTTCCCAACTCCTTGGTTAAGAAGGAACTTTGT[T/C]GGACCAATAATTGGGGATATCTGCACAAAACGAAAACACATTCCATAGAGTAAGGAAAAA	C/T	0.771855	0.35219	0.290171
seq-rs348	1	20973001	19315111	CGGGTTATGCCAATTTCCTACCCAACTATTCAGGAGTTTTCCAGCACCAGATGGGTATCT[A/G]ATGGAACTAGAATATGCTAATGGAAGAATTATTATCCAAGCAATGGCCACGAAGAATTTT	G/A	0.748401	0.376594	0.305682
seq-rs349	1	20975940	19318050	CAAGCCGATACTTACATGGTGAAATATGTAGCACAGGCACTCAGGCATAAAACGAACATT[T/C]GAGGCCTCACCCCAGATAAGAAGATACAACCCAATGTGAAGGAGCATTAATTGTTGTTTA	T/C	0.639659	0.460991	0.354735
seq-rs350	1	20984308	19326418	GCTGCCGCCCGTCATCGCCAAACCTCGCGCGCCTGTCGCCTGCGCGATTCCTTTTTCTTC[T/C]TTTTCTTTTTCTTTTTAACTTTCTCGATCAAGCCGTCGTCCACGCGATTCAATTTTTCGC	C/T	0.770789	0.353347	0.29092
seq-rs351	1	20991611	19333721	ATCGTTTACTCCTTCCATGCAGAAATATAGCCACATTTACTTATCTCAACTAATCGCAAT[T/C]ATCATTATTTAGTTTCTCCACTTATTTTCTCATTTCAACTAATTATAACCGTTCATCACT	C/T	0.66951	0.442533	0.344615
seq-rs352	1	21019882	19361992	GCCAATAGGGAAACCTACAGTGATAGGCCCTACGAATTGGCAGTGTAGCTGGTTCTAGGA[T/C]GGTGAGAGGTGACATCATGGAGTTGAATATCGACCTGGAGTGGAGATCCAGGCAATGATA	C/T	0.644989	0.457956	0.353094
seq-rs353	1	21024641	19366751	TTACTCCATTACATCCACTATGACACTTGATACGTACACAAGCTAGCAAGCCAACTTGCA[A/C]GTTTCTTTCCAACGTTAGAGCAGGGAAAATCACTACCTAAAAATGATTTTTTTTACGAGC	C/A	0.755864	0.369068	0.300962
seq-rs354	1	21055360	19397470	AATAATGCTTCCCAAGAATACATTAAAGAACAAGAAGATATAGTACTTAAAAGCAGATCT[T/C]CTCTCCAGTGAGGACACCGATGTCAATCCTTCAACTTTAGACATAAACATTAATATGCTA	T/C	0.857143	0.244898	0.21491
seq-rs355	1	21058900	19401010	ATTTGTCTAATTACTATTACAAAGTATCACACCAAACTGACACAACAAGCTAGGTTAAAA[T/C]TAATGGCCTTCAGAATTGCACACCCCACACATGCAAGCTACTACCGTTTCTGACTCCCAG	C/T	0.857143	0.244898	0.21491
seq-rs357	1	21174481	19516591	TCACAATTAACATTGCTGATTTCAAGATAGCCCATGTATTCAAAGTTGGATACGAACAGA[T/G]GCAATGAATCAATATTCATATACTTCAATATAACTGTGCGGATGCAACGCTGCTTGTTCA	G/T	0.578891	0.487552	0.368699
seq-rs359	1	21646875	19988985	CATTTATTCTTCTAAATACTAGAGTTTCAAAAGGATCTTTCAATGAATTTTGTTTTTTTT[T/C]CCAAAGGTCGGGACGAATCAATTAGGACGGTAGTATATTATGGTCAATATTTTTTTTATA	T/C	0.745203	0.379751	0.307646
seq-rs360	1	21749038	20091148	TAAGGCTACAAAGATAGCATATGTTGGCCATTTCATAGAAGGATCTTTAGAACATTCATT[A/C]TGGAAACAAGAAATGCATTCTGTGTTTTCTTTGAGAAGCTTCACCAATCATGTCAGGACC	A/C	0.583156	0.48617	0.36799
seq-rs362	1	22293042	20635152	GAAACTTCAATTTTTTTACACAATAGATTGAAATATCTGAAGAAATCGAAGTATAACTCT[T/C]ACTTGCTCAAAACATGAAAACTAAATCAGTTGCTCATGGTCAGGACTTTATTTGCACAAA	C/T	0.748401	0.376594	0.305682
seq-rs363	1	22695105	21037215	TCACTAGTGGGCATGAGATGAGAGGGCCCATGCATATGTACACAAACAGAATGCAGCTGC[T/C]GTAGTAGCTGAAGCTCCTGGAACATTCCCCACTAGAGAGGGGAAACCCCAACTTCAATTC	T/C	0.665245	0.445388	0.346203
seq-rs367	1	23290015	21632125	TGATATAAGGATGTTTGCATTTGCTGATTGGTGTTGGTTGGTACGCTGGTTGGTGACCAT[A/G]CAGTTGTAGATTGCACCTGAAAATGCTGGAAGCTGAACCTGACAAAAAGGTTGGCAAATG	A/G	0.745182	0.379772	0.307658
seq-rs368	1	23490196	21832306	AAGCAAGTAAATCCTTGTCACCTTAGACAAAAACTTAAGCAAACAACCAGCTGTAACATT[A/G]CTAGGAGATGTTAACAAACAAACAAGTGCTGTGCTGACGCACAAAAAGAGAGGACATATA	G/A	0.777628	0.345845	0.286041
seq-rs369	1	23566319	21908429	CACTTGTGAGCAACTTGACATATTATTTTTTACCTACTTGTTACTACTAATTAATTAACT[A/G]CTCTGGCAGTGACTCGCGACATATATGTCGGCATGTTGAGCCCGACCAAAATTACCAAAA	G/A	0.778252	0.345152	0.285587
seq-rs370	1	23596943	21939053	ATCCAAGATACTGATCCCTAAAATACTTAAAGTGGATAATATTCCTTCTTGTGGGCATTA[T/C]AAGTGTCCAGGTAGCTCGTATGTCGTACTCGAAATCTTGAAGTCTTTTTCCACCACTCTG	C/T	0.795309	0.325585	0.272582
seq-rs371	1	23678590	22020700	TTAGTTTGGTGTCTCCAGAGGAATGCTCTAATTCGATTTATGCAAAAAAGAACCCAACAC[T/G]TCGAGCAAGAACACCTGGAATCGGAGCATGTCATATATGCCATCGATCAGGACCTTAGTA	T/G	0.80597	0.312765	0.263854
seq-rs372	1	23958889	22300999	TTTGGCGATTAATTATTGATTTGCCTTGGACTTAGCAAAGGAATAATTTCCTCTATTTTT[T/G]CTATGCCTCAATCATTGAATCCAAGAGAATGAATAGTGCCAAACCCTATAGTAATTGAAC	T/G	0.634328	0.463912	0.356305
seq-rs373	1	24035268	22377378	GTTAGTGATTTTCGGTTAGTCCCGTCTTTTTCCAATGTGTGTTAAGACGGCGAACCTTTA[A/G]ATACTTATTTAATAGAGTTCAAATTTCATCGCAGTAATAGTAATACTATCGTTTATCACA	G/A	0.814214	0.302539	0.256774
seq-rs374	1	24108947	22451057	TCTTTTGGATTTTATTCAGATGAAATCAAAATCCCGGTTTATTTTTCTCGAGGTCGTTCC[A/G]CTCGGGTATGAAACTATTTTAAAATTCATGTCAAACTTATTCTCACAGTATATTTCGTTC	G/A	0.784648	0.337951	0.280845
seq-rs375	1	24111940	22454050	TAGAGGTTTAACAAAACGAAGACAAGAGACGAGCAGAGCTCCTCTTCTAGAGAAACTGGC[A/G]CCATCCCAACCAGCTCTTCAGGAACAAGTTCCATTCCATCCATCTCAACCAAGTTTCAAA	A/G	0.6258	0.468349	0.358674
seq-rs376	1	24183962	22526072	TCAAAAAGAGAATAAACCAGATATGGGTGTTGCACAAACTGCAGTATTTATTGGATATAT[A/G]GTGAGGTCAATGAGCACTGTGCGCATCATTACTGAGTCGACAAGCTAATTTACAAGTAGA	A/G	0.747335	0.377651	0.306341
seq-rs377	1	24210910	22553020	CTCTTTCTCTTCGTGCCGACCAAACATGCACTTCTCCCTGAACAGGTGAGTGTCGTATGG[T/C]CGCTGAGGCAAGCATGGGCAGCCTAGCAAGAACACAACAAACTCCTTCTTCGAGTCATCG	C/T	0.687633	0.429588	0.337315
seq-rs378	1	24236080	22578190	TGCTTCGCTTACACAACTTTGCAGGCTGGATCCAACTGATGGGGTTCGTCCCCTAAAAAC[A/G]ACATCGTGCCTGTGATTCCAAATCGCCTACAGACAGAGCAGGTAGAAGACTTGAAAGTGT	A/G	0.736674	0.387971	0.31271
seq-rs379	1	24245993	22588103	ACGGGTTTTCACTTCCAAAGCAAAGTGTCCTGAAGAAATTCCAGAACTCATCTGAGCGCA[T/G]CCGTTTTAGCTTCAGTGCTCCTGTTGTCCCCGATGTTGAGACCTTCTGCACACAACTAAT	G/T	0.619403	0.471486	0.360336
seq-rs380	1	24256676	22598786	TTTCTTCTGTCCTCCCTTTTTGCGAGTAGCTGTGCCGGTTCATACTTGCTCAGTTGCACT[T/C]TCAATAGTTTAACCTGTTTTTTCTATTGGTCCACTAGTGCGATGGTTTCATTAACAAAAG	T/C	0.790598	0.331105	0.27629
seq-rs382	1	24426570	22768680	AGGAATTGCCAAGGAGATTGATGAATACTTCTTGAAAGCAGCGGCGAGTGGGAGTGACAT[T/C]GTCATACTTTTGGACTCTTCTGGTGGGCAGCCAGATCCCTCAGAGTTAGAGGCAAACAGA	T/C	0.628998	0.466719	0.357806
seq-rs383	1	24436343	22778453	GGATTGGTGCTGCAATTGGCCCAGCAGATTGGGCGTCCCAGTATGATAGAATGTGTGACT[T/C]GAACCGTTTAAGGCCATTTAACCAATTAATTCACAGAAATGATGTTGCCGCCAGGGATTG	T/C	0.749467	0.375532	0.30502
seq-rs385	1	24467669	22809779	ATATAGGCTAAACATATGTAAGGCTGATCGAAGCCCAGTTCGTGCCGGAGTTGGATTGTT[A/C]ATTGACTTTTAAATTATTAATTAATCCGAAAACAACTTCCAAATTAACTTCCAACTACCT	A/C	0.744658	0.380285	0.307977
seq-rs387	1	24544002	22886112	CGTCGTAAAAATTACACCCTTTCTTTTGGTCAGTCAGCCTTTTGATATCTGTCTTTTTAG[A/G]CTCGTCCACCCAATCCCCTCTGCCCTTCCACTCCAGGGTTCAATCCCATTTGCCATTTGA	G/A	0.515991	0.499489	0.374744
seq-rs388	1	24558802	22900912	TCAACCGAGAAATCAAGAAATTAACAGTAAAAACCAACCAAGCCAACGTATAGATCACCA[T/C]TTCACCTCACCATTACACATGCATGTTGGAAGAACTAATTAAAACAGTTAGTAATTACCT	C/T	0.559701	0.492871	0.37141
seq-rs389	1	24591296	22933406	ATAGATGTTTATGATCTGCATGACCCAGCAAAAGGGAGCAATGTAGCTTTGATCTGAACC[A/G]CTAAAATAAAAATCATGAATTGTCTTGTTATTAATTGGATGGTGGATTTAATCTGCACTT	A/G	0.535181	0.497525	0.373759
seq-rs390	1	24593767	22935877	GCTGTGGCATTGGTTGCAGCGGATGACAATTCCACTCACAGAAGAAGAATATTACGTTGT[A/G]CTAACATTGGATAACCAGATCCCTGAGGATCTATTGTTGCCACAAATCTGAATCCCGGGA	A/G	0.535181	0.497525	0.373759
seq-rs391	1	24627893	22970003	CAAATCTTTCTGGAATTACTATATTGAGATGAAATCCGCTTCACCGATTAATCTTATCTT[A/G]GTACGGTACTAGTTTAGTAATTACCGTGGAAGATCTGGAGTATCATGAGGTAAAAAGAGA	A/G	0.585288	0.485452	0.36762
seq-rs392	1	24735297	23077407	ACATAAGGAGTTTGCCAAATGTCACATCATGGGAAATCACAAGAGGCCATTGTTACTATC[A/G]AGTGAATCCAGAAAGGCATGTCCTCTAACCTTTTCCTTTAGAGCAAGCAAACAATTCTAC	G/A	0.517073	0.499417	0.374708
seq-rs393	1	24827788	23169898	CTCAGCCTTAACTTTATCATCGTACTGTTTTATGACTCGAAGCCCAAGGGAGTATTTGTG[A/G]AGTCATCTGCTATGATGGGCTTTCTGGCCATGTGAAAATAAAGGAATAAGTTCACTTTGT	G/A	0.580144	0.487154	0.368495
seq-rs394	1	24831798	23173908	ACATTCAAGTTATTGATTTAGTAATTTACACGGACCTATATATAGAGACGCGTGGGCAAT[T/C]CCCGTCAATCCACTCTAGTTTAGCTAATAATGCAGTTTCACTCGCGATGAAGAAAATACA	T/C	0.878465	0.213529	0.190731
seq-rs395	1	24842493	23184603	TAAGTTGTTTTGAATTTTCAAAGTCAACAAGGTGTCCCTTTTATGAAGGAAAAGCAAGAT[A/G]TCCCTTTAACCACTAAAGTTGACCATTGTCTATTCGAAAACTTTGTAAAATATCACGGTA	A/G	0.515991	0.499489	0.374744
seq-rs396	1	24852759	23194869	TCTTGCTATTTTTCTTCATTATTGCCTTATAGATATGAATTGTTTGGCTCCTCTTTATAT[T/C]CATGCACTTTTAACTCATAGGCATCCACATGTCTGGAAAACACATAATTCCATATAGCTC	T/C	0.515991	0.499489	0.374744
seq-rs397	1	24887699	23229809	CCTGTTGTGCAAATGAGCACTTGCTTAGCCTAACCTTTCGGTTGTTATTTGCTAGCAATT[T/G]CAACACAATTCTCAAGTGAGTCAAATGTGCTGATAGACTGGGCTGTAGATTAGTATGTCA	G/T	0.769723	0.354499	0.291664
seq-rs398	1	24905950	23248060	GTAATTAAGCTAGTTTGTAAGAAAATTTATCACCTCAAAACTCGTATGTTTAATCTGTAA[T/C]TTTTGTTCAGGTTGGTACTCTGAAGCGTGGCATCAACCCGAGCTCGATATCACAGCTCAA	T/C	0.867804	0.229441	0.203119
seq-rs399	1	24941227	23283337	ACTTGCTCGATTAGTTTATTAATTAATGCCCTAATCATCCAACTAACAAACGGCTAAATA[T/C]AGTTTCAAAAGCAGACGAACCTAATTACGAATCACAAAGAGAGATGCCTCACATATACAT	T/C	0.58742	0.484715	0.367241
seq-rs400	1	24974971	23317081	CCATGATGGCAGGCTAGTAATTTCTATTTTGCAGAAAACCCCATAACCTGTAAATATCCA[T/C]GGGCATTCATTAGAGGGTTTGTCACCCCCTCTATTTGATTCCATGATGATGAAAAACTGT	C/T	0.848614	0.256936	0.223928
seq-rs403	1	25041571	23383681	GCCATTCGCACCACCACACTTTCTCATGACTAGTCAAGGATTCGACACTCAGTGCCACTC[A/G]TCCTCGAAAATTTTCAGATCTGGCGTGGAGAAGCCTAGAGGACGGTCATGCTGTGGTGGA	A/G	0.706823	0.414448	0.328565
seq-rs404	1	25049998	23392108	GTTGTGAATGGACACATAAAATGGATCCAAGGTTCTTCATCCAGAAATCTACATCACGCT[A/C]ATCATGGAAAACACAAGATGATGTACAAGGAGGATGTGACTGCAAAATTAATGCAATATA	A/C	0.691898	0.426351	0.335463
seq-rs406	1	25062956	23405066	GGCATCAAAAATTGTGAGCCAAACAGAGTTCTTCCCACTCTTCTTTTGCATAATCTCTAG[A/G]AGATCAGCTCTACACACATGCACTTTGTCCCAATTAAAAGCATCTCTCAGGCAACACCAC	A/G	0.706823	0.414448	0.328565
seq-rs408	1	25073977	23416087	TTTATATATGAGACAGCCAAATTAAATTTGGTTCCAAACTAGCCAAATTAAATCACCCGC[A/G]CATATATATGAGACGGCCGGAAGCACAACTTACATAGACATTAAGTCAGGTAGTTTCGCC	A/G	0.584233	0.48581	0.367804
seq-rs411	1	25265281	23607391	CCGCGTGGATGGATGTACGAGTATTGGAGAGAGGGTGAGATCTGTACCGGTAGTGTGTAT[T/C]TCTGTGCAGGTTCTGAACCTGATCAATGAAATATGGTGTTGTGAATTAATTATAAAATTA	T/C	0.788913	0.333059	0.277595
seq-rs412	1	25281377	23623487	TTTTTAACAACATGTAAGAGACACTGAAGTTGATTTTAGCCAAAAAGGAGTGTTTCTTCC[A/G]ATAATGCTTTTTAATGATTTGCTATGGTTGTTCACTATTGACCATATACTCTGGTTATGG	G/A	0.773987	0.349862	0.28866
seq-rs417	1	25389008	23731118	CAGTGCACTTTATGTTAGTTCATGTTGCAATTTATTAGACATTGTAGACAGATAAAACTT[T/C]TGATCTAAACTGCACTGCTATGTCAAAATGATGCTTTACTCCCTTTTGTGCTCTGTAACC	C/T	0.689765	0.427978	0.336395
seq-rs418	1	25389575	23731685	ACGACGCTCTTAGGGCTGCCTGGGACAGGAATAAGCAGAGCGTCTCACACAGATATTAAA[A/G]CTCCTTTTCGAAAATCCTGCGAAGTTGAGCTATTCGACCATGTATAATTCCCTCACCCAT	G/A	0.689765	0.427978	0.336395
seq-rs421	1	25472583	23814693	CTAATAGGTTTGGTTAGAAATAAGCATTCAGATTCAACAAAAAGTGCAGTGCCTGAGCTA[T/C]CATATAATAGTATTAAAGTAATGCCAGTTGCTTATGTAGGCACTTCTCTGCAAGATATCA	T/C	0.578891	0.487552	0.368699
seq-rs425	1	25577917	23920027	CCGTGCCTGTGCCGCCACAGGACCGGTCTGGATCGGAGACCTCAACTCCCAGCCGGAATT[T/C]CCTTGTGGTGTTGTTAGCCCTAACAGCAGCAGCAGCGGCAGATTTGATCCAGCTGTAGTT	T/C	0.815565	0.300837	0.255586
seq-rs426	1	25622287	23964397	ATAGCGTATGCCATGAAGAGGGATACCAAACATGTACAATTAGATTTACACGCTTAGAGA[T/C]GGTCACCAGAAATTTGATCTATTTTACAATGCAGTTGGAATGTCAGTACACATTCGCCCA	C/T	0.527719	0.498463	0.374231
seq-rs428	1	25680874	24022984	GCGAAACAGATTTCGGAGCGATTTCAGTCTCCCTATGTTGGGAATGTCCAAGCCTTTCCA[T/C]GTGTGCATATACCGCAAATTGACAAGGTTCCCCATTTTCGCCGGGGAGGAAAACTGCAAA	C/T	0.572805	0.489399	0.369643
seq-rs429	1	25736892	24079002	TTCATAGCCGTTAGTCTCAATCTGAATTTGTGTTGGAGTTCAATCCTCACCAGTCGTAAC[A/G]CGCTTTCTTTGCCCACCTGAGATGCCCCTCAGCATCTCGTCCCCAACCATCGTGTCAGCG	A/G	0.798507	0.321787	0.270013
seq-rs430	1	25744552	24086662	TTTACACCGGTCAAATATTGTGTTCGCTAGGCTTCTCTGGCATGCATGTTTGTCTTTCTA[A/G]TATCTATCGATCAATCTCACCTGTCTGCGAAAAAAACTCCACTGACCGATACGATATCGA	G/A	0.559701	0.492871	0.37141
seq-rs431	1	25766680	24108790	GGCACCACTTACACCCATCAATGCAGTAAGTACACCTGGCCTGAAAGAACCACTAACACC[T/C]TTTAGAAGCAACAAACGGTCTTCTGTTATGCCTTGTGCTTTCATTGCCTGTTAATATAAA	T/C	0.536247	0.497372	0.373683
seq-rs432	1	25773923	24116033	TTGTTTTAACTGTAGTAGCTAGATGTTTTATCCTTTTTTCTCTTAGTTTAAGATTGTTCC[A/G]ATGGAGTAGGTATTGACACTGTCGTACCCCTGTGATGAGAGGGGCTTTTTAGTTTGGTCT	A/G	0.76226	0.362439	0.296758
seq-rs434	1	25826365	24168475	ATCTTGACGAAATGCAAGGTTAAGAGTAAATCAGAAAAGAGATGATAAATCATGCATGAA[A/G]CCAAACATTAAGAGCTATTCCAGAGAAAGTACAAAAGGCGATCGGAAACATTAAGTTAAG	A/G	0.608742	0.47635	0.362896
seq-rs436	1	26038736	24380846	TATTATCATGTAACACTTCACAAGTCTACATTAGTGAAGAATACACACAAGAATTACCTT[A/G]TTTTCATTTGCGCAGAGAAGTGTTGGAAGCCACCTACTTTCCCTTGTGTCGGTCAGCAAG	G/A	0.740938	0.383898	0.310209
seq-rs437	1	26059632	24401742	TGACCACCGTTGTAGCCTCTCATGCTCTGCCTCTGGCTTCCTCTGCTATTCACGACGTGC[T/C]ACATAGATCTTCACTCAAAGCCCTAATCATCTCTGTTGGGACATGAAAAGGCCTCCCAAG	T/C	0.750533	0.374466	0.304354
seq-rs438	1	26061392	24403502	TAGCTGCTGGATGATGATGTACAGAGGATCGATGCATCATGCATGGCATGGAGCATTACT[T/C]CTGTTGCGCACCGCCGCCGCGCGTGCCGGGCGATCGATCGACCAGCCTGCATGCATGCTT	T/C	0.715352	0.407247	0.324322
seq-rs443	1	26501193	24843303	CTAGAGAATGTAATGCTCATTTGCAAGTTTTACAGCATAAAAATAGTCAGGTCTTAAACC[A/C]CTCATCAAGTTGTTTACCTTCATGCCAACATTATGCATAGCAAAATCAGAGCTGGCCAAG	A/C	0.571429	0.489796	0.369846
seq-rs444	1	26518483	24860593	GGTCGTAGGAAAAAATGATCAAAATTAATTCTCTTATTAATAATATAATTCACATAGCTC[A/G]CACATCCGTAGATTTACAAACTGCCCGTTCGACCTCTATATCCTCATCATCACGAACTTG	A/G	0.5	0.5	0.375
seq-rs447	1	26623256	24965366	TGATAGTAAGACCATATGGACACAGAAAGTGGAGTATCCTTTCATTCCTAAAAAGGGCAT[T/G]GAATAGAACAACCCCAATTTTGGAAACGGGGAGCAGAGCCATTCAGCTGTTTGGGGACCA	T/G	0.526652	0.498579	0.374289
seq-rs448	1	26657173	24999283	CTGCAATTCCTTGAAATGGACAAGGAATATGTGACGGCTGAAACTCTTGTAAGTTTTTTT[T/G]ATAGTATTTTAACTGTTCATCATTCACTAAGGATGAAGTACATTCAACTCTGGGTGTCTT	G/T	0.841151	0.267231	0.231525
seq-rs449	1	26689660	25031770	TTAATAAAACTCCAACACAGTTAAAAGCAAGAACCGGCTTTTAGTGTCCAATCAAGAAAA[A/C]AACAGGCTTGCCTCCAACTGCCTCCTTGATTGGTAAGCACACACAAACCATGGAAAATTT	A/C	0.511727	0.499725	0.374862
seq-rs450	1	26703882	25045992	TGACTCCACCAATAAGCCCAACAAGTCACCATTACTGGTTTCACCATTTTTAATAGCCCG[T/C]TCTCTCTTTCCAATTATTCCTCGTAGAAGTTTGCTGACCTCTCTTTCAATTTCTCTCAAC	C/T	0.839019	0.270132	0.233646
seq-rs452	1	26812709	25154819	AGCAACCAACCAATATGCAAGTCATAAGCAGATTATTTAATACAAGAACTCTAAAATAAT[A/G]AGGAAGTAACACATTATCTATCAAGAATACCTGGGATCCTGCGCATTTTCTACCCTTAAA	G/A	0.835821	0.274449	0.236788
seq-rs453	1	26814633	25156743	CAGAAAGGGGAAAAAATCGAACTTCCAGACGGGCAGAGACCCAAATCATCGCAAGGAAGC[T/C]GCACGAGCAGCTCAAACCGCACAGAAACGGCAGGGCAAGCGGAAGAGCACGGAACCAATT	T/C	0.525586	0.498691	0.374344
seq-rs454	1	26836532	25178642	ATGTCGTACATATATAATTGTATATAGTTCTTGGCCGCGCCTTACCTTGCTCATATTTTT[A/G]GTTGGTGGATTAAAAAGTTCCCAAGTGAGTTGCTATTTTGTACACGTTTGATGTGATGGC	G/A	0.609808	0.475884	0.362651
seq-rs458	1	27108960	25451070	CGAACAATAATAATGCGGGTAACTTGATATTCTTTCCTGACGATAAAGTGAATAAAAGAT[T/C]GATGACGGCAGCCTGCTAGACCTTGTCGGATTGCATATATTCTTCTGGTAGTCATTTACT	C/T	0.599147	0.48034	0.364977
gwseq-rs13	1	27408254	25651364	TCCTTTTTCTATTCCTTTAATAATATAATAGATTATCTCATGTCTGATTTGGACTTGTAC[A/G]AACCTGAGGATATAAATATGAACACCCAGAGTCTTAGTCGTGAGATGAATACAATCATAT	A/G	0.659915	0.448855	0.348119
seq-rs461	1	28179362	26422472	TCGACGGATCGACATAAAAATGGATCACTTCTCTTCTCTGCGTGCAGACGAGCACTACCT[A/G]GCAAAACCCTGAGCCTGATCCTCATCGGCATCCGCCTTTCCAGTTGACGATCGATCTGGC	G/A	0.527719	0.498463	0.374231
seq-rs463	1	28802142	27045252	ATCGCAATGGCGTCAGAGTTTCAGAGGGGGTGATGCTATTAGCGTTTACCCTTTTTCGTA[T/G]TTTGATTTTGGGATGATGGAAAGGCCACGTTTGGTCGTATTTGGCGAAGGATCTCCGGTT	T/G	0.618337	0.471993	0.360604
seq-rs464	1	28811296	27054406	TACCGATGATTGACCGTTGGGGCATCCTCCCACTCCCAGGGCCCAGCAAAAAGGTGCAAA[T/C]CTCTCTATAGGCTCTAGCTGTACTACCCTGTGCACGGTGTTTCCAATGGAAACCAATCAT	T/C	0.600213	0.479915	0.364756
seq-rs465	1	29004483	27247593	GAGGTAGAAGAAAAGCAGTAAGGAGAGCTCGAAAGTAAGGAGGCCGGTCCAAAGCTTCAC[A/G]CTCTTTGTGGTTCTCTCATGGTATGTGTGAAGGCCAATGTAGACATTTGTAATGCCAGTT	A/G	0.610874	0.475414	0.362405
seq-rs470	1	29448720	27691830	TGGTATGGAGCACAGGCGATAAGCAGATAAGCTTGGATCATCAAACCGTGGGTACTGTAC[T/C]GAGCAGTACATTCAGATCAATAATAAAGTCAGAAAACACAGGTACTCTGCTCAATTTGGT	T/C	0.663113	0.446788	0.346978
seq-rs471	1	29617447	27860557	CCTGGTTTCGAAAGTTATGCTAATACACCTCGGGCAGAGAAGAAGTCTATAGCTTATAAT[A/C]AGGAGACTTTTCTGTTGTCCTGCAAAACAATGTTGTATTCTCTTCGCAATCCACCAAAGG	C/A	0.671642	0.441078	0.343803
seq-rs472	1	29663553	27906663	CTATTGGTCACGGTTTTGAGATCCATCAAGTTCATTGCTCAACATATGGTGAAGAAGAAT[A/G]TCAACCATGGTCCCCTTTGTCCTCACACTGCACAACATCAATGGTAAATTAATGTTGCAG	A/G	0.671642	0.441078	0.343803
seq-rs473	1	29788274	28031384	TTCTTTTCCCCCAAAAAATAAGCTAGCTAGCTGCGAGCTAAGATCCAATATGTTAATTCA[A/G]CTGGATACCATCTAACAACCTTTGGTTGGACCTAATGACATGTGTCGGTAAGCAGGATCA	A/G	0.638593	0.461584	0.355054
seq-rs475	1	30007424	28250534	GTTCTTCCGCCTACCAGCCAGTAGTCCAATTACTGTAAAATTTTCAGCAAGCGTGTGACT[A/G]TTTTCCTTCCATGCGACAAGGACAGGCTTTCTTTCACTGATCGTTCAAACTAATGCAGTA	A/G	0.588486	0.48434	0.367048
seq-rs476	1	30023774	28266884	CAGTGTCTTCTCTCAGGAGAGAGGGAATAAGCAAATCCTGATAAATAATGTCACTAAACA[T/G]GTAAATGCCTTTTTGATTGAGTTTATCCAATCATTATCTGATGTAAAGAGTTCACAATAT	G/T	0.501066	0.499998	0.374999
seq-rs478	1	30217497	28460607	TGTGCTTTGACGACATGTGAAATAGTATTTATTTATTGATGCATAATAAGATGTCGCCTG[T/C]TTGATGCATGACAACACATACTTAAGAGCAGACAAAGTAATCAACAGTTGACAAGTCATG	C/T	0.552239	0.494542	0.372256
seq-rs479	1	30318105	28561215	TGATAACTATAGTGGTATACCTGGTAGTAGTAGTTGCTTGTTCGCAACAAAACCAGCGCA[T/C]ATGCCCGGGGCGACGCGACCCTCCATTGCGCCGGTCGCGGGCTCGCGGCAACGAAAAGAT	T/C	0.573561	0.489178	0.36953
seq-rs480	1	30323072	28566182	CTTAATACAGTATCAAAACAAAAATGTCGATCTCTCTAATATTGATTTCTCAATCACCGA[T/C]ATGAACGTTGCTATCTATCTAAGGTTGATTTCTTCAGGAAGATGCCATCGATTACCGTGC	C/T	0.591684	0.483188	0.366453
seq-rs481	1	30681551	28924661	TCTCTTGTGCCAGCCAAATGGATGAACTAGGAGGTGCAGGTCGTGTGTTTATTCGGTACT[T/C]CTACAGATGACAAAACCACTATACGGGAATTCGGGAAATAAACAAGACTCCGTATAAGCA	C/T	0.555556	0.493827	0.371895
seq-rs482	1	30716369	28959479	ATCTCACATCTCAACTCTCAGCCTTTACCAACTTTTTCTTAGAAAAAGTGTTCCTAGTAC[A/G]TAATTTTAAACACAACCCAACCAATAAACAGACACTTAAGTCCGTGTGGAGACATTGGGG	A/G	0.897436	0.184089	0.167145
seq-rs484	1	31037480	29280590	GCAGTTACAAATTGGCAATAGCACAGATCTACAAAAATAGTGTCGCTGACACAATCAAAG[T/C]ATGATGGCAAATGACAACAGACAAGTGACAGGTCGGCCTCACTCAAGATTGATATTAGCA	C/T	0.598081	0.48076	0.365195
seq-rs485	1	31769959	30013069	ATAAAAAAGATCGTATATTTTGTGAAAGAAAACAAGCAGGAACCTGCATTGGGAACCATT[T/G]ATCTGATCACCTTTGAGTTCTGATGGTTTTCCTCCGGCCAGGAATTGCCCGCACCACCAG	T/G	0.585288	0.485452	0.36762
seq-rs488	1	32386525	30629635	GAAAGATACCTATATGAACTATAGTCAGGCCCTTAGTTACACAAGCCAAGCACTGAGCCA[A/G]AATCTTGCAGGGCTAAGGAAGAAGAGTTCAATCCGCAAAATAAGCACCTCTTTAAGCTAC	G/A	0.525586	0.498691	0.374344
seq-rs489	1	32542551	30785661	AGAAAAAATGATGTCCATTTAGGAACTGAAAAATTACATGATGTTGTTCCCTTCAGTTGG[T/G]TTTGATTTTGGTGCACCCATCCATCATCTTAAATCCACATTAGCCAAAGTGGTATAATAC	G/T	0.837953	0.271575	0.234699
seq-rs490	1	32660193	30903303	AGTGTATATTATTATGACTTTTTTTTTACTCAAAGTGTGCTGATCATTTTTTGGAGGGGA[A/G]GGGATGACACTGCGTTGAAGACTTCTAGTAGTACCAAGTTGTTCCTTGTTTAGTGCCACA	G/A	0.759062	0.365774	0.298879
seq-rs491	1	32675788	30918898	TATATTTGTGCCATTGCTATTTGACCAGTCAGGTTGGGTTATGACATATGAGAACCTTCA[A/C]TGTCAGTGCAGCTCAGATCTCCATACATATACATGCTTTGTTTATGCTAGCTCTACGGAA	C/A	0.84435	0.262847	0.228302
seq-rs492	1	32689671	30932781	GTCAGACGATGCGTATATCTGTCAAAAGAAAAAAAATGATTGGACATAGGTTATCACTTT[A/G]TCAGCATCAAATTTGGATCAGAACGGCATACCAAACTGCAGAACTGATGATACTCACCAT	G/A	0.69403	0.424705	0.334518
seq-rs493	1	32690882	30933992	CATAACAGGATTATAAAGCCATTTCACCACTGTACAATGTACGCACCGGAGGATGGTGGC[A/G]AATCATAGTGTCATACAATGTCTGCGATGGATCATCAGGATCTTGCACCTTCAAAAGAGA	G/A	0.812367	0.304854	0.258386
seq-rs494	1	32893083	31136193	CAATCACTAGTCCGTTCCACTATGAGTCTGATGCACTTTACGGCTTTGCCTGTGTTGCCA[A/G]GAACATGTGTGCGCGCCTCGGCTATTTATAGACCCGGTTTTCAGGTGTTACCGTCAGGGC	A/G	0.5	0.5	0.375
seq-rs495	1	32957977	31201087	TGAAGCACGCATTACTGGTAGAAAATTCACAATTTTAGGGGCAAGAAACCTAGAGCTCAT[A/G]CTGGATTTTTCTCCAAATTCACCACATATTAGACACTTGTATCGTAATTTCAATGTATTT	A/G	0.546908	0.495599	0.37279
seq-rs497	1	33167835	31410945	AGCCCGTATGATTAACTGAGTACAGCAAGCACGAAAGATGCGGGCATCGATCGATCCATA[T/C]ACTAGTACTAGATTTTTTTGTGGTGGGCTACTGAGAAGTGGTCCCTGTATTGTGTGCGAG	T/C	0.576759	0.488216	0.369039
seq-rs498	1	33366474	31609584	CTTGTAAATGCATGCGAAATGCGATTTCACAATGAAGACAAAACCCAACAACTTGAAGGA[A/G]GCAAGAATATAGGATTCTTCATAATTTCGTAGTATCCTAAAGTTGTCATGTTTGACTACG	G/A	0.909382	0.164813	0.151232
seq-rs500	1	33502422	31745532	GTCCCACACCCTCACTTCGATATCTGAATTTCACTGTCGGTTAGCAGCGTGTCATGGTGC[A/G]CACCCAAAAGTGAACGCTACTCGACTGCTCGAGCCCCTCAAAGACAAACACGATCAGTAC	A/G	0.729211	0.394925	0.316942
seq-rs501	1	33543085	31786195	CACCGCTAAGGATCAGGGTGTCTGGAAAAACAAAGAAAATATCTTACAGCGTTTCTTTAC[T/G]ATGAAAGCAAGAATGAAATGATGAATAGTGAATGATTTCTGATAATTATTCGAAAGTAAT	T/G	0.513859	0.499616	0.374808
seq-rs502	1	33565345	31808455	AAGCAATTCCTATTTGCAGACAATGCTGGCAAAGGCTGTTGCTACTGAGTGTAAAACTAC[A/C]TTCTTCAACATTTCAGCATCATCAATTGTTAGCAAATGGCGTGGTATGTTTCTTTGAACA	A/C	0.551173	0.494763	0.372368
seq-rs503	1	33613467	31856577	TGCGTGAGAGTGGATGATTGAATGGTCCTCGACTGAGAGGGGTTTGTTCATCAAGAAGAC[A/G]ACAACTACTGTACTACCGTTGTTGGGTCAACTACGATGATCGATGTTCCTCGCATTTGGC	A/G	0.614072	0.473975	0.361649
seq-rs505	1	33776569	32019679	ACAGAAACGCATTAAACTGCAGAACCAAATCATGTTCATGTACCGTGAATCAGATGAACC[A/G]CATTTCTAGTATACATCGTTTTGGATGCATATTGGAACTTAGATGGTAAAAGCCAGAGCC	G/A	0.850746	0.253954	0.221708
seq-rs506	1	33797337	32040447	ATACGAAGCAGCCGTATAAGCCAGACCTTAAGTAATTAAGAACCTAGCTTAATGATAACA[T/C]GATTTGATCGTACGCCATTGGTATATTATATCATAGCTCAATAGACTCGCCAAAAGCATA	T/C	0.609808	0.475884	0.362651
seq-rs507	1	33828175	32071285	TTTTTTAAAAAAATTCTTTTTGCCAACACTTTGCTTACTCACAAGTCCATAACTACATAG[A/G]AGTATTCACAATTCCAGATAAAACTAAAAATTCCCGAGTTGTAGAGTTCACCTTGTTACG	G/A	0.608742	0.47635	0.362896
seq-rs509	1	33844769	32087879	CGCGAGAGAGAGATCTAGAGCGCTCTCTCTACCTTGCTATAGCTACTAGCTACTACTACG[A/G]TGGCTAGGGCTTTTGGCCTTGCGAGATGTGGTGGTGGCTACTGGTGAGTGGGGAAAGGGA	A/G	0.518124	0.499343	0.374671
seq-rs510	1	33849317	32092427	AACAGAGAAATCAGTAACAACATCAACACCATCATAGCAAAAGACGACATGGTGGAGTAG[T/C]CGAAATTCACCCGTGCAGACGTTGTGATACGCCTGTCGGACGTTCCGTTTCCCACACTTC	T/C	0.518124	0.499343	0.374671
seq-rs511	1	33894729	32137839	AGCTGGAGATCGACGGCGAGGTCGGCTCCGTGCAGTGGTACCAGGTTCAGCTGGAGTAGA[A/G]TGGTTCTTGTGTGGAATGGAATGAACGCGCGATCGACGTGGAGTGATAGTTTATACACGT	A/G	0.531983	0.497954	0.373975
seq-rs512	1	33999270	32242380	TGTCCTCACATTCTTCATTTCAACATTTGATGGGAAGGATATCTATCACATAGGCTCAAG[A/G]AAACTTCTAAATCTTCAGGACCCTGTGGAGCTGTTAGACATTCTAAAGCAGGATTCAGGG	A/G	0.763326	0.361319	0.296043
seq-rs513	1	34005359	32248469	CTGATGTATTTCAGTGTGGTGCAGAGAGAAAATCTCGAGCTACTTTTATCTATCGCATCT[T/C]GCAGGGGAATAATGTTTACTGTTTGTTATTTCACTTTGCAGAGAGAGGTCTGTCGGCTAT	C/T	0.666311	0.444681	0.34581
seq-rs516	1	34092773	32335883	TCTTGCCCATTTCCTTGAGCATCCAGTGCTTTCCAAGAGTCCTTTATTGTTTGAAAGCAG[A/C]TTAAACTTTCCCTCTAAAACACAGTGAATAAGTGTCATCTGTCATGTCACTCACGTATAT	A/C	0.846482	0.259901	0.226126
seq-rs518	1	34152712	32395822	GTGGCCTTACGAGCTCTTCATCTTCCTTAAGTGGATGATTGACAACCACTTTAGTGAACT[T/C]GTTACCAATCTCAACACCATCCACTTTGTCTCTTGGGTTACTACTCAAATAAGTAGCATA	C/T	0.519313	0.499254	0.374627
seq-rs522	1	34449463	32692573	GGAGGCTCACAGGGGAATTGTGCTGTCCTATTGCACTCTCTTTAGCTAAACTTGAAGTGT[A/C]TGCCACCATCATGGTATGTAGTGCTCACTTGTGCTTCCCTTATGTTTTAATAGCCTCTGT	C/A	0.646055	0.457336	0.352758
seq-rs523	1	34507771	32750881	TGCGGCAGTAGCGGCAAGCACCGAAGAAGTTCTACTTTCCCTTCGACATCTTGTAAGTCA[T/C]TGCCTCCTTACCCAGCGAGTGAATGAACGAGCCAATAAACTGCCGTAAGGAGGGGATGCC	C/T	0.615551	0.473296	0.361291
seq-rs526	1	34766398	33009508	CACACGGGCCCGTGCGGGAGGAGAAACGCCTTCTTGCCGAAGGCACCCGCAAATCTGTGG[A/G]TTTCGCATTTCTGACGGTTGAAATCGTGAAAAAGAGATACTTTTTTAGGGTAAAAAGGAG	G/A	0.603412	0.478612	0.364077
seq-rs530	1	35345798	33588908	AAATCTTACTCTCCAAGACGTCCACCTTCGTGCTCAGTTCCTGAAATGCAGCTCCCAATT[T/C]ATCCACCTTCTTCTCCACAACTGGAATGCGCGCTTCCACAGTCCGCTTGAGATCCAGATA	T/C	0.78246	0.340433	0.282485
seq-rs531	1	35528186	33771296	TTCAACGGATAAATTATACGTCCGTCTGTCCGTCACTTATGGAGACGGAGGGAGTAGCTC[A/C]TTAACGCTCATTTTAATTTTCGTCTTTTGGTTTGCAAAACCGGGTGAAGCCCGTTTGTCC	C/A	0.544776	0.49599	0.372987
seq-rs532	1	35540391	33783501	CAGGTCACAAATTTATAATAACAGGATTGATGTGCAAATCTGATTAGAAAAGGGAGTAAA[T/C]TACAGTGAGTCTTCCAAGTTCTTATCTCTGTGCCGGCATCACATCGGCTTTGCATTCTTA	T/C	0.506397	0.499918	0.374959
seq-rs534	1	35654606	33897716	TGAAATTCCTGCGTTCTCCACTGTCAAGCGTGCTAATGACCTATCGTCAACGTCTCACAT[T/G]CATGAAGTATATATATATATGGTAACGGCACACACACATGCATGACAGCATGACTCAAAT	G/T	0.71855	0.404472	0.322673
seq-rs535	1	35686039	33929149	CGTTTATAGCATGATGGAAACTTTGACACAACAATACAACATAGGAACAATATATACCCC[T/G]AACAATTCAAAACCGGCCAAAACCACCACACAAGAAATAGTTGAACAGACACCATCTTAA	T/G	0.552239	0.494542	0.372256
seq-rs536	1	35707821	33950931	GTCGCTGTTGAGAATTCAGTGGCACGATGTCCCAGTTTCCGTGGATTGGATTTCAAACGA[A/G]TCGGTTCGTGGATGAGAAAGTAACATGTGTTACAAGTGTCGAAATGGATGCCTGAAATAG	G/A	0.734542	0.38998	0.313938
seq-rs537	1	35822090	34065200	AAGGCAGGGTCGATCTGGCAAATGCTCCGGGGGTCTAATCATGTGCTCTGGCGTAAGTAA[T/G]AGAAGCAGAGGGAGACAAGAGGCTAAGGATGTCTAAGCTACGCGTGATGCGCCACGCACT	G/T	0.730277	0.393945	0.316349
seq-rs539	1	35924132	34167242	TGTTCCGTAGAACTGCGTAGCCCGTGAAATTTAGCCCCTTGTAGTTTTGTTTTGGTTGGT[T/G]TGGTGAAAATGTTGGTAGGCCGCACTGGATCTGTAGAATTTCGAGTGCTTTATGCCATCT	T/G	0.557569	0.493372	0.371664
seq-rs540	1	35927238	34170348	GGACGAGGAGCAGCAGGAGGCTGACGACATGTAAGGTGGCTTTTGCTTGGTGGTTCTAGG[A/G]CAGGGTTTTGTGTGCTTGGTGTTTCCGTCTTACATTATCACCGTATTACCGCCTCGTACG	G/A	0.829424	0.282959	0.242926
seq-rs541	1	35989497	34232607	TTATCGGTAGCTTTGTCCAGTATGTGGTGCAAGGGGTCGATTGCTAGAATGAATAGGAAG[T/G]GGGAAAGGGGGTCGCCTTGACGTAGTCGTCGACCATGTGGGATCGGTGCCCCTGGGTGGC	G/T	0.820896	0.294052	0.250819
seq-rs542	1	36010204	34253314	ATGCAGAATCAGAATTTGCAAGCTGATAAAAATATATAGGTTTCGTTCTACTGCGGATGG[A/G]AAGCATCAGGAGTTCGTTGGAACAGATAATCCAGCTGAGCTGTTTGTGTACACTTGCTCA	G/A	0.546908	0.495599	0.37279
seq-rs543	1	36138624	34381734	GAAGGTCCAGAACTACAAGGCCTGGCTGTATATGACACCAACTGCTAGATGGAAACACGA[A/G]GAAAAGAATGGGTAGAAAGTAATGGGCGTAAAATGTTACCGAAAACCGGGTGATATAGAT	A/G	0.791045	0.330586	0.275942
seq-rs545	1	36170390	34413500	GAACTATCACACTTGTCGTAATTACGCATGATTATCTACTTATCTAAGAAAGATAGTAAT[T/C]GTACTGGCTGAGTAAAAAGTGATAATGAAACCAGAGGAACATTGAACAAAGCTTTAGTTT	T/C	0.605544	0.477721	0.363612
seq-rs546	1	36244421	34487531	GTCTTTGTGATTCGGGCGCAATGAGATCAGCCCACAGCCAATAGTCAATAGAATGCTGCA[T/G]ATGTGAGCAGATAACAAATCAGAGATTGGAAAAAAAGAAAAACATACTGCCGACAAGTGA	T/G	0.837953	0.271575	0.234699
seq-rs548	1	36280095	34523205	TTTCTCGTTTTGCCACCGTGTATTCTACTCAACTCTCTACTGCTGTGATCTGAACACGCT[T/C]CGCCCGCGTTTGCAGATCGATTTCGTTTTACTCCTTTCCCACAGTGACAACCAGACGACA	T/C	0.84968	0.255448	0.222821
seq-rs553	1	36517769	34760879	GGAGGGTGTACTTCCAACCTTGTTGTATTCAGGTGCAGGTTTTGCCCTTTTGGGGTTGGG[T/C]CTCGAATGTTAATTTTAAAGTATATTGTGCACCTTCTTAGGATGAGTTCTTTTCAGCAAA	C/T	0.936559	0.118832	0.111772
seq-rs554	1	36564325	34807435	TATCTCCCCGATTATGCCACGCTAGGTGAGGATTGCTGTTGCCCGAAGGAAAGCTTGACT[A/G]CCTGAGCAACTATCAATTTGACCACACATGGACAAGGCCTAGTCGGTTGCCGGTGTATAT	G/A	0.785714	0.336735	0.28004
seq-rs568	1	37233986	35477096	CAGGTATAAATCACTATTCTACCCAGACTCTATTCATGTGAACCCATAGTACCTATATGT[T/C]AGGACCAAAGTGATAAACTTCATAAACTTCAAGCTTCTCACTTTATATTGTCATATCTGA	T/C	0.858209	0.243373	0.213758
seq-rs572	1	37297068	35540178	ACGCTCACACGGGATGCCTTGCCATGCCGGCCAGCAAATGACTCCTGCCAGTACACCATA[A/G]CACGGCTAACCGACACACAGCTCCGTTGCTGAAAAGCTTAAAATTATCTGCAAACCCCAA	A/G	0.683369	0.432752	0.339115
seq-rs574	1	37416042	35659152	CGGGAAGCCGGCACGGAGATCGACCCGGTGCTTTACCAGACGATGGTCGTGGCCTACGAG[T/C]GTGCCGGGCTTGTTTCACAATCCAAGCGCCTGTTGCATGACCTCAAAGACTCAGAGGACG	C/T	0.556503	0.493615	0.371787
seq-rs575	1	37589575	35832685	ACTCTCTAGTTCCCCTTGTAGCAGCACATTCTTTTCCAACCATACCTGCAGATCAGTGCT[T/C]AAGCCACGCAACTTCTTTTCAAGCACAGCTGACTCTTGTTTTCTAGCTGACTGACAAGAA	C/T	0.75693	0.367974	0.300272
seq-rs576	1	37645391	35888501	ACATCACGATCGAGATTGAATGATAGTTTGAAATCGAATGCTCGTAACGTCATGCAGATA[A/G]TAACGAGCTCGTGCTGGATGCAATGCAACGACCCTGCAAACTCCTAAAACGCTCTGTTTG	G/A	0.75693	0.367974	0.300272
seq-rs577	1	37721731	35964841	TAAAACAATGTTCGATCTACAACTCACGGGCAACTCAATTACACATTGTCAGAGTTGAAT[A/C]GAGGTTGTCGTGTTACAACTGACGTCAGAAATATGCAACGGAGGAATGACAAGAAAAAAC	C/A	0.75693	0.367974	0.300272
seq-rs578	1	38490612	36733722	CCCAAATCTAGTGACTTATAACACCCTGATGGATGGACTTTATGAAACTGGCTATATTGA[T/C]AAAGCAGCAACTCTCTGGACCTCCATAACAGAAGATGGGTTGGAACCAGACATAATTTCA	T/C	0.74307	0.381834	0.308935
seq-rs579	1	38625818	36868928	GGTCGTTTTAACGATTTTAGCTAAAGATTAGAAGTGATAGTTTGCTTAAGATGATGCATA[T/C]AGATTAGAGGCGACAGATTGGAGGCAACCTGGATGTTCATCGATACAATGTTCATAGAAG	T/C	0.811301	0.306184	0.25931
seq-rs580	1	38762678	37005788	CAATAAAAGGGGATCAAGTTCCTAAGCCGAAAGGATTCTACTAAAGCCTAGCATAAAATC[T/G]GGAAATATCATTCTGCGTCAAATCAATATTATTGCTTGCAGCCTAGCACAGTAGCACAAA	G/T	0.738806	0.385943	0.311467
seq-rs582	1	38869016	37112126	CCGTCGAATTCCTTCGGTCTTTTTCGGTCCGAATCGGAGTGCTATTCCACACGTGAAATG[A/G]CGCATCTTGGCTTTATAAGCTAAATCATCCTATCTATACGCAAATCAAAGAAGGGTGCAT	G/A	0.828358	0.284362	0.243931
seq-rs583	1	39044291	37287401	AACATCAAGAGAAAAAGTATCATACCAGTTTCTGAGTCCTCAGTTCTCCGATTCAATATC[A/C]TTTCAAGGAAATTCTGTGAAATTACCTCAAGAGGTGCAAAAACAATTCCAGCATATGAGT	C/A	0.50533	0.499943	0.374972
seq-rs584	1	39357861	37600971	GAACAACGGAATCATACCCCATTTACACAAATGCTATTGTGACAGGCGGTTGATGCAGGG[T/C]GTTCATTGCATAAAATACTTCAGACTGATCCCTAACAATATTGTACACAATTTTATTAGC	C/T	0.78145	0.341572	0.283236
seq-rs586	1	39472544	37715654	TAATTACCTGAATGTCGCGAATTAGAAGAAGTGTAGCTAAAGAACGTGAATCAGAATGTA[T/C]GATGGAATCCTCCACTGACTCATCTGCAAGAATTAAAATCTGTCGTTTCAAAGTTAGCAC	C/T	0.768657	0.355647	0.292405
seq-rs587	1	39500382	37743492	TCCTCTTCGGTGGTCGGCCGTTTCCGAGCTCGGCACCGGAGCTCTTTCGCGCCACCAATG[A/G]CCTGTGGAACGTTGTCGACGTTGATAAAACCCTATCACAATCGAGGAAGGCATGGCTGAC	G/A	0.556054	0.493716	0.371838
seq-rs588	1	39610680	37853790	CAAAACAAATTATTATGCATAATAACTAGTAAAAACAATCAACTATGAATTTGCCATTGC[A/G]AAAGCAAGAGTGACAATAATTCATGAAATGGTACAAAGGTGACTTGTGTGAGATAAACAT	G/A	0.579957	0.487214	0.368525
seq-rs590	1	39689544	37932654	TGGTGTGTTTTCGGTAGGTAGGTACAAACTACTCCTGCTTGGGTTATCCGATAGCAAATA[A/G]AATCCATTAATGACTCATGGTGGTTAGGCACCGGAGAAAGTGAGACTGACAATGTTACAT	G/A	0.715352	0.407247	0.324322
seq-rs591	1	39712357	37955467	AACATTGCAGAATGCCAGAAAGAAAAAACCCTGAAGATCCAATTCTCACTAAAAGCATCG[T/G]AGGACACTTCATATCAATATATCATCACGACTGCCCTTCAGAATGCACACTTTGCTACTT	G/T	0.726013	0.397836	0.3187
seq-rs592	1	39763003	38006113	TTCGGCAGGATTGTCGGCCAAAAGTGACCCCCCAACTGCAAGCAACGTTATGGCTTCTTG[T/G]ACCTTCACGTGACTGTCCCTAGTGAGGCGATTACTACTGAACATAGTGGAGTGAGTGAGT	G/T	0.740938	0.383898	0.310209
seq-rs594	1	39817302	38060412	CTAGGAGAGTTAACTTCTGCCCCATTATCACATGAAGCTCTTAAGTCCTACTGTTAGCGC[A/G]GACAATGTTGTTATGGTTTCTACCGCTATAAAATCGAATTAATTTGCAAGCATATATAAT	A/G	0.706823	0.414448	0.328565
seq-rs595	1	39946263	38189373	TATCTTGAGATGCATCACGCATATGGTGGCATGATGGATTTGAGCTAGAGATCATATGGG[T/G]GGTGTCACTAGTTTAATCCGTGGGCTCTGCGAGCAACTGAATTGTTTTTCTAGCGCCCAG	T/G	0.717484	0.405401	0.323226
seq-rs596	1	40088292	38331402	GCCTCCTAAGCGTGCTGATGAGGCAGTTGAAACCGTGCTTTGTCTCCCGTTCTATGACCA[A/G]CAACCGAGCTGATTGTTTTGGTGTATGCATTGATGAAATTTCAATCCTCCTAGGCGCTTG	G/A	0.704691	0.416203	0.329591
seq-rs597	1	40388427	38631537	AGTACTCAGTAGTCACTCGAATAAAATTGACTAACCTCTTTGGCAAAAGTTTCAGGTTCA[T/C]TTGAATCTTTTGAAGCAAGAGTGCAATCAGGCACCTCAGCAGAATCCTGAGCAAATAACC	C/T	0.547974	0.495397	0.372688
seq-rs598	1	40391557	38634667	ATGCGAGGACGGAACGTGAGCATCTCTGATTATGGGCCTCCATATCTCCAGATTTGATGT[A/G]CTGGGAATATTGGATTGGGCCGGCCCAGTGAGTGACGTCCACTTCCCTTTGGAAACCTCG	A/G	0.547974	0.495397	0.372688
seq-rs600	1	40736278	38979388	CCCCGGCACACACGCGAGAAGTGGCGGACCGACGCCGTGACTCGCGGGCGCGCGCCGTCA[A/C]TGACAGGTGGGTCCTGAGTCCTGACGAAGGATTTGATTTTCCTTGACCAAGTTGGACGAG	A/C	0.507463	0.499889	0.374944
seq-rs603	1	40929043	39172153	CTCTCTTCTGTTACATATCCCCAGAAGCTAAAAAAGTACGTCTTTTTCACCAAAAAGAAG[T/C]AGCTAGCTAGGTAGAAAGAGGTGCAGCTGAACAAGCAAAGGAGGATTAATTACCAAACAA	T/C	0.56823	0.490689	0.370301
seq-rs604	1	40932245	39175355	GCTCCCTCTTCAGAAACCCGAGGATCCAACCAATCTCAAGATTCCTTTCCTCCTGGTCTC[T/G]TGTTCCAAAGTCTCTCCAAGAATTGAGATGGTGATTTTGACCTTCCAATCTCTCCGAGAA	G/T	0.60661	0.477269	0.363376
seq-rs605	1	41039904	39283014	TTTATTTTCGTGCCTTACTGAACACATGCAATAGCATCTTTTCTTTCCCTTCTTTTATTT[A/G]TTCGATGTTGCAGCCGGAAATGTGTCTCATGCTTGATATTTATTTTACTTCCTCCCGTCA	A/G	0.530917	0.498088	0.374042
seq-rs606	1	41048574	39291684	CTTATTTTAGATGCATAATCTCAGTTCATAATGGAAACCAGCAGCTGACAAGTTGTGTTT[T/C]CCCCCCTTTTAACATAATAATAGGTCCAGCTAAGACACCGGCTTGCTAGATTGCTGGGGT	C/T	0.520256	0.499179	0.374589
seq-rs607	1	41059892	39303002	CACACCATGCATGCTCCCGGACAATTTCAGAGAAATACCATCACGCATTCCCTGTTACTC[T/C]TAATAGCCCCATCGGCTATGCTTAAAAAAAGATAAGCTAAAGCCAAAATTTCAAATTTAA	T/C	0.614072	0.473975	0.361649
seq-rs608	1	41072684	39315794	TGTATATCACGAAAGCAACTGCAAAACATGCGTACGTACGCCTGCTTCCTCTCAGAGCTA[T/C]ACAAGTTGGAGAAAGTTGAGCCTCATCTCCACTATGTTCGGCGAAAATGTAAAAAATTAC	T/C	0.52452	0.498798	0.374398
seq-rs609	1	41143657	39386767	ATCAAGGCAACAATCTTTAATGCTGGGCAACCCGTCCACACCGGAAGACTTCAGGTCACC[A/G]TCAATCGAGGTCACCACACTGTCGCTAAGTTGAACAGAAACTGAATCCACTGTACATGTC	G/A	0.649254	0.455447	0.351731
seq-rs610	1	41149502	39392612	ATACCATAAATTCTACTTGGAAAAATAGTTATATAGAAAAGAGCCCCACTGCGGTGCTAT[T/C]TACTAGTTGTATAAAGTAATATAAACTGTTAATCTCATTTGATCCAAGCGTTTAAATTCA	C/T	0.557569	0.493372	0.371664
seq-rs612	1	41212924	39456034	ACCTGAAGTTGCTCGACAGCAGAAACTGCACACAATGCATGGACCAATATGATTTAGCTT[A/G]GGCAGATGCATCAATGACCTTTTAGGCACAACAGCACATATTCCAATCAAAAAAGTTAAC	A/G	0.617271	0.472495	0.360869
seq-rs613	1	41227434	39470544	AGCATATCTCCAACAGTTTCACACAGTTCAAACTTTGCTCAGCTAAATAATACTGAGAGC[A/G]GCATGATTCTAAAATGGCAATGTGACTAGTCAGCATGTATACCATGATAAGAAAAGCATA	G/A	0.617271	0.472495	0.360869
seq-rs614	1	41284547	39527657	GTTTATAGGACTGTGGTTGCATGTCCATGTTCGGAGGACTATCAAATGTTTCATCCAGTT[T/C]TATTTTTTTTATATTTAGAAATATATTATATGGGCGTGAGAATATTTTTAATAGGTCTTA	T/C	0.563966	0.491817	0.370875
seq-rs615	1	41290116	39533226	GCTAGATATATAATTACACCACATCTTTCTATCATGGGGTTTATTAGAGCCCATGTTCCA[A/G]CTGGATATACATATATGTGTAGCTTTTTTTTTATCTCACTCTCGGTACAAAATTAATGTG	A/G	0.716418	0.406327	0.323776
seq-rs617	1	41455464	39698574	GAAACCAAGGTAGAATCAAGATTAGTGGCTACCTCTTGGAACTTCCTCTATGCCTGTCTT[T/C]TTCCCAGCTGCCATCCTCTAAAACCCTTTTACTTCTGATATCAGGAACTTCAGTTTGACC	T/C	0.636461	0.462757	0.355685
seq-rs618	1	41531012	39774122	TCAGTAAAAAATTGGTACTTCTGTGCTGGCTGAACTAACTAGGTATAGAAATTTACCTCC[A/C]CTTAATACTGGATTTTGATTAGCCCATACATTTACTCATGTATCCTATTTATTAGCCCAT	A/C	0.658849	0.449534	0.348494
seq-rs619	1	41777550	40020660	CACCATGGTCTTCTTGATCTGTCATACAACCAATTGACTGGTCAGATCCCAACATCTATA[A/G]AGAACTGTGCAATGGTGATGGTGCTCAACCTCCAAGGCAATTTGCTGAATGGCACCATTC	A/G	0.84435	0.262847	0.228302
seq-rs620	1	41873056	40116166	ATTTAGGAAATAAATAGATAAAAGGAAACGACAAAAGCTAACCAATTGGATAACTACTAG[A/G]CACAACTCTTGTGCCTTCCTATCTTGCGCACGCAGAGATAGGATCTATTTTGTTCGATTC	A/G	0.666311	0.444681	0.34581
seq-rs622	1	41957298	40200408	AATCTTATATCTTGTCTTTGCTTAAGCAGAAAAAATGTTTATTTATGAAGAGGAACCATA[A/G]GTACAATTTTTCGAACCATTAGATTTGCGCGGCAAAAGAAAGGCTTTCTTTAAGAAGGGA	A/G	0.667377	0.44397	0.345415
seq-rs623	1	41972960	40216070	AAAAAAAATCATTATACTACGCATACACATTATTAGTCTGATGATTTATTTCCTATGTTT[T/C]AATTAGCTTTGGCGTTGTGTGGATTAGGATAATCTCATTTTGTGTTTGCTTTTGTCATGG	T/C	0.684435	0.431967	0.33867
seq-rs626	1	42261911	40466021	TAAGAGATAACTCACATCATTGTTCTTGAGATAGGGGTCCAGGTCATTGCTAGCATAGTA[T/C]AAGTCCCCTTGGCCGGAGCTGAAAATCTCGAGACCTGATGTGAATACATATCAAGTTGCC	C/T	0.60661	0.477269	0.363376
seq-rs629	1	42407417	40611527	GAATTCATGAGTATGAGAAACGAGACATGTGAGTTACAACTAAAAACTCTGCACAATTCC[A/G]CAGAATTCGAAGATGCACACGCAAGTAAGCAAGTGAACACTATGGATCCTTATATGAATC	G/A	0.783582	0.339162	0.281647
seq-rs631	1	42646085	40850195	AGATCAACCTAATATGTCAATTGGGCTTTGGGCAAGACCAAGCCTACTAATGAACAACTT[T/C]CCAATAATCTCTTATTGCAACCGAGAAAATAAGGAAGGGGATAACCAACCTATTGGTTGA	T/C	0.723881	0.399755	0.319853
seq-rs632	1	42809326	41013436	GAAAGAAGATTTAGACTGCTAAATAGTACCACCATTATAGACTTTCCCTATCAATTATTG[T/C]AGTCACAAGATCGATCGTCAGGTAGGGCAACACAAGACCAAAATTCATTCAATTTATGAT	T/C	0.549041	0.49519	0.372583
seq-rs633	1	42819914	41024024	CAACAAAAAAAAATGAAGCTGTGCCTTATATGTTCTGACAGGAGAGAGAAAAATATTCAG[A/G]CCCTCTATAAACTTGGATAGAGGGAGTACTCTGCATAGTTTTGATCTCCCTAGCTAGCTT	A/G	0.511727	0.499725	0.374862
seq-rs634	1	42933594	41137704	AACTAAGCATGTGAATCACAAATCTCAATCATCTGCGAAGTGTACCATCATTTCTGCCTT[T/C]CCCCCCAAGTGGTAGATACTCCTTCAGGTGTGCAGGGCAATTCCACCGCGTTCTGTCAAT	C/T	0.854701	0.248375	0.21753
seq-rs638	1	43124127	41328237	TGTTACTCGCTCATTCTCGTGGCTGCAAACCCCATATGATGATACGACTGTGGAGACGTG[A/G]TCGTCACTCGTATCGGCTAGGCACGATGACATGATTGTACACAAGGTAATAAATAGCGTG	G/A	0.634328	0.463912	0.356305
seq-rs640	1	43180267	41384377	CTGCAAGACGTAGTTGGAAACAGCAGGCCAGAGGTCCTTGGGGCCATTTGATGAATATGA[T/C]AATCCATTACGGATAACCTCACTTGTCATCAGTTCAAGTCGCGGTGTTCCTCGGAAGCTG	C/T	0.660981	0.44817	0.347742
seq-rs642	1	43371217	41575327	GTAAAGATCAGTGATTTCTCCATAGGCTTCAAAATGCCTATCAATAAAATGTTCTGATTA[A/G]AGTCTTTATGCAAGCTCGGATATTCAACTGATAAGTGAACTGAGTGCTGAACAAAAGGAC	A/G	0.591684	0.483188	0.366453
seq-rs643	1	43372070	41576180	TTAAGATGTGCATCCAGAAATTCAGGACTCAATTTTGGCGGACAACCCCAGAAAAAGGAA[A/G]ACTAAATAGAAATCAGATACTGAAAGCGAAATACAAGCACATAGCCATATCTGTTCCAAG	A/G	0.803838	0.315365	0.265637
seq-rs644	1	43395267	41599377	TTTGGACTAATCCGTCATGAACTCTTCCTGTTTATGGGAACGGAACAAAGTCATTCATAA[A/C]AAATCCATGGGCCGAATGGATTAGCCCAAAACAAGGCCATCAGTACTATGCTGCCCACGT	C/A	0.574627	0.488862	0.369369
seq-rs645	1	43407653	41611763	GCTGGAGCACTACACTAGCCTGCTCAAATCATACAGAAAGAATGAGCACACTTTGCTATC[T/C]ACCAAAGTGAAGAAGATCTTACGGTCAAATAACTTTTGAGCCTCATGGTATTGCTTATAC	C/T	0.605544	0.477721	0.363612
seq-rs646	1	43496813	41700923	CATTAACGTCATTAGCGTCGTGATTCAACATGACGACGCCAATAACATTAGCGACATCTC[T/C]CTAGTCTCTCTGTGGAAGCTAAGTCGATGATATGATGGGGTAGCGCCAATGTTTGTGGCG	T/C	0.742004	0.382868	0.309574
seq-rs647	1	43504932	41709042	TGTGGATCTTAAAATCTTTATATTCTACATTTTCTTTGTGCAGTGTATTGGGTTTTCCTC[T/C]CAGCAGCTAGCTCTAGTGAGCCTGCAGCAATTGAATGGGTTCTAGAGTTGTTTTCAGAAA	T/C	0.601279	0.479485	0.364532
seq-rs648	1	43534135	41738245	ATCCATTATAAAATTAACCTTGGTTAAATGTGTGGCTGAATGTGAAATTCACTCCAAGGT[A/G]GTGAAAAAACCACTTGCCCGTCCCATGCAAGTGATTCCCAACCGATCCCCAAAACAAAAG	A/G	0.628998	0.466719	0.357806
seq-rs649	1	43539725	41743835	AATTACTTGTATCTGCACAAACAAAACATGCATGAGTACATGTCTATTTCTCTGGGGCCA[T/G]GATAATTTGGAAAAATGTACATATAAGAAGGGGAGAGATTGTACATATCCATGATGAGGT	G/T	0.707889	0.413564	0.328047
seq-rs650	1	43575410	41779520	CGTACAATTTCTTTAAATTAAAAAAATATCTAGGGTATTTCCAACTGAGGAGGGAGGCAG[T/C]GAATTGAAGTGGGGCAGGAATTAAAAGAGCCATGAGTTGCACTGCAGGCAGATATGTTTG	C/T	0.609808	0.475884	0.362651
seq-rs652	1	43615590	41819700	GCTAGCCAGGCCATGTTACTGCGTAAAACCATGCTCTTAAGAAATGTGAGTCAAAGAAGA[A/G]TATCCTGCTCTGTGATGCAGTTTTTGACCGAGGTCAGGGAATATTTGTACTCCTACAACC	G/A	0.765458	0.359064	0.2946
seq-rs654	1	43625778	41829888	TCCGATCTTGTCCACATGAAAAGGGCCGGCCGGGTTCGCCTACAACTGATATTGACAATC[T/C]ACCAAATCTATTAATCTACTATCTATGCTCTCTGTTTAGGAGTACTACTAGTACGCATGA	T/C	0.78145	0.341572	0.283236
seq-rs655	1	43637548	41841658	TCAACTTCCATGTTGGAGATAAAAAGTTTATGGAACATACCAATGTTGTTTGTTTTACAG[T/C]TCATCTTCATCGTGGTAGAAATCAATATGGGTGCCGGTAGATTTTAAATTTTGTTGTGAG	T/C	0.530917	0.498088	0.374042
seq-rs656	1	43662837	41866947	CTATTGTCATGAGACCTGAAAATATTAGGTGTGGGCATGCTAACTTCACATGCTTGGCAA[T/G]CTCGACGCATCTGGAGGGATCAATACCAGATTTTGCTGAATAAATGAAAATATTTCCTTG	G/T	0.813433	0.30352	0.257458
seq-rs658	1	43680213	41884323	GTTTGACATTTTGCTGTCCTAGGTGGAGATAGGTATGGTTGAATTTGTTGGATTAATTAA[A/G]GTCAATGTCATAAGAGGCACAAATCTAGCTGTTCGTGATATGATGTCCAGCGACCCTTAT	A/G	0.708955	0.412675	0.327525
seq-rs659	1	43688314	41892424	AGGAAGGCATTTTCTGAGAGAGCTGGATTGGCGACGAATCCGATGGGGAGGAAGCTGTTC[A/G]AGTTGATGGAGGCCAAGCAAAGCAACTTGTGTGTTGCTGCAGATGTCGGGACAGCAACAG	G/A	0.777186	0.346336	0.286362
seq-rs661	1	43696522	41900632	CGGCGGGGAGGACGAGGTGGAGGTAGGAAGAGTCCATTTGCATGTACATGCACACAACTA[T/C]CAGGTGTTAATTAATCTGACACTGCAAATTTAGTACGCTTGCATTGCATGGTTGGATATG	C/T	0.945783	0.102555	0.0972961
seq-rs663	1	43722521	41926631	TTGTTTTTCTTCGAATATCTACTGTCCATGTTCTTAAAAGATTCCATAGAAGACAATCTC[A/G]ACAGTTGGGTATTTGACCGTGTTTCCAGCTCCTCCTCATTAGTTTCACTGAATCCCTGTA	G/A	0.731343	0.392961	0.315752
seq-rs664	1	43724507	41928617	CACACATAACAATACTTGACCACGCGTGAGATATTATTTAGCTTAAACTATAATACTACA[A/G]GTAGAGCACTCAGGACCACAGACAGATGTTGGCATGACTTTGAACAAGAGATGAGACATG	G/A	0.641791	0.459791	0.354087
seq-rs665	1	43738845	41942955	ATCCTAAAATTATCCAGTTTAAGTCAAACCTGACCAGAACCTTCAAGTCTGAGAGTAGTA[T/C]AAACTGCGCCGAACGTGCAGTGTTTGACCTGCATCTATACAAATTATTGCAACTGTTCTG	T/C	0.558635	0.493124	0.371538
seq-rs666	1	43799399	42003509	AGAAATTGCACTTGGCAAAACAAGTGGCTCAGTTTTTCAGCAAGCAAGTGGATTGAGCCA[A/G]GTGCCGGAGAAATGGGGCCTTTTGTCAACTGAATTGGTTGGAAAACACTGACTCTAGACA	A/G	0.588486	0.48434	0.367048
seq-rs667	1	43817886	42021996	ACAATTAATTGACTGAAAATCTCAGCAACACCGATTCAAACAACCCCTAAGTTAGTGAGA[T/C]CACTGTCACCTGTGGCAGACGTAGCTTGGATGCACGCATGCAATTATTGGGGGCACCATC	T/C	0.575693	0.488541	0.369205
seq-rs668	1	43835200	42039310	TGGAGTATGTTGTAACATTATTTTTTTTAATGCTCCGATTAACTCGGCGCTGCAATTAAA[T/G]ATCAGGAAGGACATTTCCAACGTCTTCTTTTTACTTTATGCCACTCTCCTGGATAGCGCA	G/T	0.784648	0.337951	0.280845
seq-rs669	1	43845494	42049604	TTCGATTTTACTGCCATTTACTAGTAGTAGGGGAGCGTGAAGGTTGCTCGATGCATTTAT[T/C]CCGGACGACGGGATAACTCGATGGATCGCTGCACCGTGTACACAAGCAAATTAACGCGCC	C/T	0.634328	0.463912	0.356305
seq-rs671	1	43900289	42104399	GACTCGATTGCTGGATCGATCAGCCGTTCGTTCAATCGAGACGCCCTTGAATTCGCCAGG[T/C]TAACAATATGTGCCCTGGTCCCTTCCACCACAGCCAAAGTCGTCTTCATATCGCGCGGGA	T/C	0.784648	0.337951	0.280845
seq-rs673	1	43922995	42127105	TATCAAGTCTAGCTTATTTATTAGTATCCACTACTTGCAGTTATTGCTAATTGTTTGTAC[T/C]GATTTATCTTGATTGTTTCATGTTCCGACAATAACGCGCAGGGTGTTATCTAGTATCACA	C/T	0.653518	0.452864	0.350321
seq-rs674	1	43947953	42152063	ACCATTACTCCAGTCCTTATTAAGGTAGCAATAATCCAATTATAACCGCAAGTCTGCAAT[T/G]ATAACTGCTGTGCATGTATCTTATTTGTTTAGTTATTTATTTTGTGCTGAATCTTTTCTC	T/G	0.701509	0.418789	0.331097
seq-rs675	1	43948868	42152978	GGATATATCACTTAGGTTGAATGATGACACTTTTATGTCAAGAGTGAGAGCTTCAAAAAT[T/C]CGTAAGCTTCCTTGGAATGAAGGAACAACTCAAGACTTTAAAGGTCTCCTGTTTGAAATG	C/T	0.585129	0.485506	0.367648
seq-rs676	1	43966231	42170341	AACTAGAGAACTAAAAGCTCTGGGAATAACAATCAAGAAAGTGAGTACCTTGAAGAAGCT[T/C]CTTGATATTCATGGAAGTCACATGAGATTGCTTGGTCTATATAAATTGAGTGGCGAGACA	C/T	0.654584	0.452207	0.349962
seq-rs677	1	44001936	42206046	CGGGTGCATCAGAAGCTCCATCAAATCACGGATACGATAATCCAAGGACATGAAATCATC[A/G]AGGACGGCAGCGTTGGTGATGACACCATACAAGAAACAGTAGGAACACACAATATGCATG	G/A	0.863539	0.235678	0.207906
seq-rs678	1	44020522	42224632	AGTTTTGCTGAAGCATAAAGCTATTGAAGTAATCAAGGTGAGTAATGTTTCATTGTGTGC[T/C]TCTCTTAATTGTTTTCATATTATTGAGAGTTAAATCGGTTCAATCCTACATGTTTTAGGC	T/C	0.928571	0.132653	0.123855
seq-rs680	1	44043000	42247110	CTCGATCGCCCTTGCCTTTTGAGATCGATCACCAGGTTACTGTAGAAGTACAGATCGGAG[A/C]GAGCGATCGATCGAGGAAGAAGAAGAGGTAGAGGTTGTAGATGGCTGTGTCGGCTGGCGG	C/A	0.788913	0.333059	0.277595
seq-rs683	1	44095072	42299182	TTGTAGTTGTCCTAACATGCCGACCGTCAGTTTGCAAATGTTGTACGAATTGAAAACAGA[A/G]TTCGTTCTATAAACTTTATACGCACTTAATTCCCCTTCCATTTACATTTCACAGGATAAC	A/G	0.551173	0.494763	0.372368
seq-rs685	1	44270625	42474735	AGAATCAGAGCGTATGATCCAAGAGCTGAACGAGTTTGGTTTGGTGGAGAGCATCATTGA[A/C]GAAGAATTCCTCAATTACTTCTATCAGCTACCACGCCAGCCTCCTCGTTCTCATGATGAT	A/C	0.766525	0.357929	0.293873
seq-rs687	1	44422226	42626336	TATTGGACAATTCTTCTAAAGCTGACATTCTCTCTTCTTTTTCAAATGTTCCATGAAATG[A/G]CAATCCTGGCAAATTTGTGGCAATTCAAAAGATCCAAACGGTACGCATCTTCTTCACATA	G/A	0.520879	0.499128	0.374564
seq-rs688	1	44437108	42641218	ATTGAACCATGTGCCATGAATTAATATTAATGATTTCTATTTAGGATTTAATTAAGTGCG[T/C]GTCGTTTCAAATATGCACATAATAACCCTGTATTAAGCTGATACCCGATGGGTGAGAGGG	C/T	0.849462	0.255752	0.223048
seq-rs690	1	44521798	42725908	AGCTCGTTTTTACTGCACAACTAATGCTCGATGTCCAAATATACTTGGGTTATTATTATT[T/C]TTTTGAAGGATTTTTCATGTGAGTCTCGCCGAGGTCCACTAACCGGTACACAGGCGCCGA	T/C	0.593817	0.482397	0.366044
seq-rs691	1	44540495	42744605	GGCAACCATGCAGTAGAAAATATAAGCTTTTCCCAGTACTGCAGTAATATAAAATAAAAT[A/G]TTTTTCCCTTTCAATCGGACAAATTGCTACAACCACCGTTCTTGGATTTGTTGATTACAT	G/A	0.670576	0.441808	0.344211
seq-rs694	1	44954817	43158927	AAGCACAAGTTTGATCACCAGATATGCAAAAGATACATCTCAGCTGTCTCCGTAAAACTT[T/C]CCTACATTTCTGCTTAATGCCTCTTGCCGTGGGCACATAAAGCAATATGTATGAACCTTT	T/C	0.819829	0.295418	0.251782
seq-rs695	1	44955504	43159614	CCACAAGAACCAGCAGGAAGAAGCTTCAAATATATTTTCTAACAGAAGGGAAACTTTTCC[A/G]GTTGGATTAAGCTGTCCACTGACAAATCACCACAAGTATTACTTTTGTTTTTTACAATCC	G/A	0.570362	0.490098	0.37
seq-rs696	1	44989777	43193887	CTTCAATTCCCTAGCTAGCTCCCCTCGCTCGTCGACAATGCAAGCGCGCTATATATCGCA[A/C]TTCATTACCTACTGCCTGCAACGTCCGGGCAAAATTAAAGCAAGCAAAAGTAATAAGTCC	A/C	0.819829	0.295418	0.251782
seq-rs699	1	45000575	43204685	TTTCTCAAAAAATACAAGTGCCTCGGATTCTCTCCAAATACACTCATTGATGCTATTGAT[A/G]CTAAATAGCAAAGCCACAAGAGCACGTAGAAAATGATCTTGAATTTTCTCAATCTCATTG	A/G	0.698294	0.421359	0.332587
seq-rs700	1	45005997	43210107	GACTTTCTGAAATCAAAATACGCCTTATAAAAATGAACGGAGAGTAGATAATAAGATATT[T/C]TTGTTAGGGTCATGCTCATATACTACAAGTAGGCTCTCTGTTCTCTACTATTAGCGATCC	C/T	0.819829	0.295418	0.251782
seq-rs701	1	45047158	43251268	GTTTTGGCCGAAGGTTATACTCACGGAATTATAGCGCGTAAAGGCAAAAAATCATGAAAC[T/C]TTTTGTCCTAATTTTAATATTCACAAACTTCACATGTAACAGGGCCTGAGGAATAAATTC	C/T	0.526258	0.498621	0.37431
seq-rs702	2	11965	11965	TTCAGAGATATTCTATTGACACCATGTATCTTCACAGCTATACACCACTCATTTGATTCC[A/G]ATGGTTCCAGCATAACTTCAGCGCCTTCTTCCCTCCAGCACCTATCAGGTTGAATAATTA	G/A	0.916488	0.153075	0.141359
seq-rs703	2	37714	37714	TAACAAGTTCATGTCTCGTCCTCAGCTCTACTTATCTGCATGATTATGAGACTATGGGCA[T/C]GTCCTAACTGGTTGATTGTATAGATTACGGATAGAAAAAAATGCTCATTTTTGGAAGTAG	C/T	0.529851	0.498218	0.374107
seq-rs707	2	384743	384743	GATCCCTAAGATTTAGGCCCATATTGATCGTCAGCCCACTGTAGGCCTATTGGAGGAAGC[A/G]GGAAGAAGCAATAGGCCGCGTGGGAAGCCCATATTTTGCGGGCTGCCTTTCTGTATAGGC	A/G	0.536247	0.497372	0.373683
seq-rs708	2	409196	409196	GCTTAATTACTCGCCTTCCCTTTCATGATATTGTTTGATTTATTGATGCTAACATCACAC[A/C]ATCAAATTTAAGCGATATTAATAAGGAAAAAAAGGGACGGCTAATTTAAAGTGACACTCT	A/C	0.576759	0.488216	0.369039
seq-rs710	2	570430	570430	GTCATTGACCAAATCAACATGGTTAGCTACTAGCCTACCACGTATCCTTTAACCGGACAC[A/G]GCTCCTTAGAGGGGCGTGGGTCCCTGACAGGTGGGAGCCAGGGCCACCATCATGGGCCCA	A/G	0.780384	0.34277	0.284024
seq-rs711	2	582121	582121	TTCTTGATCTCGTTAAGCATTTTGTCGAGAACCAGTAGCTTGCCACTTGCATGCACCACC[A/G]TATCTATATTTTCAGTTACATTGCTATTGTTGCTAAGTGAGCTTCGCAGAAATTCATTAA	G/A	0.714286	0.408163	0.324865
seq-rs712	2	588910	588910	TGCAGGTTAAATGGCCAATAGCATATCCAACGGAATGTCTAATAAACTAGTAGAATACAA[T/C]TGTATGTTTCACTGGAACTTGATAGGAAACTTGCATGTTGATTTCATGCTAGATAAAGTG	C/T	0.714286	0.408163	0.324865
seq-rs713	2	630212	630212	CAGTAGATGTTGATACCCAACCATCTGTTGAAGTGCCATCTGTGTTGTTGGAGCACTTGT[A/C]GGCGATGAAGGTGCTGACTTGAGCCTGCCCTCCAATCAGATTGAGGCTGTAGATCTCCAT	A/C	0.546908	0.495599	0.37279
seq-rs714	2	641300	641300	AAAATGAATATAAATTAACCCAAAGAGAGACAATAGGGTATGTTCTTGCCTCTTGGTGTT[T/G]TCCTGATGCAACTAGCACCCTAAGATCTGTACACATGTCCTGCATAAAAATTAAAGAAAG	G/T	0.578891	0.487552	0.368699
seq-rs715	2	653478	653478	TAGTCAGAGCAAATGATGCAATGCGATGGCCGTTCGATTGCTGCAAAAGATGCGATTTAC[T/G]ACTAGGACGAAGCCGTGTTCATGGTTACTACTCGACGTCGCTGTTGTCTGTCACTACTGA	T/G	0.646055	0.457336	0.352758
seq-rs716	2	829385	829385	GAAAATTATAGTCGTAGTACTACAAATTTGCAGTTTGTGGCTGAGGGGAATCTATCCCAT[T/C]TGGTATATGCTGTCACTTTGTGCTAGTACTGTACTATGTACTAGCCTGTAGCCTCTACTT	T/C	0.665245	0.445388	0.346203
seq-rs717	2	864750	864750	CCTTCTTGGCAACACTCCATGACATGAGATAGCTACTAGCTAGCTATCCATGTAGGGAAA[A/C]TAGATCATTTTCTCAGGTGTCAAAACTTTTGTACATATGTATCCACGTCATAGGGGCTTG	A/C	0.663113	0.446788	0.346978
seq-rs718	2	997534	997534	TTGTCCATGATTCATCTCGGTCTGGAGTGCCATGCTGTTGCCAGTGACTGACTCGGTAGT[T/C]GGTACCAACGTTTTATTTTCTTCTTTTGGAAGGGAGCAAAGCATTGTTTCTCCTTTGCAG	T/C	0.77867	0.344686	0.285282
seq-rs719	2	1011086	1011086	TTGAACTCGAGCTAGGTGCGGCACTTGTCATGGTGCTATCGAATGAGCTCCTAGACAAGG[T/C]GCTCAGCTTCTCTATCTCCTCCTCATGTACATCTCCATCCTGCGAGAGCAGTGGAAGCCT	C/T	0.795309	0.325585	0.272582
seq-rs720	2	1013272	1013272	CGTGAATGCGACTTGAATTGAATTATTATGCTCATCGCTTTCGCATAACCTCTGTAGGAG[T/C]ACAATTCTTTACTGTACTAACCACTTTTGATTAGGAGTAGGAGTACTGATTTTATTTCAG	C/T	0.653518	0.452864	0.350321
seq-rs721	2	1016304	1016304	CATCGTGTGGGCTTGCCATATGATGTGGTAACCTCACACGGTGATACATTTTCGGTTTTT[A/G]TCGGTAACTATACAATTAGGGCCTTCACTGTGCGAATACGTGGCGAGTTACTTCGATACG	A/G	0.861111	0.239198	0.21059
seq-rs722	2	1047384	1047384	CAGTGCTGGTGGGAATGACGCCTTTGAATTCTTCTCGCAGAACAAATCGCCAGACTCTAC[A/G]GCAATTCAGGAATTCTGTGAAGCTTTTATCTCCACATATGATAGTCATGTGAAAGTAAGA	G/A	0.672708	0.440344	0.343393
seq-rs723	2	1052426	1052426	CTTGTAGTGGTGTTAGGTACTCATAGGGTATCTGAGAAATTGAATAGTTAGGTGAGTTTA[A/G]TTTTATATGTAATTAATATAAGTTGGAAAAAGAAAGAAAGAAATTGACTTTTTCCTGGAG	A/G	0.857143	0.244898	0.21491
seq-rs725	2	1259112	1259112	AGGATTTCTACGCAGAGTAGAGTGTTGAACCAGGAGGGGGGACGACCGCCCAGGTACTCA[T/G]TGCTCACAGGTAACGAATTGAAGTGCAAGAAAACATAAGATGAGAAGCAAAACGACCGGG	G/T	0.946581	0.10113	0.0960168
seq-rs726	2	1307647	1307647	AGGCAATAATCACCTGGCCTGAGCATCACTATAGACAGGCTCGTATTCAACTGATGTCTT[A/G]CCCTGCAGTTACCAGGATGACCGATATGGAGTCATAATTATCATTATGTAAAAGTTAGAA	G/A	0.711087	0.410884	0.326471
seq-rs727	2	1318842	1318842	AAATTATCACACCATCCCTCGTGGACTGGTTTATCCGATTAATCTGTACTTAATTATGAT[A/C]AGGCAGGGACAGTGGAGAAATATAATTAAATTCTCTTGTGGTACTATCTGTTAGGCTCAT	C/A	0.503198	0.49998	0.37499
seq-rs729	2	1345595	1345595	GATAGTGACAGTGACCTTCCATCTGCTGAAGCGAGGAACCAGCTTGCTGACAACAACACC[T/C]ACAGTGCTATCCATTCAGGTTCCTGTTCTCTATGGCTGTACAACTTCAATAATCAGTGCG	T/C	0.861407	0.23877	0.210264
seq-rs730	2	1378219	1378219	TGCAAATGCCCATGATATAAGCTTCATTAATGATAGCTTGCAATAGCGCAGCACCCAGGA[A/C]AAAGAGCAAAGGTGCCAAATGATCACCTTGCCCAACTCCTCTTTTACAATGAAAATTCTT	C/A	0.533049	0.497816	0.373905
seq-rs731	2	1447829	1447829	CTGCTACATCCTCACAGCTGCAATTCGATTTGTCATGTTCATTCCGATGTGACCGTGTCA[A/G]CCATGAAACTTACTTGCACTATACCCGGTGTTATACACAAGTCCCGTAATGAAATCTTGT	A/G	0.594883	0.481995	0.365835
seq-rs732	2	1448978	1448978	ATCCAAAACTTTACCGTGCGATGGTGGAAAGGTGTTGTTTTCACCTCTGAACATTCGACC[T/C]AAGTCCTTCCCTGTTCTACCGACAATGATGCAGCCCACCAGAATTAGTGCTAGCAGCCAG	C/T	0.930704	0.128989	0.12067
seq-rs733	2	1450154	1450154	TGCCCTTAACATGCGTGCCCGTGTAGAGTGGCTTCTATAAATAGACAAGCTAAGCTGGCT[A/G]GCTCGCCCAACAACAAGAAGTGCATAAGTGACACACTGATTAATTAAGCAAAAAACAGTA	A/G	0.73774	0.38696	0.312091
seq-rs735	2	1467583	1467583	TTCATTTGCTTCGAGACACGATTCAGCTCCCTCTGCAGAAGCAAACAAGTATTTCAGATC[A/G]CAAGCATTAGGAGGAGCACAGGCAAGCGAAGCATCCAAACGAGCATATGTTTACACCGCA	A/G	0.594883	0.481995	0.365835
seq-rs736	2	1469044	1469044	CAAGAACTGACTGAGCACATGCTCTATTTATCCAATCCAAAACAAGGCATTCAGAACTAC[T/C]ACATGTCACTATGTCAGAATCAGCCTATAGCACGATCACCATTAGAATCTTTTCCAATGA	T/C	0.621535	0.470458	0.359793
seq-rs737	2	1544190	1544190	CTTTTTACCATTTTTATCACAATTTATCTTAGCGAGTTTCCTTCAATAAACTTCTCAAGG[T/C]TGTATTGTCATTCCATGGGTCTGGGGAGACTGGATCTGGTGGTGTGTCTCTCCCAAAGTG	C/T	0.789979	0.331825	0.276771
seq-rs738	2	1573189	1573189	TGTCTGGTTAATTCAGAAGAAATCGACGGAATATGCAACTGGATTCATCAATAGATCATG[T/C]CGTTAGCACCGCACAAGTGTACATGGCTACTACTTGCAATGTGTTGAGTTAAGTGAAGCA	T/C	0.703625	0.417074	0.330099
seq-rs739	2	1643242	1643242	ATCTTGTCTCACGACGTCATCGATCGCTGCAAATTTTGAGTTCGTATACAAAGACTTGGC[A/G]TGCGCGATCCGGTCATTTCTCGAATCACTAGCTTCTCTAGGACTAACCTAGTGTGTCGGT	G/A	0.843284	0.264313	0.229382
seq-rs740	2	1735086	1735086	GATGGCAGGACCCATGGAGCATGGGTTTCTTCCCATAAATAGCTCTGTCATTTGTTGGAT[A/C]ACAGCTGCAGGTGGAATAAATCATCAGCACGATGGAAAATCGATGGCACTAATTGAAAAC	A/C	0.714286	0.408163	0.324865
seq-rs741	2	1739248	1739248	GATTTTGGTCTTAACTGGCAGCAGATTAATTAGGCACTGGTTCTGTACTAGTGGTAGTTT[T/C]GTACGTACGGTTCTTGCATTGCATTATAAGTGAATGGCCTAGCTGATGAGCCTGTTGTGC	T/C	0.760128	0.364667	0.298176
seq-rs742	2	1828022	1828022	TTTGAATGATACAAGCTCAATTCAACTACTTTCCTCCTGAATTACTCTGCCCAACCTCCA[A/G]CAAATATTAGTTCAAAATCATACTGCTTCATGCAGATTACATGTTTGGAACTGGGAAACA	A/G	0.637527	0.462173	0.355371
seq-rs744	2	2019516	2019516	CTTGGTCTAATGCTTTTTAGAGAAAAACCACCTGGGCTAATGTTGGCTTTGGCAGGAGTC[A/G]TAGCTACGCGATCCAAAGGTTGGGCCAGAGACTGAACGTAATTATGTAACGTGATCGAAC	G/A	0.705757	0.415328	0.329079
seq-rs745	2	2032016	2032016	TGGGATACAGGTGTGCACTGACAGTACTGAACTGCAAAGTTTCGGTGTGAGGCAAGGACA[T/C]GTTCGATCAGCTTCCTTTCCAACCAAGCGAGTGAACACAGAACAGAATGGCATATAATGT	T/C	0.866738	0.231007	0.204325
seq-rs746	2	2067155	2067155	TGAAGTTCTGAACATACAAATCATATCAATCATGGTGTGTGAAATGTGAATGCAGCAGGA[A/G]TTAGAATGTCATGCCATGTCCCTGTTGCCAAAGTGAAAGAATGTTATTTGCGATTTCTTT	G/A	0.666311	0.444681	0.34581
seq-rs747	2	2072176	2072176	CTCTCTCTCTCTGCTTCCAACCTGAAACGGGGGAGAGGAACATTTTGCCGAGACGAAAAC[A/G]CCATACCCAATCTCGAACCTGATCATGCATCTCGTGCTCGTGAACCAGTCCCTTGATTGG	G/A	0.729211	0.394925	0.316942
seq-rs748	2	2079854	2079854	ATTCATGAAAAAAATCAAAGACGAGCGGTCAAGCGTTGGAGACAGAAATTTATAAATGAA[A/C]TTATTTTGGAAAGGGTGTACTGTACTAGCTAGTGCGTGTGCTTGAGTTAATCATGGGTAG	A/C	0.590618	0.483577	0.366653
seq-rs750	2	2139510	2139510	ATAGCGAAACACAGTTTTGAAGATGGCCAAATGTCCGTTTTCTTGACATGTCCATTTTCA[T/C]TGGGCACTGCCATGAGCTGTGCAACTGTAAATCTGTAATTCTTGCATTTTTCTCATCTTT	C/T	0.642857	0.459184	0.353759
seq-rs751	2	2149980	2149980	CCAACATACACAACAGATCAAATGAATGTGCTGTGCTTCAAATCCTATGCTGATTCAAGA[A/C]TGAATGTTTGCTTGGATGGCTTATTTTGAGGGGTGTGAACAAGCATGCCCGTACAGCCAT	A/C	0.80597	0.312765	0.263854
seq-rs752	2	2178008	2178008	AAAATAACACCGTATGAAATGAACGAAACCCTGCAACAAAATCAAATGAAAGCGAACACA[T/C]CGTACAGTTTCATATTGGGGTAAATTGCGTTTCTCAAAAAGTATTGGAGTAAATTGCAGT	C/T	0.572495	0.489489	0.369689
seq-rs755	2	2358042	2358042	TCTCCCATCATACTTCTACATGAACAAATTGATGGTTCTTTTGTCAGTGCACAGTGTACA[T/C]CTTAAATATTGGAATTGACAAGTCTCCACTCCTCCTGTGCGTGTCCACCATAATGAGCTG	C/T	0.577991	0.487835	0.368843
seq-rs756	2	2498072	2498072	TCAGGGTGGTCAGGGGGAGTCTTGGACTTTCTCTGTTTTTGTCCTCAACAATGATTTTGC[T/C]GGCATTCAGGCTCCGGATGAAGATTTACCACCAATGGGTGCCCTAGATCCTGATCTTGAA	C/T	0.582974	0.486231	0.36802
seq-rs757	2	2564919	2564919	TCATATTTTGCCTTCTAAAGTGGTATGATATGCTTGTGCCATTATTCTAAAGTGATAATA[A/G]TGTTAGTTAGCTGTAACTTGCATTTGTGTCATGAACTGTCACTTCCTACTCCACTTATAT	G/A	0.58742	0.484715	0.367241
seq-rs758	2	2568780	2568780	ATAAATGTACCTTTTATGATTGTTTGGCAATTTCCATTTCAGGAGAGTGTAGAGGCTACG[A/G]CAGAAGTTTCTAAAACATTTGATGAGAAGATAAGAAAGTACTGTGATGTAACACTTATGT	G/A	0.527719	0.498463	0.374231
seq-rs760	2	2608233	2608233	CTGAAGACGCTAAAGACTTGCTGAACAAAATGAGGCATCCTTCCCTTGATCGTTTTGAGG[T/C]ATACATGCTCAGAAACCACCCATCTTTACTTCAGATCGAAGCGCATGCCTCTTTCTACCT	C/T	0.547009	0.49558	0.37278
seq-rs761	2	2623254	2623254	TGTATGTTTTAAGTTATTGCTTCAGAATAATGTAATGTGGTGTGCTGTACCAAACATCAT[A/G]GTGTACCTTCTATTCTGATGATTATGCATCCATGTCACCTGCTGCAGTTGCTCCACCTGA	G/A	0.542644	0.496363	0.373175
seq-rs762	2	2645417	2645417	GCTTGATTGGCACATACTTAGTGTCTATCTCAAACAAAGTTTGCCACATCGAGTAGTAAT[A/G]CTTCCCTTGGTTACCCATCCCATTTGGAGGATCCACCATGATCGCCATTTCCTACTAAGG	G/A	0.945629	0.10283	0.0975426
seq-rs763	2	2679473	2679473	TGTCAAAATCGCCCTGAAGGTTTTGGGCACTTGACCCTGCGTAGTTCAGTATAATTTGTG[T/C]GTAATTCGTCGATTATTACCGTGTTACCTTTTTCAAGCACGATGATCGCGTATTAAACAG	T/C	0.648188	0.456081	0.352076
seq-rs764	2	2724947	2724947	ATAATATTTATTTTATAGGGTTTCATCCTTACAAAGAGATTGCCTTCTTTTGGGTCTCAT[T/C]ATCAAGAGTGATATCCTATCATTTGAATACCTCAAAGGTTCAAGAGTTGGGCATCTTATT	C/T	0.738806	0.385943	0.311467
seq-rs766	2	2766998	2766998	GCTCTCCTTGGCCATGGTTTCCTCATCTTCCAATGGGTCATTGAGCTCAGCCAACACTGG[T/C]GGTATTCTTTGCTTAGCTTCCTTAAGCAAGTGCTTAAGGTCAAGAAGGGTAGTCTCCGTT	C/T	0.583156	0.48617	0.36799
seq-rs768	2	2878568	2878568	AACACTATTTGTATGTATGTGGTCTAACGTGAAGCACGTGGAAACTTACGTTGAAATTGC[A/G]AGTTAGAAGGAGATCCACAAAACAGAGACTCCATGGTTTCTATTGCTCGAGCACAAAGTT	A/G	0.613006	0.474459	0.361903
seq-rs769	2	2881029	2881029	AAAGGCTCATCAACATGTACCATATTGTATAGGACTAAATGTGAACTACAAAGCACAGTT[A/G]TGATACCACAAGGCGCAATGTTAACTAGAGCTATCGAAGCTGGCACGAGCCGCAGAAAGT	G/A	0.613006	0.474459	0.361903
seq-rs776	2	3477200	3477200	CTCCTAGAGAGATATATATGTCTTGGTCTTAACCTTTCATGCATCAAAGGATGACCCCAC[A/C]TGTGGCAATATCATATTTGGGTGTTGTCCTTATCAGATATGCACTTGCTTGGTTAGCAAC	A/C	0.63113	0.46561	0.357214
seq-rs778	2	3568571	3568571	AGAACCCATTTTATTAAATGCCAGCCAAGGAAATTGGCCATAATTAATTCAACCTTTTTG[A/G]GGGAGAATGATTAACTCATCCTTAATACTGTAGTGGTCACTGGTCAGTCAACATATTTTT	G/A	0.746269	0.378703	0.306995
seq-rs779	2	3657514	3657514	CTCTGTGGATGCTTCCATGAAATTTCTGAATCCAATGTTTTGTACCACCATATAAATAGA[A/G]ACTGTGGTTTAATTCATGTTTTGCAATAGAAGAAGCAGCATCCCCATGTGCAGAGAGATT	A/G	0.609808	0.475884	0.362651
seq-rs780	2	3697393	3697393	ACAGTCTTACGCAGTGCGAATATGCTGTGCAAGAAGTTGCCAGAGCATGTTCAAATTTGC[A/G]AGAAGATCCAAACCTTGGAACTTGGCTGTCATGTCCATCCTTTATTCAAGGGCTTCTCGA	G/A	0.69936	0.420511	0.332096
seq-rs781	2	3827427	3827427	CCCTCTTGGCGATACAGCATCTGATGCTTAATCTTCTTTAATAAATGATCCTTCCTCATT[A/G]TGGTTCAACACGCACTGTAACAACTGTAGTGTTATTTGACATTTTCATCCCTAACCTAGT	G/A	0.570362	0.490098	0.37
seq-rs783	2	3848165	3848165	AGGGCACAGATCGGCTAGTTCCAAGCCAATTGCACAGGTTTTAGCTCATTGACTGACAAA[T/C]CAATGTTTGGATAACTGAGATGGGAGATGGGAAAATACGGAATGAATTGTATTTCTAGTC	T/C	0.757996	0.366876	0.299577
seq-rs784	2	3853870	3853870	CTGTGAGACTGTGACCATATTAAAACCATACAAAATTACAAATCATGATTTCAAAGATGT[T/C]CAAAGATACTGGTGTCCTAGTACTCCACTAGTTTGAACAAGTGCCAAATTTGGTTCTATT	C/T	0.588486	0.48434	0.367048
seq-rs786	2	3949948	3949948	ATAAGCTTTGCAAACTTATCACCACTATCCAAAACCAAGATGGCATATCTATGTCTTATG[A/C]ATGGTGATGCAATGTGTCTAAAGTCATAAATGCCAAGACTCCCATAAATATAAATTAGAG	C/A	0.553305	0.494317	0.372142
seq-rs788	2	4000033	4000033	ATGTATGTACCAATCATATTCTAATATGGTGCAGAATCCCTCCAAGATGAGAAAAGCACA[T/G]GCAGAGGTTGATTCTGTACTCAGCAATGAGACAATTAATGTGGACCAGCTCAAGAAATTG	G/T	0.514925	0.499554	0.374777
seq-rs789	2	4064332	4064332	TATGAAAGAGAAAGTGAAGTTGTGAGAGGTCAAAAATTAGGGTTTAGCTTCAAGCCTCCA[A/G]GAGGGGTCCCATTTAGGAAGGGAAAGTAGAGAGGATGAGTAAGAACATTGTAAAGCGCCC	A/G	0.552239	0.494542	0.372256
seq-rs790	2	4072133	4072133	ATAGCGCACATATGCTATGTGGACACACTTTTTGTAAAGTGTGCACACCCCCTTATACAC[A/G]CTTTCTAACAGAGGAGAAGGCTTGAGATAAATCCATGGAAAATAAATAAATAAAACTAAC	G/A	0.652452	0.453517	0.350678
seq-rs791	2	4079624	4079624	TTCAACTACTCCAGAAAATTGCAGAAATTGATGTGTACAATGGGGTATCCAGGTATATTG[T/G]TAAAATACAATAATCCTACATATCTGAAGTTATAAGTGAAACCATCCGCAATAAGTCAGC	T/G	0.703625	0.417074	0.330099
seq-rs793	2	4138889	4138889	GCAACTGCTCCAGAAGTTCAATGCAAGGCAGGGTTCTAGTTCTACTGTGTGCCTGCACTT[T/G]TTAGGATTAACGAAAGTTTAATCATCATGAGGCAAAACATCTCATTCACTACATGGACTT	G/T	0.751599	0.373396	0.303684
seq-rs794	2	4139605	4139605	CGCCACGAATATTTCTGCAACAATGTGATTAGAAAAAAAATGGATTCTAAGATTATATTA[A/C]CTGCTGAAAGAGATACATTTTGGCATTAAGGTAGCCAACTAAATTATGGAGGAGAAGATG	C/A	0.641791	0.459791	0.354087
seq-rs795	2	4209710	4209710	ACCAGCCACAAGCCATCAATTTTAGAAGCATCATCGTCGTCTAGTTAGTCACTGTAATCT[T/C]CTGAGTTGTGACTCTCGTTAGTAAGGCTCCTACCATTCGACCATTGCATCAATCGGTAAT	T/C	0.610874	0.475414	0.362405
seq-rs796	2	4424421	4424421	TTTTCACAAAATTCATATGAAATTCGTCCGTTCCAAAGGAGGCCAGAACGACGGCGATGA[T/C]TGATATGAGGACGATTTGTGGTATGCACCGAATTTTCCGATCCTTTATTTAGAGAAGATT	T/C	0.723881	0.399755	0.319853
seq-rs797	2	4444418	4444418	ATTTACCACTTCCCTTGTGGTGTACAGATTACTATATGGAATATCCTTCCATCTTTCCCC[A/G]CTCACATCATTTATGTAGGCCTTTCCATTGTGATAGCGATCCTTGTATTCTATTCAACTT	A/G	0.751599	0.373396	0.303684
seq-rs798	2	4458322	4458322	GGCAGCCTCAATTTTCCTTATGTGAAGTTGATGCCATGTGCTCATGCGTGATTGATTTGT[A/G]AGGGTTTGCATTTTTGAAATGGAGGAATAAAGCGAAAAACAGTAGTACTTTCTATATCTT	G/A	0.845416	0.261376	0.227217
seq-rs799	2	4463729	4463729	ATGTGGGGAGGCTAATTCATGGGGCACTTGGCACTTGGCTGAGCTTTATATAGTTTCAGA[A/G]GCCTTAATAGTATATAATGGCTTTGTTTGGCCCAATTAAGGCCATTGTTGGGGTCAATAG	A/G	0.585288	0.485452	0.36762
seq-rs802	2	4691701	4691701	ATTGTTTTTCTCCTTAACTGAAGAGAAAACCAGGTGAACTGGTGTTTCAGACCAGCAAGT[A/G]AAGTGTGTTTACTCTATTGTACTGTATTGGCTGCTATGTTCTTTGTTTTATGACCAATCA	A/G	0.577825	0.487886	0.36887
seq-rs803	2	4767761	4767761	AGCCAAAGTGAAAAGGTTGAATTAATCCTAGGGGAAAAAGGAGAGGGTATATACCTGGAA[A/G]TTGAAATAAAGGGATGAAAAATGTTTGGATGGACAAAACATGGAAATAAATAGAAAAGAG	A/G	0.540512	0.496718	0.373353
seq-rs804	2	4784552	4784552	TATACTCTACTTACTTGGGTTAAGTGGCATGTTCACGAGTGTATGAGTATGAGGTACGTG[T/C]CTATTGTCGTATATACATATGCATTTTCCGTGTAATCAAAACTAAATAAATATAAAATAC	C/T	0.535181	0.497525	0.373759
seq-rs805	2	4797219	4797219	TTAGGACGGAGAGAGTATGTGCTATCATGGTGGATTATATTTGCTCAATTAGATGGTACA[A/G]CTCTCAAATCTTTGTAGTATTTTTCATTCGATCTTTTAACTTTTTATAGGATCTCTTTAG	G/A	0.592751	0.482795	0.366249
seq-rs806	2	4852752	4852752	TGAAAGAAACTGCATACTTTTGGTAGTTTAATTTTTTTTATGGGATCATGAAATAAAACT[T/G]ACCAATTTATTTGTACTGTATTAGTGTAACTGCTTGTCTGCTGCAGTAACAGCAGTGGCG	T/G	0.546908	0.495599	0.37279
seq-rs809	2	5070308	5070308	TTGGAGTTGCTGGAATCTGTGAGTGATTATTTGCAAGGCATGGTTTTACGGATTCTAGAA[A/C]AAGAGCAGAATGTGTATTGCTAATATGATTGCGACACAATGCTCTATCAGAATCCCTATG	C/A	0.660981	0.44817	0.347742
seq-rs811	2	5491168	5491168	TGTCAAATGCATAGGTTGTCATCTTGCCCATATTATTCACGGACACGAGCAGATAGGGGA[T/G]AAATAGCACGTAGGAGGTGACGAGGATGAGGGGCGGGGCGAGGTACCCAGCCGGGGAGAG	T/G	0.719616	0.403537	0.322116
seq-rs812	2	5598410	5598410	GTATTGTAGTCATTTTCCATCATTGAAGGAAAGAAATGGCAAAAGCAAATACTTGTGATT[T/G]TTCTGTAGTGATAAGGAGTGGCCAAAGTAAAGGATGTAAATTCAACACAAAAAGGAAATG	T/G	0.501066	0.499998	0.374999
seq-rs813	2	5599188	5599188	CTACTTCCTTGGAAGGAAATTTGGCTGAATATCCTAGTATAATACAAAATTATCAAAGCA[A/G]ATAAATGACTGCTATCATCGCATGGGTCCCTCCAGGCTGAGTATTGCCAAGAGCAAGTAC	A/G	0.809168	0.30883	0.261142
seq-rs814	2	5608756	5608756	CTACTTGTTTCTTTTCACAGATCGTTCATAACAGAGTGAATGTAGTGGCACAGAACAAAC[A/G]ATTCTTCCGTTGATTTTCTTCAATATTAGTATGTTGAATATTTCATTTATTGGCTAACGT	G/A	0.646055	0.457336	0.352758
seq-rs818	2	6029109	6000109	CCGGGAGGGAGTTGTTGTGTCGCCGCCATTGTCCCATATCACTGGAATGGAAGGATGAAA[A/G]AGAAGGGGATGGTTATTTGGGGATTTTGACTGGTTGACTGATTTTGAGTGAAAAAATGAC	G/A	0.740938	0.383898	0.310209
seq-rs819	2	6061776	6032776	CCATGGGAATAGCCCGAGAAAGTAGGAGGACCCGACTAAAAGTACTACTACTAGAGGAGC[T/C]GTGAAGCCCAACCCCTCTATCCTCCACTTGCGAAAATGGGGAAGATGGCATGGAAGAGAG	C/T	0.773987	0.349862	0.28866
seq-rs820	2	6084433	6055433	CAAAATGATCCACTGCTACTGGCCCCTACTGTAGCAAGTAGTAGTAGTACCAATTAACCT[T/C]TTGTCAAGACTTGTAGTATCTACCTCAGGAGGCCATTTTACTTTACTGATATTTTTTATT	C/T	0.804904	0.314067	0.264748
seq-rs823	2	6142810	6113810	AAGAAAAGCCCCCGCTACTTTGAAGTTGATGATAGAAATCGTGAGGATAGATCTGGAAAA[A/G]CAACTCCAGTTCAACGGTTTGAGGACCGCAGGCCTTCTGAACCACAGAGGCCAGATAATG	A/G	0.807036	0.311457	0.262955
seq-rs824	2	6147857	6118857	GAGAAGATATCAAATTTTACACTATGATTTCTTATACCTTAATGATGATAAAATTACTCC[A/C]CGGCAAGTGACGTAAACAAGCATGGTATGTGATCAGTGCGTGTCAGGTGCTAAAGATGGC	A/C	0.745203	0.379751	0.307646
seq-rs825	2	6177495	6148495	GGGTAACGTACGGCTGGTTTAGCATGTTAGGGGTAGTAAACGGAAAACTCTCATTTCCTC[A/G]AGATTTTGATAATAATTGTAAACCGGTCTCACGATTTAAACATGGTGGTAGACTGGTAGT	A/G	0.744658	0.380285	0.307977
seq-rs827	2	6270524	6241524	GCTATTTGTTTTAGAAACACAGTACACATAACACGCTATTTTTCCCCGCAATGAATCATT[A/C]TATGCCCTTCCCGCATTTGCTTTTCATCTAATTTAGCGAGGATGATTCCTCATGAAGGTC	C/A	0.802772	0.316658	0.266522
seq-rs828	2	6340533	6311533	GGATCTTTAATATCCAAAGGCTACATTTTCTTCCGTAAATAGTCACAATAATGTTGCCAC[T/C]GCAGGATTGAAGCACATTGTGAAGTTGAAAGGTGCTCACTGCAATCATGTTGTACAGGTA	T/C	0.502132	0.499991	0.374995
seq-rs829	2	6618847	6589847	AGTTGCAAGTGTCAACGGAAATCCTACAAGATTCCTACCTTGGAATGCCTACTGAAATCA[A/G]CAGGGCAGTTTCAAACTCCTTCCAATTTCTCCCTGGCAGAATTTGGAAAAGAGTCAATGG	A/G	0.754274	0.37069	0.301984
seq-rs830	2	6735956	6706956	ATGCTGCTTGTTGTTACTCTCGATATCGTATGGATCATAAGATGATCGCTGGATCATGTC[A/G]CTGCCGATGCTTTGGATGGTTGGTCGGAACGGAGACGGTGTGAGGAAGACATCTGATCCG	A/G	0.698294	0.421359	0.332587
seq-rs832	2	7073610	7044610	CGTTGTCTCATTTGCTCAGCCACGTCATTTTCTAGCCGATTGAGGGCACAGTGTGTGAAA[T/C]TTGGAATGAACTCAAACTAATGAAATAAAGAATTTTAACTAATTCGGATCTTTACAAAAG	T/C	0.536247	0.497372	0.373683
seq-rs833	2	7161407	7132407	CCTGCTGCATAGCTTTTGCACGCCTTCATCCTCTTATTGTAGGTAATTTTCTTTGCAAGG[T/G]CCTGAACACATGTAGCATCAGATATCGATGTGAATGATTGGGATTTTCCTTGGTAATAGT	T/G	0.807036	0.311457	0.262955
seq-rs834	2	7368445	7339445	TAGTAGGTATCTGGTAAGGATGGTAAAAGAGGTAGCCCTGGCGGGGGCTTGGTAGTCAAC[T/C]ACATCCCTTGGTTTCACACCCCCTTGTTAGGGCAAACAAAGGGCAAAGTGACGAGCGCCA	C/T	0.558635	0.493124	0.371538
seq-rs835	2	7405951	7376951	AGTTGCATTTTCGACACAACTATATCTCCCTAGACGTACGTAGTTAGAGCATATCCACCA[A/G]CATTGTCGACTGGTGAGCATCCTCTCAGCCGCTGTTGATCATGTGCAATTCTTTACTCAT	G/A	0.716418	0.406327	0.323776
seq-rs836	2	7501904	7472904	TAGTGGCGCTCATTGGGGAGGCGAGCGTTCGATCTAGCGTTACCTCGAAATGGCCTTATC[A/G]TAGGTGGTCCTCCTGAAGGCCTCGCCTATAATTCTATAGGGAAGTCGTCTATGAAAAGGT	A/G	0.523454	0.4989	0.374449
seq-rs837	2	7533649	7504649	CCTAAGGAGCTTGGACGCATGCCCTTCTTGAAATCTATGTGAGTTGTGGTTGCACGATGA[T/C]TACAAGCACCTGGAGCTTGCTGGGCTGAAAGTGTATACTAAAATATGGCAACATATCCTA	T/C	0.687633	0.429588	0.337315
seq-rs839	2	7574663	7545663	TGTATATTCGTGAATAACTTCTTTTGGTGGTGATGGTGATGGTTGGGAGAATATGTGTAA[A/C]AGGACAGTTCATGGTTACACAAAGAGTCAAATAAACATGTAATTCTGTCTTAGAATCTCT	A/C	0.649254	0.455447	0.351731
seq-rs840	2	7619741	7590741	TGCATGGTTATTGTGCCATGGTTGCCAGCATGCAATTGCATAGACATAACTTGCCTTTGC[T/C]CCTCAACCTCCGGCTCAATGCTTGCTTTCCCTTTCTTCTTACCTATCCTAAGTTCGTCAG	C/T	0.695096	0.423875	0.33404
seq-rs843	2	7648331	7619331	ATCATTTGAGCACCCAACTGACACGCTCCTTCTTGGGCAGTCACTGAGGCAAGGGAAGAG[A/G]CTTACTTCAGATTCCTTGGCAACAAACTGGACTCAAGGTCAGTTCTATCTCACTGTACTT	A/G	0.702559	0.41794	0.330603
seq-rs844	2	8161009	8132009	TCCTTCAAACGGGCAGCAGCGCGCTGCACTGCACACACACAAAAACTGACAGGGTGCCCT[A/C]AAAAAGCGAGTAGAATTTGTAGGGGAGCGCTGCGGTGACATGATAACATCATGGGGGTAG	A/C	0.506397	0.499918	0.374959
seq-rs845	2	8190919	8161919	CAATTATGTAAATCGCTCCTCCGTCCTCACCATTTCTTTTCCTAGGATCTGACTAAGCAT[A/C]GCCCTTAAAATTGAAATTTGATTATGAATGGCTCTAAATGCATACCGTATGATCTAAAAG	A/C	0.73774	0.38696	0.312091
seq-rs846	2	8280465	8251465	TGATAATTTGTTATAATTTTAGCTTATACTATTTTATCTGATAATAAAATTGGTCAATAA[T/G]TTGCTTGTTTTTCATGGCTGACAAGGTGTGTCAAAATTTGGACACAGATATTTGCAACAA	G/T	0.597015	0.481176	0.365411
seq-rs847	2	8287437	8258437	TTCCTAAAAACTTGCATACAAACCATAGTCTCTTTTGGGACTCATTGTGCAGCAATGTTC[T/C]TGCATTGTTTTTTAGACCAGTCCTAGAAAACTAGATGTACAAATCAATGGACCCCAAAAT	C/T	0.546908	0.495599	0.37279
seq-rs850	2	8307337	8278337	CAGCCACTATGACAGAGCATACCTTGCTTCCACTTTTTTCCTTGATGAGGTTGTAGTGTT[A/C]CCTTCCCCATATTTTTTTGTTGTTCAACTTAAGATTCTCGCCGTTAAAAAATTGCAAACA	A/C	0.743455	0.381459	0.308703
seq-rs852	2	8311304	8282304	TTTGGTGCGGCAATTATTTCATTTCATTATATGAAAGAAATGGAATCAGAGTTATTATAA[A/G]TTTATGTCCCGTGTGGCTCTAAATAATGGAGTATGCAATACTTGGGCAAAGTACGCGACC	A/G	0.672708	0.440344	0.343393
seq-rs853	2	8354775	8325775	GGGATGGGAGAATTGATGTGGATGTATTGTTTGGACCCCAATTACATTTGTCCAGAAAAG[T/G]TGGTTGCTTTCAGCAGTTTTGTGTATTCTTGCAAAATGCAGCTAATCTAGTTTATGCTAA	G/T	0.740938	0.383898	0.310209
seq-rs854	2	8370181	8341181	AGTATTAGGAATACAGGACTGAGCATCGAGAATAGGGCTAAGAAAAGAGCTCAAGGTTTA[T/G]GAGCTACGTGCAGTTTCATTGTTTGGCATGGCATATCGTTCACCAAAAAAATAAAAATCT	G/T	0.740938	0.383898	0.310209
seq-rs855	2	8390966	8361966	TTTGCTAGCCGGAAGAAGAAACGGACTTTGTCACTAACCTTCTCTGAGGTATGTCTATTG[A/G]GTATCTTGTACAACTGAACCCCTAAATAAACACCATCATTATCTGTTGCTTCTGTTATCT	A/G	0.740938	0.383898	0.310209
seq-rs856	2	8409504	8380504	GTATCTCTCTAGGATCATCAATCGATGCTTAATTAATCAGAACTACCATGATGGCATGAT[A/G]TACGACAATCACTTCTCATGTCAGTTATTACGGAGTCACACCGGCGGCAACGTGTCAGCC	G/A	0.73774	0.38696	0.312091
seq-rs857	2	8452742	8423742	CCATTGAGATGAACAATGCCTATGTCCAATGTCTTGGCACTCTGTAAATCACTTTTTGTT[A/G]TTTTGCTGTAATTTTTTTCCCCTGGTTTTTGCCAACTTTGAAGCACAACGATGTGCAATA	G/A	0.618337	0.471993	0.360604
seq-rs858	2	8479429	8450429	TTAACAAAATCATTTTAGGACCGCAACACGCACGATGCTAATCGGTACGCAGACTAGCAC[T/C]ATTGACAAAAGGTAGGACTAGCACTGAAGGTAGCCCCATTAATCAATCCAATACAGTTGT	T/C	0.761194	0.363555	0.297469
seq-rs859	2	8506277	8477277	TGTAATGTGAGCATGATCATGCGATTCCTGCTGAGATAATTGGCCTATTTCATTGTTAGG[T/C]TTCACGTCGGTTATGGCAGGTATGTCGGATTGTCTGGCAATCAACTAGATCTATAGATCA	T/C	0.698294	0.421359	0.332587
seq-rs860	2	8527296	8498296	AAACTGATCGTACTGTATTGTCAGATCGTTTTGTGCACGAGTTTTTGCAACCTTTCCGGT[A/G]GGGTTGCCCCATTTGCTTATGATAGTTTGTTTTGTTCGTTGTCTGTACCCTTGGACTCTA	A/G	0.654584	0.452207	0.349962
seq-rs861	2	8528110	8499110	TATATTTATTCATATATAAGCCATCAGTCATCACTAATCGTTGCAAGTCTGTAATCCCTG[T/C]GAACGTGAAGATTTAAGTGCAATTCGTTTTATGGCTAATCACTCTAGGTAGAATTTAAAA	C/T	0.780384	0.34277	0.284024
seq-rs862	2	8529712	8500712	TCCTATCAATTTGGACACAAGCATGCCCCCACTGCATTTTGGCAAGAAAAATGCGGTCAC[A/G]CTTATTTGATTATTCTACCTATTTATAATGTCGGATATAGGAATTCTTTCGAGCCTAGAT	A/G	0.729211	0.394925	0.316942
seq-rs863	2	8549970	8520970	TAGTGACCACAGGCTGTCTGACTGTCAGTTTTGCAAGGGGGAATCAGAAAAACTGACCTT[A/G]ACTGCATAGAGGGCCCATGATCGTTCTTGTGCTGGGATTAGATGGGCCAGCACTACCTGT	A/G	0.742004	0.382868	0.309574
seq-rs864	2	8551185	8522185	GATGGTTGTGTTTGAAGGAATATAAACTGGAATATGTGGTGAGAATTCTGCTCATGAGGA[T/C]GTAGTGTTATGATAGTCGATTACGTGTGGATATTGTACATCGTGCTGCTTTCTGTTTAGT	C/T	0.638593	0.461584	0.355054
seq-rs866	2	8573804	8544804	AAAGGTCCTTTCTGTCTTTCTCGTGGTCAGGCTGTGGTTGTGCTGTGCATGAGTAGGAAC[T/G]AGGAAGCCAGCATTTTTCAAGTTATCAGGTCATAGGGAAGGATTTCGATGTTTTTTAAGT	G/T	0.623667	0.469413	0.359239
seq-rs868	2	8623603	8594603	TGTGTGTGTGTATGGTGCGTGACAAGTGGATGGGCGTCCATGGCGACCATCACGTATGCT[A/G]GTTTGTTTATTTATATATGCGCGGATTACTTGCGGATCGAGTTGAAGGTATACCAACAAG	G/A	0.80064	0.319232	0.268277
seq-rs869	2	8630107	8601107	AGGAGGCCTCATCTTCTCCATGCTCTTCCTCATCCTGCATGACATACACCAATACACACA[T/C]AGTGATGCATCAAAATGACTTAGAATGCTCGTAACGAAGAGGCAATGCAAAAGGGAAAGA	C/T	0.727079	0.39687	0.318117
seq-rs871	2	8756916	8727916	AATCACACCACTGCAAATGCAAAGGAATAAATGTATGTTAAAAGTGAACTCCAAACATTG[T/C]GGCAAGCCAGTAATTACCACTTGAAAAACATCATCTAGGCGATTTATGCAGCTTAATGCT	C/T	0.619403	0.471486	0.360336
seq-rs874	2	8831029	8802029	TGCAGGAAGAAGAATGCGCAGATGATTGATCGCAATGATATGATGGCTAGTACGAAAATC[A/G]CACGGATTTTTAATTCTGCCTTTCGTACCGCCATCTCACGTGGGAAGATGCTTCCCCCCA	G/A	0.711087	0.410884	0.326471
seq-rs876	2	8842692	8813692	AAGGTAACGAAGTGCAACATGAACATTACCCAGCCCTTCTTCCATCATTGCCACATTAAT[A/G]TAAGTTGCAGCAGTATTAGGATGAGAGGGTCCACATGTCAGGTGCAAAAGATATAGGGCA	A/G	0.657783	0.450209	0.348865
seq-rs877	2	8843335	8814335	TCATATTAACTGTTGTTCAAAATAATTCTGCATGATTCCCATTCATCGTACCCAAGATTT[T/G]TCTAGAATCAGAATTCAACTTTAACAATATTTGCACAGAAGACAATATTTGCAATATTAC	G/T	0.615385	0.473373	0.361332
seq-rs878	2	8899059	8870059	AGCATGTTCAGGCCGTGCTTCTCTAGGCTGTGCCTGTACCCTCTTGCCATCTGTAATGGA[A/G]AATTGAGTTGTGCTAGTTAAGTGACACTTGTGCCATCATTGGTCTTCTGTGTTCTAAGTT	A/G	0.866738	0.231007	0.204325
seq-rs879	2	8908130	8879130	GTCGTTAACCTCTCGATCAGCATGCATGGATGCAGCTTGCATTGCATATATATAGCTCCA[A/G]TGCATTGCTGCAACTCTGCAACTCCAAGCTATCTAATCTACTAGCTAGCCCTTCTCTCTC	A/G	0.670576	0.441808	0.344211
seq-rs880	2	8971501	8942501	AAATAAGTAAATTAAACGTAGGGATGCAAAGCTACTGCTACTACTACTACTAGTAGTACC[A/G]AACATGCTCTTGTACATGCATCGATTGCGTCAAACAATGCTAATCAAATCAAGCACACAA	G/A	0.51919	0.499264	0.374631
seq-rs883	2	9488949	9459949	CTTGTTGATCACTAACTGAATTTAGAATCGATAGTAGTAGAATATTTCCAGAAAATAAGC[T/C]GCAATTTTGCCGCGATGGAATGACCTAACATAACGCGATGTGTTAAAGTGCTTTATCTCG	C/T	0.792111	0.329342	0.275109
seq-rs884	2	9955887	9926887	AATTGGGAAATGGCCTTGGGATGACCGACGGTAACAACTTTCTCTTTCAACCTTAGGATC[A/G]AGATCCAATGTTCTAAAATAATTAGGGTGATATGGCTAAACGACGGAATAGAAAAATATT	G/A	0.561834	0.492353	0.371147
seq-rs885	2	9982426	9953426	ACAAGACGATCTCTCTAAAACAAAAGGAGAATCCAACTTCTTCTTGCAAATATTGTGCGA[A/C]GATGGTATTGAAAGTGGTGCCAACAAACACAGAAAAGACAAGGAAGTCCACCTCAGCAAA	A/C	0.80597	0.312765	0.263854
seq-rs886	2	10048699	10019699	TATGGTTTATCTGTTGGGTTATCGATTGAATCGGCAGCGCTAACTGTGAGATTTGGGTCA[T/C]CGACTTGTTCAATGACATAATTTTGTTGTTCCATCATAAGAACGAAGATGATGGCCGATC	C/T	0.769723	0.354499	0.291664
seq-rs887	2	10062804	10033804	GAATAACGTAATCTATGTTATTATTTAATATAATCTACCTGTTTCAAATAAAAAGTATAA[T/C]GATAATATCATTTGAACGCATTGCCCACGATGCCTGGAAGCATACTTAGGTGAATGATGA	T/C	0.769723	0.354499	0.291664
seq-rs889	2	10147300	10118300	CAGAACTGTCTAACCTACAGCTATCAAATATAACTATGGATCTCCCTAAAAAAATAACTA[T/C]GGATCAATAGCCGCCAGCCGCCAAAACAGTTAAATAGACATTTTTCCGTAGATGGTCAAG	T/C	0.544776	0.49599	0.372987
seq-rs890	2	10183348	10154348	ACTATACCACATAAACTCTGTTCTTTGCATACACTCATGCAGAAAATAATGCATAATATC[T/C]GGTTTGTTGCCTAGAATATGGTTCTAAATGACCTGACAGAACAAGAAATCAAAAGATAAC	T/C	0.727079	0.39687	0.318117
seq-rs892	2	10660620	10631620	GTTCTCCATGTGTCATTTGCAGTCTAAAAAAACTCTGCTATTTTCTAATTTATTAATTTT[A/G]TATTACTTGTGCATACTACTGAAGTTCTGAGTTTTAAAGTCCTCCGTTGAATAAAAACAG	G/A	0.608742	0.47635	0.362896
seq-rs893	2	10674919	10645919	TTTCTTATAACCAATACAAGTGACAGAAGTTTTTTACTCTGCATCAACGATCTATTGTGC[T/C]GAACTACTGATTCATCCCTTTACAGATTAATTAATCTGATTTACTGATTCAGCGAATACC	T/C	0.69936	0.420511	0.332096
seq-rs894	2	10729252	10700252	GCCAGAACAACTGTAGTCTAAAAAAACATAAACAGCCAAACCACAATCCCACAATACTTG[A/G]TGCAAAACATCCAGACCTACCACTAAACTGTCTAAGCTCAACACTGAAGTAGGATAGGAC	A/G	0.636461	0.462757	0.355685
seq-rs895	2	10755049	10726049	TCAGTTTAAGAAAGAGGACAATCTACATAATTAAGCACAGCATGCCTTAACTTTGGCATA[T/G]TTCACATGAAAGATCCGAGCAAATATATGAAATACAAAAATCCAACGAAAAAACAATTAA	G/T	0.744136	0.380795	0.308292
seq-rs897	2	10807544	10778544	CTAGATCAGTGGCAGATGGAAAGACAAGAGCTGTCCTTGCTTGCTGCAAGCTCCGAGTTG[T/C]TGAAGTCATAGCATGATCTTCATTGCCATTTTGGAGGGACAACCTCCGAATCGTGTATGA	C/T	0.797441	0.323057	0.270874
seq-rs898	2	10839640	10810640	TCAAGGCGCGCGATTGTACGTCCATTACACGCACTCGGTAATTCCAGATGCAAAATTGAT[T/C]TACCGCTAGTTTCCAATTTCCAACGATGCAGGTAAGATCCACAGCAACGCCATGAACACG	T/C	0.623667	0.469413	0.359239
seq-rs899	2	11020959	10991959	ACAAGCTGTTTATGTTAGGACTGAAAAGGGAGTATTGTTTGAAATCAAGCCTTACGTCCG[T/C]ATGCCACGTACATTCAAACGTTTTTGCGGTTTAATGTGTAAGTTAATAATGGCTGTAATT	C/T	0.744136	0.380795	0.308292
seq-rs900	2	11041918	11012918	TTTCAGAAAGTCCGTGTTCTTTTTCTCAATCGGGAGCAACGACTTCATCCACTATTACCT[A/G]CGCAATGTGTCTGGCGTCCAGATGCGTTACCTCCCATGGGAGTTCAACCAGCTTCTTGTC	G/A	0.710021	0.411782	0.327
seq-rs901	2	11071179	11042179	CATGTTTTCGTTCGTCAACATGCTAATTTTTCGTCCGTGCATATGAGCACATCCGATTTC[A/G]CAAAACAAAAAATCCTATCTGGATTGCCCCAGAGCCCCACCAACGCAAATAAAAAGGATA	A/G	0.650641	0.454615	0.351277
seq-rs902	2	11185841	11156841	GAAGGCTAACATTCAGCATCATCGCAGAGTACACAAGGGTATCAACATCATACAAGATCC[A/C]GGAGGGTGCAGAATACCGTAATTAAATGTTAAATGTTATCTCTTTTAATTGTTCAAGAGT	A/C	0.729211	0.394925	0.316942
seq-rs903	2	11188886	11159886	AGAAATGAACTGTTCTATACAACCCAACACTTCACTAGCATTTGTTGTAGTGATCATCCT[T/C]GCATCCCAGTGATATTTTCCACTACCAAGCATCTAATACCATGAAAGAGGGCGTCAAAGT	T/C	0.73774	0.38696	0.312091
seq-rs905	2	11226009	11197009	ATAAAAAATCTAAGGACACCCCTAAACAAATAAGGCTAAGTTCGAATGTGAGTTTTGGGG[T/C]GAGCTTTTTCTGGCATGGGAAACGAGGCAAGCAATTAGTGTACGATTAATTAAGTATTAA	T/C	0.720682	0.402599	0.321556
seq-rs908	2	11676849	11647849	CACTAATAGATTCACACGTGTGTATCATGAGTCCTAGGGGTGAGTAACCGCATGCAAGAT[A/G]TGTACATACATGCATGCATGTGACAACATAACCGGCTTATTTCGATGACATTAAAAATTT	G/A	0.778252	0.345152	0.285587
seq-rs910	2	12241073	12212073	CAGGGAGATCGGCACCGGCGAAGTGGGAAACCAGCCATTGAAGGCAGAGAGGAAACAGGC[A/G]TCTCCCACGGTGATTAAAGGCTCGATCGAATGCAATTCAAGAGGGGAAATAATGCCCACA	G/A	0.832623	0.278724	0.239881
seq-rs911	2	12398209	12369209	CGGGTTGGAATTTAAATTATTCATGGATTTCCTGCGGAGTCTCAGTATATTTGGGGATTC[T/C]GCTCCTCGAGAGTCGTTCCAGGAATTGATTGAAATCATTCAAGCACAAGCTGATCTTGAT	C/T	0.688699	0.428785	0.336857
seq-rs912	2	12547380	12518380	CAGAGATAGTACTATTACTCTCTCTATAGTAAAATATAGCTATTTTTGGCTACCAAATTC[A/G]TAACAATAATAACTACATGCCTGTTCAACATCTAGGCTATGGCTACACGCTGCTGATTTT	A/G	0.828358	0.284362	0.243931
seq-rs913	2	12617658	12588658	GGTTTAAACATGTTCTGTTTTGTTTGTGCTTCGACTGTGCTCGTTTCCCATATATTAGTA[T/C]AATGTGTATTCTGATTATCTTCATTTCTTAGTGTTCTAGTTACTTAAAACTCTCATGTGG	T/C	0.701493	0.418802	0.331104
seq-rs914	2	12628622	12599622	TTCTGACTATTGAATTAACTGTAGAATGATGGGACACTCGTGTTCTGAACCTTTCAAGAA[A/C]TACCAAATATTGGTGATAGAATATTAAGCAGCACTCTATTGTTGAACTAAATAAATGTTC	A/C	0.616205	0.472993	0.361132
seq-rs915	2	12795174	12766174	CGTAATGTCAAGTTGTCAAAATAGAGGACACAGCATTGAGTGCTTTCGCTTGAGGATATT[A/G]GTTACATTTTACCTTATTGTATATTTAAATTGTCATCCACCACAACTTTGGGCACTGTGT	G/A	0.503198	0.49998	0.37499
seq-rs917	2	13186393	13157393	ACCCGTTGCAACACACGGATACGATGCTAGTTAGCTCAAACAAATGAGTTGGTGTTGTGC[T/C]CTTGGTATACTAACACTCCAAACACTTGAACATTTCAGGTATCTAATGGCTGGGGTCATA	C/T	0.613006	0.474459	0.361903
seq-rs918	2	14545635	13760905	ATCGGAATTGACAAATTAGGAGGCCTATAGGCAAAGTAGAACTGGTTAGTCGAAGCCAAA[A/G]CCATATTCCATGGCTATGATTATGAATGGTCGGTAGTTACCCACACTCTTCTATGGCAGT	G/A	0.826226	0.287153	0.245925
seq-rs919	2	15506741	14722011	GCCCACATTTATCTTAGGGTATCTCTCCCCTTATTAAAAGAAGAGTGTAGAGACATAAAG[T/G]ATTAAATGACTCAAAACTCTAAGTATAAGGAGTCTGGGTCCCGGCCTATTATGAGACCCG	T/G	0.826226	0.287153	0.245925
seq-rs920	2	15881134	15096404	CTGACCTCGATGGCCATGGTGACAGTAGGCTTGGGTGGGTCGGGTATATCGCTTATTAAC[A/G]GCAACCTATGGCCAAAAGGATAGAGGTGTCCTTCATTTTCTATTTTCTTTCCATGAACCA	G/A	0.702559	0.41794	0.330603
seq-rs921	2	16311611	15526881	ATCATCTTCTCGCACATCAACAATATAAAGAGAAAGATGATGGCTAATTTCTCTTAATTC[T/C]GAGGGAGTAAAGTCAGCTGGATACATTTTTGCTAATCTCACCAAATTGTCCACATTAAAA	C/T	0.662047	0.447482	0.347362
seq-rs922	2	16455839	15671109	TTTGATCAAATAAAGATATCGTAAAAAGATCTTTTTCTTACATATGTTGGACAATGCCTT[A/C]TCCATTGAGAACAGGTAATCCCTGTTATTCCCATTGGGGCCATTGGCTGTAGCAATTTGC	C/A	0.826226	0.287153	0.245925
seq-rs923	2	16872699	16087969	AGCTTTCTGATACGTGTCATAATTTGTGCACAGGTATGGGAGAATTGGACTAGGGGCACA[A/G]TAACAGAGATAGTGGATCCATCATTGCGCTGTAGAAGTGCCGAAAGCGAGATTCTCAAGT	A/G	0.651386	0.454165	0.351032
seq-rs924	2	16883738	16099008	GATAAAGAAACAAATGTTTCACAAAATTTTGAAGGCAATCACCATAATGATACATATAAA[T/G]ACCCCAGATCAAAACGTCTGCTGTTATGATCACCTCTCCAGCAAATCAAGCTGGCTCCCC	G/T	0.638593	0.461584	0.355054
seq-rs926	2	17829167	17044437	TCCTATACAGTCCCTCTGGTCACAGGTAAGTGATGTTTTGGACATCAAGAAGGTAAAATG[A/C]AACTTTGACTGCTAACTTATATTGTATACCCTCTGTTCCATATCATAAGGTGTTTAGTTT	C/A	0.69403	0.424705	0.334518
seq-rs927	2	17980172	17195442	AACAGTTTTTCTTTCGATTTATCCGTATTTACAATTAAATCATTTTAATTTTAATAATTA[T/C]TTTGTTTGGGTTTGAATATACTCATTTCATCCAAACGACCCGCTCTTTTTCATGGTTGTT	C/T	0.511727	0.499725	0.374862
seq-rs928	2	18086904	17302174	GCTTCCTTCAAAACAAGATGTTCCAATTCCATATTGTGGTTATGTTCAAACTTCAAACAC[A/G]ACTGTGCTCCTTGCAAATAACAAAGGCACTGATAATTATATTGCCGTGAAACTTTTCCTT	G/A	0.672708	0.440344	0.343393
seq-rs930	2	18128116	17343386	AATAAAATCTGCCACCCTAGATAACATCATGCCTAGCTAGTAGATAGAATTGTCTATTGT[T/C]GTGAAATGAGATGTTTATTGTGCAAGATACTATTTGGTGGTTTTCCATATCAGTGAAATT	T/C	0.691898	0.426351	0.335463
seq-rs931	2	18211457	17426727	AGTTTCCAGTTGCTCTCATCATGCCTTTTCCGTGCTGCTGCTTCTATACCTGCTCTGAGA[A/G]CTAAGACTTCATAGTGGAAAGCGTCCATGAGATGTGTGATTCTTCCGGCTCCAGATTCAA	G/A	0.647122	0.456711	0.352418
seq-rs932	2	18218424	17433694	AAATATATAAAGAACTTTAATCCAACCATTGCATCGAGGTGTCTCAAGGCATCCCAACCC[A/G]AAATTGAGAAAATAATAACTACACTAGAGGAAAAATAAACGGATATAGAGAACACACCTT	G/A	0.705757	0.415328	0.329079
seq-rs933	2	18313743	17529013	ATGGGAGTTAATGCAAAAGCAACCTGAGGTTGAACATCACTGTCTACAAGTTCAATATAT[A/G]AAATGTTTTCTTCATTAGACTATTTTGGATTGTAGGTATAGGTTCATAGGTTCTCATTCC	A/G	0.560768	0.492615	0.37128
seq-rs934	2	18586921	17802191	TGGCGCGTGTAAGTGGTTTTTGTTTCTCTTGTCACATGCAGGAATCTCAGCTACTCCGTT[T/C]TTTTTGAAGCAGAATAAAATCATGAATTTATATGTTAATTAATGTGGATTGCACGATAGT	C/T	0.797441	0.323057	0.270874
seq-rs936	2	18739853	17955123	GAAGTAGTTTTTGTATTGGTAATAAATAGCAGGAGACATAAATCTGTACCGATCAAGGAG[T/G]AGTTGAAAAACAGGGCTTTGATATTTGTGTGGTGACCACTGACCAACCACAATGTTTGGA	G/T	0.773987	0.349862	0.28866
seq-rs937	2	18810552	18025822	ATGTGCAAATTTCCTTTACTGAGTTGCAACGGATTTAAGCTCATTGAACATCGAAGCTGA[T/C]GTGTGCTTTTGATGTTTGTAATCTACTCCCTCCACTTTATATTATAACTTTTTCCTAAGT	T/C	0.801706	0.317947	0.267402
seq-rs938	2	18889954	18105224	TATTCTTCTTGTCCCTTGGTCAAACCCCTACCAGCAGACTGATTTGGAGTAAATTACCGA[T/C]AAATGGTGGTAGGGGAATCTTCGATCTGGTTGCCTCATCGTTATTTTCATTTTAAAGGAG	T/C	0.795309	0.325585	0.272582
seq-rs939	2	19075806	18291076	TAGTCAAATAAGCGTGCATGTGTCTGTTATCTTTGGAGATAGAGAATCCCGGATATCGAT[A/C]TTATCGAGTTCAGAAGCGTACAGGGTGTGTGTTGTGTTGTTAACTTGGTACTAGTGGCCA	C/A	0.80597	0.312765	0.263854
seq-rs940	2	19177271	18392541	AGGTAGTGCTTGGCTATGTGTTACTAGTACAACGCTGCTTGATAGACCCGCTGCCGCTTA[A/C]TTGCTACTGCGAATGGACTAGCCATAAAGCGTTGCATTGTAGTAGGATTGTAACAGGCTG	C/A	0.848614	0.256936	0.223928
seq-rs941	2	19192833	18408103	GGCTGAATTAACCAGGAAAGGGAGCACAATGGACAAGGCTCAAATATATGAATGGAGGAG[T/C]TACCACTAGCTAGGTGAAAAAACATGCATGTACAACGAGTAATGCATGAGTCAAGCTACC	C/T	0.668443	0.443254	0.345017
seq-rs944	2	19403446	18618716	ATATATTCGTCGCCGCTAAAGCATGAACTGCTGAAGCTAAGCTATAGCCCCTCATGCATC[T/C]GAGCGACCTTCACCAACCTCATACCCATCCATCCATGCATTGTACGTAATGTCCGGCCAT	T/C	0.739872	0.384923	0.31084
seq-rs945	2	19549237	18764507	TGTTTTTTGTGCCTAGCTTTGGTCGGAGGTGTTTGAATTGTTGGGGAATTTTGAGCTTTT[T/G]CTGTGATCTGAGCTTCAAATTTCGGTGGGGGTTAACTTGGCCTGGGCACCTCGGAATTTC	G/T	0.763326	0.361319	0.296043
seq-rs946	2	19686384	18822654	GAACATAAATCTCAATCAATACAAAGTAACTTACAATGATTTTGCAAATAAGACAGAACA[A/G]GATCCAATAGCACCAGATACAATAGCATAAGAAAATGGCAACAATGTCCGCCAATGTGAG	A/G	0.578891	0.487552	0.368699
seq-rs949	2	19713943	18850213	GTACGCAACGCCGGCTAGGCCAGAGACGCGAGTACGTGACCCAGAAACGCAAACTTCAAA[A/G]CGAAATCTTCAGTTATCGAATTGATCTGAACTCTTCAAAGCTTCAGCTAGCCTGCAATTT	G/A	0.731343	0.392961	0.315752
seq-rs950	2	19782966	18919236	TAATTAAAATGCTTCATTTTGATGTGGGAAGATCATGTGCTGATATTCATTTTTGCCCTT[T/C]TGTTATTTCAAATGCGCAAAATCCCAAATCCTGCAAAATGAATACAAAATACATAAAGTG	C/T	0.601496	0.479397	0.364486
seq-rs953	2	20086711	19222981	AGCCACACGAATATTTTCAGTATTTTGTCACTGGACGGACTACGGACCAGCACTGCCCGG[A/C]AGAGACGTTCTTGGATTCCCGGCCTGGTTCATTCAGGCCCCTCTGCCCTGGCCATCGACC	C/A	0.632196	0.465048	0.356913
seq-rs954	2	20167716	19303986	CAGGGTGAATGAATGGAAAACAAAAAGCATAACCATACTACTGCTGCTACTGCTACTTCT[T/G]AATGCCATAGTGCGCATATTCAGGAGTTAACAAGCCTCCTGAATATCAAATAACTATAGC	T/G	0.76226	0.362439	0.296758
seq-rs955	2	20263870	19400140	ACTTACATTATTAAGCAATAATTATTCAGGTGAGATGATGGTTTTGCTTACTGGTGCAGG[A/C]ACGATGAAGCCAGACATGAGGTTCTGCAGGGTGTAGAACATGGATGCCAATATAGATGCC	A/C	0.801502	0.318193	0.26757
seq-rs958	2	20270993	19407263	GGGCACTTGAACCCGCATGATTCAAAAAAATTCATAATGCAACTCTTAGACCCATGGTAT[A/G]CAATTTTTCCTTCAGCCATCAAGATAATATCATCAAAAAGATCATAAGTCTCTGGTGCTG	G/A	0.902626	0.175785	0.160335
seq-rs959	2	20347252	19483522	GAAACTGAGAGCGTGGATTTGTTAAATGGAATTCGGGCGCCTAATCAAGCGGAGTTTGTC[A/G]ATTCTTTTGCTCCGCCGTGTACTTTGCCGGAAGTTACGTTTGCACGTACAGGGAGACCGT	G/A	0.639957	0.460824	0.354645
seq-rs960	2	20353667	19489937	AAGGATAGAGAGGGAGGAGAGAATGAATGGGGACCATGGGGAGAGGGAAGTTTTCATATC[A/G]ACCTCGAATTTTTTATGATGACTGTCTCAGAGAACTGCCTACGACAATCTATATTTTCAC	G/A	0.70406	0.416719	0.329892
seq-rs962	2	20421173	19557443	CAAAACGATGAAAACTCAGCTTCTCCCTTAAGATCCACCACTGGTGGCGAAGGAGGCTTG[T/C]ATTCTTATGGTTGCCTCACCTAAGATGAATATGACGGCCGGTGGAATCTCCTAAGAAGAA	C/T	0.687633	0.429588	0.337315
seq-rs963	2	20495153	19631423	ATAATACTCCTAGTCAATTCTTTCTAGGAGAATATATGATTGTTTTAATATGCTGTCAAT[T/G]ACTTACTCATTCATTCTTTGAATTATCCATTCATGCTGTTCTTTCTGCCACTAGTGCATA	G/T	0.909382	0.164813	0.151232
seq-rs967	2	20759062	19895332	AGTATTGATTTCTTGTCATCCTGGAAAGTTTGAAATGGCTATAGTTTTCTGTATCGAGAG[T/C]GGACCACCAATTAAGCTTTCCCCAATGGTTAACCGCAAATGAAATGGAATTAATTTCTTT	C/T	0.926439	0.136299	0.12701
seq-rs968	2	20761810	19898080	CCTTGCTCCTTTCTGTCTTTTTGGTATTCTTTTTTCTCCTTTCTTTGATGTGCTACCTTG[A/C]CAGTAAAAGAAGAGCAAATTAAAGGGGAAAGGGTTCATTTGGTCTCATAGTTAATTTGGT	A/C	0.654584	0.452207	0.349962
seq-rs969	2	20773175	19909445	ATAGTACATGAAAGAAATTACACAAACCATGCCAGACACATTTTGCATCTTCTGACCCTA[A/G]AGAATATCTACATCCAAGCCCATGGAAACAAATGAAGTATTCTCGCCAGAACTTCTACTG	A/G	0.864606	0.234126	0.206718
seq-rs971	2	20867794	20004064	CAGCTATAATATCAGAAAATGCTCTGAGTCTTCTTTAGATGTCTTAACTCTTAATGATTG[T/C]GAGTAGTGCTGTAATGCACTAGTTTGAGAGTTGAGTTATTTTTCCGTATCACTCTGTTGG	C/T	0.719616	0.403537	0.322116
seq-rs973	2	21053547	20189817	CTCTAATTGAGCTACTACTCCATTATTGTGAGCTTAATTAAGCGTGGTTATCTATACCAC[A/G]TGAGTGACAGGAAAGCTCTGATAGTCGTGGTGCCTGTGCACACGCACGCCGGCGTGCGTG	A/G	0.605544	0.477721	0.363612
seq-rs975	2	21079013	20215283	CAAAACATTAAGTTACATGAACCAAGGTAGAAACAACTAACATACACATATTGAAGGCCA[T/C]GCAATCACCACTCCTTTGGCATGGGCATCATTAATTGTCTTGCAATGATCCAATGGTCTT	C/T	0.75693	0.367974	0.300272
seq-rs976	2	21081444	20217714	AGCGAAATAATGTGCAGTTGTATCACCTTTCCCTTTTTTGACTTCCAAAATTTGACAAGT[T/G]CAACCCATTGATCATAATCGATATCTTCTGGACACAACTTATACAAAGCAGATCTTTTCT	T/G	0.75693	0.367974	0.300272
seq-rs977	2	21084900	20221170	CCCCAAATCTTGTCTTATCTTAGTTCGGTGGACACCACAACCCAACCCAGAAGATCAACG[A/G]CAGTTTAGCTCTTCTTCGTCGGTCCTCTGCGCAGGTGACCACCGGAGCGAGGCGGCCAAG	G/A	0.75693	0.367974	0.300272
seq-rs978	2	21111661	20247931	CTAGTCACAACAGTTGGGGCAAAGTTACAGGGCATCCAGCAAGTATAGTCCACACTAGTG[T/C]GGCATCCATCGTGTGAATATGCTCCTTAGGATCGAGAGGCGTCGGAAATTTACAGAAGAG	C/T	0.924307	0.139927	0.130137
seq-rs979	2	21156532	20292802	GTCCCTGCTATACCGATGGAAATAATATCATTTTAGCTAATGGAGAAAGATTTCAGTAGC[A/G]AAACAAAGTAGGACGTACACCTTTGAAACTCAAAACGCGTTTAGTTGGTGGATCATGGGT	A/G	0.633262	0.464482	0.35661
seq-rs981	2	21180414	20316684	ATCCAGTCCTTGTACTACAAAGATTATTTCCGTCTGCTCTATATATGTTCAATTATAATC[T/C]GTATCATCGCCTCTGCTACAACCAAGTATAGAGATGTACGCTTCATGTCCCAGTTCGATC	C/T	0.552239	0.494542	0.372256
seq-rs982	2	21201464	20337734	CACCGTAACGTTGTTTTCGATAAGAATATACATGCCACACGTGCTGCTAAGTGCTATGTC[T/G]AATAAGTCATCTCTCGACTAGGTCAGATAATTTGTTCGCTCAGAGGAGATCCAACCAATA	G/T	0.843284	0.264313	0.229382
seq-rs983	2	21216410	20352680	CTTAGATATTTTTTCTTTCTTGTTCATTTCGATTCCATCTACATGCACGAGCTCAAGGAT[A/C]TGTGCGGATGTCGTGCGTGTTAGTTTCGTTTGAGGGCATCCAAGGCTACCTTAAGGCTGC	A/C	0.725216	0.398556	0.319133
seq-rs984	2	21228909	20365179	CCTTGTGCCATTTAGTTAATTCATCATTATAGCCTCTATTTTGTTTGATCTTACTGATTT[A/G]TAGGTTGTATTTGCATCATTCATACATGTTCTCTAGGGTGTAGGTTGTCACTGGAATTGT	A/G	0.574627	0.488862	0.369369
seq-rs985	2	21243945	20380215	TTTGAGAGGCAGCATGTATGTTCAAACTTTTTGCATTTTTTGTTTAATTCATTTAGTGAC[A/G]TTATTTTGGAACAGATGTTGATTTCCTTCATCCACAACTTTACAGGAGAGTGTTGATGCA	G/A	0.829424	0.282959	0.242926
seq-rs986	2	21249145	20385415	GCAATCCCCGCATTCCAATTCTTGAAGAGCTGAGAGCCCTCAAAGACCATATACATACAT[T/G]CTGCACAGCCAGACCTCTTTTTTGTACCATCGATGTTGTAGATTTCTGTCCTTGCGGTTC	G/T	0.864606	0.234126	0.206718
seq-rs987	2	21251203	20387473	AAGGGAGGAGGAGAATTTCTCGAGGACGAGTATTCGACAAGGAGGATTCAAGGGTGACGT[T/G]GTCTGTTCAATTGGAGGGGGTGGGGGTGGGCTTAGCTGCTCTCAGCCGAGTGGGCGTGGC	T/G	0.574627	0.488862	0.369369
seq-rs989	2	21253709	20389979	TCTTAAAAATGTACAGTCAATTTGGGTCTGCACATGCACATACCAAAATGATAAATCTAG[T/C]GGCGAATTTGAGTAAACTAATTTTTTTATCCCATTTGTTACTTTTATTTCACCATGCATT	T/C	0.611472	0.475148	0.362265
seq-rs990	2	21274315	20410585	TAAACTGCAGCGACAAATATAATCGAACAAGGTGATCAGAGGCAAAATGAATGAGTGCGT[A/C]CTAATTGGAGTAACGGTTGTGTCCACGACTCCGGTATATATAAATGTAGCTAGGATTGAG	A/C	0.897655	0.183742	0.166861
seq-rs991	2	21516351	20652621	GATATGAACCTTGGTTTCCACATTAATGACACAAAACATGATATGCAAAAAAATGGACTT[T/C]ACTTCTTGTACAGGGTAAAGTCCATTTTTTCCCTTAGACTTTGCTCAAAGTCCAATTTTC	T/C	0.793177	0.328095	0.274272
seq-rs992	2	21526836	20663106	GATGGTCATGATTCCAAGGCTACTATCAACAATAATGTTACAAAAGTTTCTAGTGAATCC[A/G]ACCTGACGGGAAAAGGTGAAATCATGATGCTACATAATATTTTTCTACAACTCCATACAC	G/A	0.837953	0.271575	0.234699
seq-rs993	2	21622258	20758528	AAGATCCAGACACTGGTGTGGTGTTCAGTGCTTTCTTAGTTTCTGATAAATGCACTCCAG[T/C]GGATTGTCCCAGAGGATTAACCCCAGCGACTTCTGAAACATTATGAACTTGTTCAGTTGC	T/C	0.622601	0.469938	0.359517
seq-rs996	2	21757457	20893727	ATAATATAGTTGGGTTTTCACCAGACTCTGTTTTGGATATAGCTTCTGTTACATGTGAAA[T/G]CAACACTTCTGCAACCCTTGATGTTATAGTGCATGAAAACCCATCTTGTCCTGGTGGATT	G/T	0.757996	0.366876	0.299577
seq-rs997	2	21822322	20958592	TTAAACAGGTTGAGCATCGGATTTTTTGCACAAATATATTAGTTGCAACCTTTGGTTTCT[T/C]AATAAACAAAGAAATGGACAAAAGGGTACTGCTACTGCACACACATTTCACAATATTCCC	C/T	0.692964	0.42553	0.334992
seq-rs998	2	21832345	20968615	ATGACTAATGCATGTACGAGGGGGAGTTGTTAATTTGCCCACTCATCACTTCAGATGCAT[A/G]TTATTACTTTTTAAAATAACTAAACAGTCATGATGAAGTTTAATATATATGTAAGTGAAT	G/A	0.691898	0.426351	0.335463
seq-rs1000	2	21983557	21119827	GAAACAGTGGCACCTACAAAGAAAAGGGACCGTGTGTTTATAAATACTGTAGCATCTCTT[T/C]AATTAGCTGCGGCCTGAATCCTGATCACACTACTACAGTTTTGCTTTTACCTAATTAACC	T/C	0.588486	0.48434	0.367048
seq-rs1001	2	22271094	21407364	TCTCAACATCCAAGCACAAATTTGCGGCGGTAATTGCACGAACAGTCTCTAGACGCAGCA[A/C]AAAACCGTACACAAGTATAGATAGGGGGAGGAAAGCAGTTTGACAGACAGGTGGCGTAGC	A/C	0.621535	0.470458	0.359793
seq-rs1006	2	22809647	21945917	GTCGCTTCTGCTGTCACGTACGCAGCGCAGCGCGGCGCACAGGCAATGCCAGAAAACAGC[A/G]GTAAAGCAGAGCGATTTTATAGCAGAGGGATTAGAAGGTTTCAGACTTTCAGTGCAGTGA	A/G	0.850746	0.253954	0.221708
seq-rs1007	2	22896599	22032869	TAATTGCCTCATAGTCGCAGAAACTGCTTGGGAGAATCTACACTGAGATAGCAACCAATA[A/C]AAAAACTGTACAGAACAGGCAAAGAAAATGAGCATATTTACATCCATCAAACGCTAGCAG	C/A	0.88806	0.198819	0.179055
seq-rs1009	2	22953976	22090246	AGATTCTACTAGCTATAGGTGATTCCCTCTGGTTTTTTCCTCTCCTCCCAAATCCACGCC[A/C]TCTTCTTCAATTCCCTGGGCGAAATTAATCTTTTGGTTGTTTCTACCTTTGCTCTGATCG	C/A	0.721748	0.401655	0.320992
seq-rs1010	2	22968311	22104581	TACTCCTTCGTCCTTCACGCATGGTTCTTCTTCCTCTTCCCCCAATCGCCCGCTGCACGA[T/C]AGGTACGTATTCCCCTTTGTAAATTTTACCTGCTACCATTATAGAGTTGCAACTAGAGTC	T/C	0.616205	0.472993	0.361132
seq-rs1011	2	22974408	22110678	ATACTGAATTTAGTCATGATGTACAGAGCACTGAATTACGCCATGCCAGAACTCTTGGCA[T/C]TGTTCTCGGGGCGAACTGAGCAGATCGTTCTTGCAGAGTTTCGTGGTCTAATCGATCGAT	T/C	0.753731	0.371241	0.302331
seq-rs1013	2	23007184	22143454	CATCTGTCACTGTAGTAACCGACGATGGGTTGCACCTGACGGTAGAAATAAATGAGCACA[T/C]TTATCTCATATACTACTTACCTATTTTTCATCAAATTTTGCATTTATTTTATGACTTGGA	C/T	0.698718	0.421022	0.332392
seq-rs1015	2	23130799	22267069	TCTAAGAAAACGAAAAACTGACATAAATCTTGAACCAGGCCCAGCTAATATCCATCACCT[T/C]GTGAACTCAAAGTAGTACAAGTACAGTGGTAGTGGACGACTAGTACTCGGGCAAGAAATT	C/T	0.720682	0.402599	0.321556
seq-rs1016	2	23143988	22280258	AAAAAAAAAGAAACAAACCATGCCTCGTGCCTACAACATGAACGACCACTGTTGGGGAAC[A/G]ACAAGGAGCATGACAACTCGATCGGCGCACTCAACTCTATTCATACCATTGGGTTGGAGA	A/G	0.633262	0.464482	0.35661
seq-rs1017	2	23223142	22359412	AAGTGCAGAAGATTGAAAGAACCATAAAGGGTTTACAAGCTAATACAACATAGTTACTGA[A/G]TAGATAATGTGGATTGTGGAGAACAAATAGCAGATTTCACAAGTCGACAACAAACACCCT	A/G	0.67484	0.438862	0.342562
seq-rs1020	2	23916394	23052664	GATCAATCAGGGCATCTGAAAATCTGATCTGATCGTTCCCTTGAGATAGAGAGAGACGGT[A/G]TAGAGTGCGGCAAGTTGCAATTTTTATCCAAAATCAAGGCAGAACCCATTTGGATTTGAT	G/A	0.659915	0.448855	0.348119
seq-rs1021	2	23920361	23056631	GAATTGTCCTGCTGCGTTTCTGAATTATGGATATATGATTGCTCCTGGCTCGATCGGAGG[T/C]CAAACAATAGAGAGATAAAGTTCCATTAGGATTGGACTTTTATGCACGAAAAGTTCCTAC	C/T	0.740938	0.383898	0.310209
seq-rs1022	2	23989876	23126146	ACTGGCTCACTGCATGACAACACAATACAACGACCGCGAACATAGTTACACAATCCACAA[A/G]TACTCAGCAAATATGCAAAAGCAGGATATGGTGTTACACTATTGCCTTACGCCAGTAATC	A/G	0.686567	0.430385	0.33777
seq-rs1023	2	24001952	23138222	GACCGATCAATCGATCGTGTCCGTGCATTCGTCATCAGAGAATCGAAATCTTATTTAAAA[T/C]CCGCGAACACAACACTATACTAGCTGCTAGCTGACTTGCATTGATCTTGGATGGAAGTTA	C/T	0.680171	0.435077	0.340431
seq-rs1024	2	24032774	23169044	AATGCTGAAATTTTGCAACCTGCAAACCGCAATCAAATTGTGTGGCCAGTTCTTTACCAA[T/C]CAGCTTGTATACATTTGTACAGTGCAGAGTTCGGCCCGTACTAGTCATTAGTACATGTGT	C/T	0.799574	0.320511	0.269148
seq-rs1025	2	24041024	23177294	AAGAGGCTAAAGCCACACACGAACAATTCAGAAGACTCGGTCAGGACTTGGCTGCACCAA[T/C]AATTCAAAATGCAAGAACTACCAACAACCACACTGTTACTTCAGAGAAGAACCAAAGGTA	C/T	0.766525	0.357929	0.293873
seq-rs1026	2	24070059	23206329	AGCAATGCAATGTTTTCTTATCATTCATGATTTAATTTTGGTCTAAGTGTGTTACTTTTA[T/C]GTGATATGCATGAATCTGGACATTGGGCATTAGCAGTAATGCTTAAACGTATAATTGTGG	T/C	0.770789	0.353347	0.29092
seq-rs1027	2	24124797	23261067	ATGCTGAATTGATGTCCCTGTACCATGCTGCTAGTGATCAATTGTCTGTTGTCTCGTCGC[A/G]GTATACTGAGCTTGTGAAGGCATTTGCAGAGGTTTCTGATGTCCAATTGGAAGACCATGA	G/A	0.63113	0.46561	0.357214
seq-rs1028	2	24410659	23546929	CACCTCACTGCAGTCCACAGGGGGAGTCTTCCTCCTCTTTGAGTCAGCCCTGTCAACCTC[A/G]ACGTGCGCCTCTGTGGCAATGGAAGCCAGCTTCTTTTCAATTGTCCTCCATCTTGATTCA	G/A	0.621535	0.470458	0.359793
seq-rs1029	2	24420437	23556707	GGGTTTGGTTTCGGTCTGAGGATTTCTAGTTTGGTGGAGAATCGAGGTCCGATCCCCCAA[T/C]CGGGTCGGAATCACGCCCAATTTTTGTCTCTATAGGGTTTGGTTTCGGTCCGAGGATTTC	T/C	0.943497	0.106621	0.100937
seq-rs1030	2	24431384	23567654	GAAATTGGCGTGCGTATTCGCGTAACTACATATCTACATGTGCTGTTTGATCAATCTCAC[A/G]TTTCGGTTATGTGCGGTGATGAACTGATGATGTAGCTTATCTGAATTCTCATAGCAATGG	A/G	0.586354	0.485086	0.367432
seq-rs1031	2	24437574	23573844	ACTATGCTAAAGCCTCTTGGGTACATGACTAAATTACTCCCAGTAAAGAACACTACATCA[T/G]TTGAATAACTCATCGGAACCATGAAAAGTAAGAACACACCATCTCTCCTAGCGGCGCACA	G/T	0.754797	0.370157	0.301649
seq-rs1032	2	24447574	23583844	ATAGAATCTTATTTTTGTATTTATAGTTTTATGTATACTTTATTTTTTGGATACTGCATG[A/C]TACCTTAACTAGTGTATTCTGCATGTTTTCTGCTGTGCAAGTTTCGGCACAATAATCCTG	C/A	0.858209	0.243373	0.213758
seq-rs1033	2	24499335	23635605	ACTTTCATAAGACCTGACAAAAAATAGGAATCACCCTAACTAGCTAGCAAAGCATAACCA[T/C]GACAACAAAACTAACAGCCTTAAAACAAAACGCAGTTCACTGTACATTGGTAAAAACTCG	T/C	0.53838	0.497054	0.373523
seq-rs1034	2	24501863	23638133	TGGTGTTCTTTCTCTCTCAGTGTTTCCTCCACACTGTTTCAGATTCTTCCCATACTTATC[T/C]GAAACCAAACGGGTTTGATCAATCGATCGATCTCTGTCTACCTGGTTCTTAACTTCTATG	C/T	0.755864	0.369068	0.300962
seq-rs1035	2	24512758	23649028	TGGAAACATTGGTCTGTATGTCAGTTTTCTGCAGAGTCAAATCCATTTTCATTTTTCATG[A/C]TTAATGTGTAACTTAGAATTGACTATCGGTTCATCCCAACAAATGGTAATAATGGAGGGA	C/A	0.735608	0.388978	0.313326
seq-rs1036	2	24541016	23677286	CCGAACCAATCCTACTCGGATTTTTGGGAGAGTCCGATTCGAATCTTACTCGGAGACGGT[A/G]TCAGCCATCGGGCCATAAAAGGGCGGGAACGATCGGCGCGCGCGCCCTTTTGTCCTGTCT	A/G	0.5629	0.492087	0.371012
seq-rs1037	2	24550856	23687126	TACGATTTTTTACATGTAATAATTTTTTTTGTTATTTCACTTAAAACTGGCTACATCCAT[T/G]TGTTGAAAATTCTGCAAAATTCGATGCTTCACCATGTTTTGTATCTGCTCTGTAATCCTG	T/G	0.733475	0.390978	0.314546
seq-rs1038	2	24554688	23690958	CAATTAAAATTACAACCATGACAACATATTAAATTATTTAGCAATGCAGTAATAATTATA[T/C]AATTGATCCTATCAGGTTGACACAATCGGTGCAAGGCTGAGACGTCCACATGGAAGGGTT	T/C	0.530917	0.498088	0.374042
seq-rs1039	2	24560551	23696821	GATAATTTCTTGGCGGCCCTAGCATTTCTAGCCGCCATGGAAATTACTCATATTACACCC[T/C]AAATATATTCTTGATTGCCATGGTAGGTAGGGCCGCCAGGGAAAGACACAGTTTTGGACA	T/C	0.506397	0.499918	0.374959
seq-rs1040	2	24566504	23702774	TGCACGCTTTGAACTGTTGTCCACAAGGTCACTAGTTGCTCTAGAAGCTTAGTTGACATG[T/G]CTCCGATGATTGAGAGATTTAGGTCTTGCGACCAGGTATTGTCTGTGATGGTATCCCTCA	T/G	0.5629	0.492087	0.371012
seq-rs1041	2	24572122	23708392	AGTACATTCATTATTCAAAATTTCATTCTACCACTTCTGCAATAAAAATCGCATAAAACC[A/G]ATATCCCAACCATAATAACCACCAGTGCGTTAAACGCAAACATTATTCTGCAATAATTAA	G/A	0.5629	0.492087	0.371012
seq-rs1042	2	24586529	23722799	AATCTAGCACTTCACATCCCACACATTTGACATGATTGCTTTGCACAACGCCAACGAAAA[T/C]GTGGAGACACTGGGATACGGAGTAGCGAGTACCAAATAACAACACAACACCAACGATGCA	T/C	0.660981	0.44817	0.347742
seq-rs1043	2	24588903	23725173	ATTCAACAAGGAAATGTCTCTAGACAAAGAAGATATTCGGAAAAATATGTGTTTGGCTTT[T/C]TGCATGGACCAAATTGGCTTCTGCCTAATTGTGTTTAATCAATGGAGTTTTTTAAATAAG	C/T	0.514925	0.499554	0.374777
seq-rs1045	2	24604978	23741248	TTTTTCATATGTGCTCCATCTTCTCCCAAAACAAACTTCTGCCTATCAAACTGTTGTTTC[T/C]TTCTATTTTATATCTCTTGATACCTGTATTGGTTAAACTCTCAATCTCTTGTCATCTTGT	C/T	0.784648	0.337951	0.280845
seq-rs1047	2	24671554	23807824	AAGCGTAGTACGTGCTGACGAGTTGGAACTACTCCTATGGTAATGAACTACTCCTAGTTG[T/C]ATCCCCATCAACTTTGTTTGGACAAAGAGGGAGATAGCACTGTAACATCAAAACTCTCTG	T/C	0.552342	0.494521	0.372245
seq-rs1048	2	24674117	23810387	AGCTTATGGCTCCAATTCTGTAAAACAAGAACGTGACATAATAACTGCATCAGGTGTGAA[A/G]TGTAATGATGTACCACTTGGAACTCCAGATCATATCTTGGGAAAGAAAAATATGGACTTC	A/G	0.773987	0.349862	0.28866
seq-rs1049	2	24705358	23841628	AGGCTGCTACAAGTAGCTAGCCCACCCAGCTCTGCTGCTGGAACATTGGACACTGGCCTT[A/G]TTCTGGATGGATGGATGATTCGCCTGGCCCTTTTTTCTCTAATTAGCTCTACTAGTATTA	G/A	0.556503	0.493615	0.371787
seq-rs1050	2	24711159	23847429	TACATTAGCAAGTTACTAACTATTCTTCTCACTGTGCATATTTGTCTAGTACAATTACCA[A/G]TGCCTTTAATTTTAAATAAATGTTGCAGGCCCAGGCAGATTCCCAGGGTTATGGAAATCA	G/A	0.528785	0.498343	0.37417
seq-rs1051	2	24744326	23880596	TCATGTGAATTTGATGCTTAAACCAATTTAGTTTGCCATTTATAGATCTGATAAGCTTCC[A/G]GCCCTCAGTAAGATTCTTTGACAGCGATTGGTGTCAGCAGAGTGAAGATACCAATGTTGA	A/G	0.597015	0.481176	0.365411
seq-rs1052	2	24753699	23889969	TGGGAAAGAAGCTAACTACCAGATGTCAAAGATTATGCATGAAGATGCAAAACCCTTTTG[T/C]CTCCTTGGGCATAACTGAAAATATCCTGGTCCAAATTTTAAATTGGCCTTATGCAGTCGA	C/T	0.819829	0.295418	0.251782
seq-rs1053	2	24754774	23891044	TTTCTCCTCTCTTCAACTGACACTTGACCAATAGGAAAGTGGAGGGTTGCTCTCGGCTGC[A/G]TACAACAATCAGGATTTTATTCTACATGTAACAGGGTTTATATGCCTTATGCTAGTAAAA	A/G	0.559701	0.492871	0.37141
seq-rs1054	2	24758355	23894625	AATTATGAGAGGTTTATGGTATTGACCACACATGTATCAATTTACATTGGAAGCTCCGTT[T/C]ACATAATCCTTTTCAGGGTGAAAATGTATTGTCGATGAAACAAAAAATGAACACAATGTG	C/T	0.780384	0.34277	0.284024
seq-rs1056	2	24880329	24016599	TCCTAACTAACAGGGAAAGAAGATATGCCATGCTAGTAAGCAAAGGGCAACGCTTGTGGT[T/G]TTTAATACCTTGTGCTTGTGATATGTCCTCTCTCTCTCTCTCTCTCTCTCTCTCTCTCTC	G/T	0.776119	0.347516	0.287132
seq-rs1057	2	24906358	24042628	CCGTCAAAACATCTTGCGTATTGGATTTGCATGGGAATCTGATTCGAGTCGATTGAGACT[T/G]CATTTGTTGCTATCAGGCAATGAATTGAGCACTTTGTACGCTGATTTGATTCTGTGTACG	T/G	0.535181	0.497525	0.373759
seq-rs1058	2	24908951	24045221	AAAAACCACAAAGAGCTAAGGTCACAAGAATAAGTGGCAACAAGAACTGCCATTGTTCAT[A/G]ATTGTAGGCTTCGTAGCTATGTTATGTTATAAAATAGAGTGGGAACAAAATGTACACTCG	A/G	0.843284	0.264313	0.229382
seq-rs1059	2	24909686	24045956	AAATAATGTAATCAGTAAGTTAGTTGTTCCATGATGATACAACTTGTAGCTAAAAGCACA[A/G]GCTCTTCGACAAATGAGGAACTTGACAAATTTGAAAAGTTACGGCAGATAATATCACAGC	G/A	0.78312	0.339687	0.281993
seq-rs1060	2	24911442	24047712	ACATAGGGGGAGCACTACTTTAGCAGAATTCCAAAAAAACAAGAGAAACATGCCCAGAAG[A/C]CTATAATTGAACCATCCAGGTATTCCAAGGTGACTAGCTATGAAATGTGCACAATGGCTT	C/A	0.777186	0.346336	0.286362
seq-rs1061	2	24938602	24074872	GCTCCACCCCTCGTTAGCTCACCAGCTCTCCCCCAAGAGCTGCTTACCTAACATACTTTT[A/G]CAACTCCACCATTGTCCATTGCCAAAGGCCTTCGATCTCGCCTCCCAGATCTGCCCCGCG	A/G	0.771855	0.35219	0.290171
seq-rs1063	2	24958708	24094978	GTAAGAATCTCCATACCCTCTCTTCCTGTCACCTCTGTCATCTGCATATTTCAAAAAATG[T/C]CAAGATTTGTGAAAATGATGAAATATAATCAGGAACATGTTTGGACAGAAGATAAACAGT	C/T	0.602345	0.479051	0.364306
seq-rs1064	2	24977486	24113756	CTTGGAACCAATCAAAATCAGTCAATGTCACAGTAAATACAGTTAGTATTTTGTAATCCC[A/G]AGAAAGGAAAAGGCAGTTGGGAGTTGGGATCCCTTGGAAAAGACGAACAAAATTAGCAGG	A/G	0.779318	0.343963	0.284808
seq-rs1067	2	25005433	24141703	TGCCATAAATAATATGCTTATTTTGTCATGACGTATAGAGTTACGCTCGACATCAGCCCA[T/C]CGAAGTAACTTTTTGTGAAGAATGTGGGACCTAGAAATATTCAAATGCTAGATTGGGCTT	C/T	0.845416	0.261376	0.227217
seq-rs1068	2	25009873	24146143	AAATTGGAGCAAACAGAACTCTCTCTCAGTCTCACTGAACTACTGAAGAACGAGTAATAC[T/G]GCATGATCTGAAAAGCCGGCATACTGACAAAGTTCAACCTATCTAATTATTATTTATTCA	T/G	0.845416	0.261376	0.227217
seq-rs1070	2	25039125	24175395	GGCCAAACAGCTGAATGACAAGGAAATACCCTTAGATGCGCATTAGCTGCCTCTGACTCA[A/G]TTAGTTGTTGCATTAACACATCTTTTTCCTTAGTGAATTTTGTTTGTTCCATATCCATGT	G/A	0.828358	0.284362	0.243931
seq-rs1071	2	25043833	24180103	AAACACTGACAGGTTGCATGGCGGTTGAGACTGCCCTGATTACAGAAATGTTAAGAGAAC[A/C]AACTGACAGAATGAGTATTCGCATTCTTAAAGTATACAGTTACATAACTATAAGTAAACC	C/A	0.696162	0.423041	0.333559
seq-rs1072	2	25073408	24209678	CGGTGAAAAAAAATATATTTTGATCTAGGACTAGCAGTACGTATGTACTACTCTACGTAC[T/C]ACGATGACGCGACGGGGAACGGAGTGGACCATGCATGAAAAAAATCGATTTCGCGCGCGG	C/T	0.848614	0.256936	0.223928
seq-rs1073	2	25081509	24217779	ACGCCATCCGCGTCGTCCCCCACTTCCCCAAGCAAGGTCCGTCTCTCCCCTCTCGGTTCG[T/C]CAGTTTGCCATATGTGCAAATACCTAGTGGTATCTGAATATCTGCGCGCGCGGCGTGCAT	C/T	0.676972	0.437362	0.341719
seq-rs1074	2	25083986	24220256	TGTGCTGCTATAAGGCTTCTTGGTACGCACTACTTCTTAATCTGAAATGCATTTTAAATG[A/G]AACCCTTGATCCATTGTGATACTATATGCAACTAGTAGTATCTCAATAGAGCTTGGCAAA	G/A	0.585288	0.485452	0.36762
seq-rs1075	2	25086037	24222307	CTTTCGATTGTCTTTTGATGTTTTTAAATAACAAGTTTTTTGCAATAGAGAAGTGGTGCC[A/C]TCATGCCATGGCTATCTGTTGAAATCGTCTAACTGAGATGACAACTTTCTGACAGGATTT	A/C	0.676972	0.437362	0.341719
seq-rs1080	2	25330104	24466374	CCGATTCATCGTCATCTACATCAGGGAGAAAAGAAGACTGCCCTCGGGTGCCAGGTAATG[T/C]TGATTCTGAAGTGGTGTCGTCCCATGATAAGGAACAAGCAACAGCCTCAATTGCTGAAGA	C/T	0.567164	0.490978	0.370448
seq-rs1081	2	25334453	24470723	TTACAAAAAGAAGTGCACAACACTGAAGTAATTACAAAAACCAGAACACGACATTACAAC[A/C]AGAGGGTACAGGAAAGCATCCAAAGAATCTTGCAGATAAGAGAGACTTCGAGGTCTGGTG	C/A	0.757996	0.366876	0.299577
seq-rs1082	2	25336202	24472472	GATTTTTTTTCTTAAAAGACATGATCCATTAGTCTCAATAAATGTGTGATATAGTACCAG[T/C]GATGAAACCAACAACATTTTTATCAGGACTACGTAGAAAAGCCTAAGCAACCGTCCACTG	T/C	0.901709	0.177259	0.161549
seq-rs1083	2	25346288	24482558	ATATCAGTAACCAACTTTAGATGACAAATATTGTAGAGGAGACTCGACCGGGTCACCTGG[A/G]GCATCTGGATTGGCACTTGGAATGCATACATTTCAGTTGCAAACAATCTCGAGGTCTAAT	A/G	0.841151	0.267231	0.231525
seq-rs1084	2	25350081	24486351	TACTGGTGTGTGGGGTAATCTTCACAGAACTAAGCTCCACAAGTGGATTTCCCTCTTGAG[T/C]GTCTTCCACAGAAGTTGAAATAACAGCACCACGTCCATCAGAAACAGCAAGACGACCAAA	C/T	0.93177	0.12715	0.119066
seq-rs1086	2	25374271	24510541	AAAGAGGGATCGATCTACCCAGCTACTACTCGAGCCACTGGCACTAGTGGACTAGTAGAG[T/C]GTGCATCTTGATCACAGTAAGGACAGGTAGAGAGTCAGCAGTGCTTCTCACGTCCGCGAG	T/C	0.837953	0.271575	0.234699
seq-rs1087	2	25383395	24519665	CCTTATATTATGGGACAGAGGGAGTATTTAGCTGCATTCTCAGCTCGGACGTCTAAGTTG[T/G]AGCTCAGCTGTTCACAAATACTCTTAACTGGCTAATTTGAAAATTGCAGTCCATACTCTG	G/T	0.891982	0.1927	0.174133
seq-rs1088	2	25384785	24521055	TCAAGGCAAAAACTCTACTCAACTTGCGGGTAAAAAAGCATTTGAAAAGAGCAAGACCCC[A/G]GATGAGAATTCACTTCACTTTGTAGGTAAAAGGGACAGCTCGTCTGAGAAAAGCAAGGCT	G/A	0.522388	0.498998	0.374498
seq-rs1090	2	25389443	24525713	AAATGGCTACTAATCTAGCAATGAGAAGACCGGAATTCCCTTTGCATTGAAACTTGAGCA[T/C]TTCACAAGTAGTTCTTCTCCGACCTCAAAATCCTTGTGTCCATTTTCCTGCAAAGGTTTC	C/T	0.649254	0.455447	0.351731
seq-rs1091	2	25392713	24528983	GTCAAGGATTTGATTTCGAGCCTTTCGTGCAGGTTCCAAACTTTCACATATTATGTCCAA[T/C]GGTATTCCAGCAGGTTTTATATCCAGTTGAATAGCAGTAATACCTCTCCTTGTTCCTGCA	C/T	0.514925	0.499554	0.374777
seq-rs1092	2	25393263	24529533	AAAATTCAAAAATATTTTTCAGGTCTCTGCTAAGAGTCTCTGACTACTGATCTAAAACTT[T/C]ATCTTCTGGACAGTAGATATTATGAAGGCAATGGAGAATGGCTAGCTTGGATTTTCTATA	T/C	0.576759	0.488216	0.369039
seq-rs1093	2	25397232	24533502	TTGTTTTCAATATTGAATTCGTCATTTCCTCAAATAAGTTAAATAAATGGAAGTTGTCGA[T/C]GGGTATCAGCAGCTGTAAGAAAGGCCCAAGAACAACCAAAGCTTCTCTTTTGCATCCCAC	T/C	0.898504	0.182389	0.165756
seq-rs1098	2	25439736	24576006	GAAAGTAAAGCTTGGTTAATGCTAATCATCTGAAGCTAACTCTCAGCTAGGAAAAGGATT[T/C]CCACGGTTACAGCTAGGAAAAGGTTCTGACGAATTTACACGCGCGTGCATGCAGTTCATA	T/C	0.541203	0.496605	0.373297
seq-rs1101	2	25488487	24624757	ACTAATAATCTTGCAGGAAATACAAAAGTAACCCAAAAATCGCATCAGTTCGAAATACTA[A/G]GACAATTGCGCTAAGATCTGGGCTAAGAAAAAACTGTGCCAAGATGATCACGGCCGGCCG	A/G	0.88806	0.198819	0.179055
seq-rs1102	2	25514215	24650485	TGAAGGAAGGTCATTGATTAGTACCTACCACAGCTCAAGAAAGATGACTCTGTTTAAGCC[T/C]GTCCTCTTGGGGGGCCATGTCAACGGATCCGACTTTGTGTACTAAGGATTAATGGACCAC	T/C	0.565032	0.491542	0.370735
seq-rs1103	2	25521920	24658190	AGCCAACATCAGTTGTTTGTGTCATGTCTGGCTGTAGTTGTAGCCACAGTAATGTTGCAA[A/C]CCCTCCTACCGAACATAACCTGAGTTGAAAACACGCAATAGCTGGGTTCTGGAATTGTTG	C/A	0.910256	0.163379	0.150033
seq-rs1104	2	25526736	24663006	CATGTTTCCCCCAATAGACCAGTCCAGCTTGAACGTTCTGAAAAGTATAGTTCTTCTTAT[A/G]ATTTTCTTTTTAGGGTGTAATCAGCATTCACAACTTGGTGAAGGATGTATTGGATAAGAG	G/A	0.567164	0.490978	0.370448
seq-rs1105	2	25527435	24663705	GTGCCAGAGAAATTTGGATTCCTCTATGGCTGAATTATTGAAGGTGTTTGAAAGCAAGGC[A/C]TTTCAAGACAATTTTCAAGGTATGACATTAGATTCAGTAGTTGTGTACAACAGGAGGAAG	C/A	0.530917	0.498088	0.374042
seq-rs1106	2	25529589	24665859	GAAGTTTGAGAGGCTGATCTGTCTCTATGGTGATGGATTCTTCTAGTTAGTTCGTCGGTT[A/G]GATTTCTTTTCATGTATCTCGAGACGTCGTGAGATCAATCTGGGTACCTTTTGCTGCCGA	A/G	0.567164	0.490978	0.370448
seq-rs1108	2	25539359	24675629	GTGTAAAAATTAGATACGCAGCATCTGCAAGTCATACTTGCAAGGAAGAAGCAATTGCGT[T/C]CCTATCCACCACATCTTATCCAGTCTTGTCAGAGTTTTGACCTAAGGAATTGCTTCATCA	C/T	0.9375	0.117188	0.110321
seq-rs1109	2	25555005	24691275	AAGCATCACTACATAATTAGCATTACTTGGATTCAAATCCAACAAGTTTCTTATAGCATG[T/C]TCGGCCAGTTCTAGGTGTCTGTGTATTCTACAGGCATTGAGTAATGACCCCCAAATGACT	C/T	0.678038	0.436605	0.341293
seq-rs1113	2	25575075	24711345	GTTGCCCGCAAAGCAGTATGCTTGGTTGCCCGTTCTTTGTTCCTTTTACCAATACCAAGT[A/G]ATGTAAAGAATTCTGGAATGTGAACTCTCTGCCATGATATAGCTCTAGCTCAATGCATTA	G/A	0.753731	0.371241	0.302331
seq-rs1114	2	25588144	24724414	TTGACTGAATCTTGTTCTAAACGCCAATCTCTTCATGCAGAAGATAATGCTACACCATAT[A/G]CTAGAAATACTTCACATAAGCAACATCGCCCTATGGTTAGAAAATTACTTCTAAAAAAAT	A/G	0.53838	0.497054	0.373523
seq-rs1118	2	25600236	24736506	GTGCGGCCAATTTGAGACTTGGTTGTGGCAGTTATTTGATGGTATTAGGATGTATATAGA[A/G]AATGTAGTTTACTGCAATTTCTGCTGATGGCCTGACCAGTTTTTCTCCAGAGGGGAGGTT	G/A	0.843284	0.264313	0.229382
seq-rs1119	2	25606119	24742389	CATTGTAACTTGAAGGCTAGTACTAAATTCTTTCGCCATCACCAACTTGTATTCGGCGCT[T/C]GTAGTGAAATGTCATTTGTGTTGCACTGTTTTGATGTAAACTAGTACGAATAGCTGTTAG	C/T	0.922009	0.143818	0.133476
seq-rs1121	2	25630162	24766432	GACAGAAGGAAATAATGCTTCGAAGAGCAAAAGATGTGAGTTGCTGCTCCAGTGAGGACA[A/C]TGGGGATTCCTTCACACGATGATTACTGATCAACAAGTAAAAACCATTCTGTGCTACAGA	C/A	0.571429	0.489796	0.369846
seq-rs1122	2	25637910	24774180	CTTTTGGATCACCCCTCTCCTCCGATCGACCGGGTCTCTGCTGAGGTCTCCACGCCGCCG[A/G]CAGGTAGCGCGAGGTAAGGGGGAAAAATATTGGCTTCTTGGTCACCGGTTTGGATGTGGC	A/G	0.863539	0.235678	0.207906
seq-rs1123	2	25638711	24774981	AAGTTGAGACAAGCTTTTGGCAATTGGCAGTGGTCTATACTGTTGTTGGATTTTGCCTAT[A/C]AAAATCACCAAATAGTTATGTTGGTTTGTGGGCATTTGGCATTTGATTTACCTGTAATGC	C/A	0.926282	0.136567	0.127242
seq-rs1124	2	25639953	24776223	AATACAGTGGAGAATCATTATAACCCAACTGTTTTCAGTCATATATGCTCTTTTAGTGAA[T/C]ACGTACAAGAGCACTTCAGTTCATAATTGGGTGAGAGAAGGGCTTTGCCTTTCTGTGAGA	T/C	0.860341	0.240309	0.211434
seq-rs1125	2	25642884	24779154	ACTAATGGCAAAGGCACAGGAAATGTTTACTATATCATCTGCAAAGCCCACCTAATTCCA[T/C]GAGACAGGCATCAACTCTGAAACCTGTTGGGCTACATATCACATCCTCGGCCACCTTTAA	C/T	0.58209	0.486523	0.36817
seq-rs1126	2	25643854	24780124	AGCGCATTATCCCCAAACTGGCATTACTCCAAGCCTCTAAAACAACAGAGTCTAGATCCT[A/C]CCTAATCCGCCATCACCGCATCAACAAACGGGCAGTAGAATTCACACAGAAAGGAGCGGT	A/C	0.666311	0.444681	0.34581
seq-rs1127	2	25704479	24811749	GAGGACCTCTCACAGGATGGAAATTAAGTTCATATGGAAGACAGTGATGCCAAACTCGTC[A/G]CAGTCGACAGGGCCATAATCATGCACGATGGATATGCTCAGAGAGAGCAAACTAATTAGC	A/G	0.866738	0.231007	0.204325
seq-rs1128	2	25710957	24818227	ACCATTTAATAGGTTTTGCCAAAGATGTTCGGGATCGTCTGACCCTCATCCAACTTAATC[A/G]TTATAGATCATGATGGGTCCCATGACAATTGTAATCATTTTTTTAATCATCAACAGAAAA	A/G	0.576759	0.488216	0.369039
seq-rs1130	2	25712942	24820212	ATGTGTGCTAGCTCAAGATTTGAGCTCTAGCTGAGATTAATTGCTGGTTGTAAAGTGATG[T/C]ACATTCAATGTCTAGCTATGAAAAGTCAAATGAGACACATATATTTCCTAGCTAGCCCCG	T/C	0.581023	0.48687	0.368349
seq-rs1131	2	25717357	24824627	AGAAGTTTGACAAGAAAAATTAAGCGGGAGGAGAAGCAGCTGCTAGTAGTAGATGAAGTA[A/G]AAGCGAACAACAAATGTAGCATCGATCAACAAGATGATCAGTCTGGGATGGAGCTAGCGG	G/A	0.602345	0.479051	0.364306
seq-rs1133	2	25759080	24866350	CGCCGAAGCTGTACACATCACTCTTATCCGTCAGTTTGCATGTCTGCATGTACTCTGGAT[T/C]GAGGTAACCGCAGGTCCCCTGAACAAGTGTGACGAACTGAGCTTCATCTGTCGGAGCCAG	C/T	0.928879	0.132125	0.123397
seq-rs1134	2	25769608	24876878	ATAAGACGTGATCAAGCAGTGTATTGTGCAAGCTTCTTTTTTAGCCGAGACGCTTTCAAC[A/C]ACACTGTTATTTTACTGGTGTCATCATGCAAGTAAACTAGTTCTTGATCATCTCCAATAA	A/C	0.618337	0.471993	0.360604
seq-rs1135	2	25786098	24893368	CGGCCCAGGAGACTACTCCGTCGAAGTCGTAATGGGCCAATACTTGGTGGCCTTCTAATC[T/C]TCTCTCTCTCTCTTGGGCCTGATCTACGGGCCAGCGTCCACGTACGCGTCGGCCTGTGAG	T/C	0.540512	0.496718	0.373353
seq-rs1136	2	25786966	24894236	GGAAAATTAACTTGATCCATTTGCCCCGAGCTTATGTGGTGTAATCAAGTTTAGTGGGAC[A/G]CGTATCTCTTATATCTAGTTCAGTTCTGATTTAATATTATGCAGAATTGGCTAACTGGAG	A/G	0.76226	0.362439	0.296758
seq-rs1138	2	25789015	24896285	CCCTTCTTGCAAGGAATGCTGGACCAACTTGCTGCTCAAATCTGACTTCTTTTCTTGTCT[A/G]AAACAACTGTTCCTCTCTTCACATAGGATAGATGGCGCTGGTGTTATCTGTTCAACTCAG	A/G	0.721748	0.401655	0.320992
seq-rs1139	2	25812044	24919314	ATGGCGAGGTGGAGCTCGGTGAGGAGGTTGCCAAGAAGCTCATTGAGTTGGAGCCTCAGC[A/G]TGGCAGCCGGTACATCCTCCTGTCAAACATATATGCCACCTCGAACAGATGGGATGACAT	A/G	0.84968	0.255448	0.222821
seq-rs1140	2	25823843	24931113	CACTCACACTTCTTCCCCACCACTCATCCAACTCCCCCAACTCGTTTTTCCCCTTTGCCC[T/C]TTTTCTTCGCTTGCAAGAAGAGATACAGTAGCAGAGTACTGTACGGTTGGTACTGTGCAT	C/T	0.680171	0.435077	0.340431
seq-rs1141	2	25831587	24938857	AAATTTGGTAAAGCATGACTCCCTAGTGCCTAATGCAACCTACGTAGGAGTAGCATGCAA[T/C]TGTGGAATATGACCAAAATATCCATGAGCTATACATAGCCAACAGAAGAAATAAGACACA	C/T	0.540598	0.496704	0.373346
seq-rs1144	2	25860401	24967671	TTTAAGGATGGAATCGAGTAGCAATACTTTCACCCCAAAATACAGTTTAGCGACAATATC[T/G]TAGAAAAGCCGCTTGCTTTGCCGCCATGGCTGGCAAGCTGAGCAGAGCAGCTAACACAAA	G/T	0.608742	0.47635	0.362896
seq-rs1146	2	25897818	25005088	GCACCAACTAGCTACTGCTGCGTCTTACTAATGGGGCACCACTGCAGAACACCCCAGCTG[A/G]GCGTGTCATGTTCTTATCTCATCCCTTTCGTTCACGTGATTCACATCATGTACTAAACTA	G/A	0.608742	0.47635	0.362896
seq-rs1147	2	25933685	25040955	TTCCAGCTCCACACGACTGGTATGTTTTCAATTGGATCCGATGTAAGAAATTTATCATTG[A/G]CTTCCATTTGTTTAAGCATGTCTTGAGAGGACGTGCTCTTAAGTGTTCGAGTATGTAATT	G/A	0.541578	0.496543	0.373265
seq-rs1148	2	26047943	25155213	AGCGACTCGGCAGAGGGATGAGTTGTGGTAACCGGAAGAGTGTTTTAGAGAGAAGGACGA[T/C]GACGCAGGCCACTTAATCATGTACAGGGAAGAGAAATGCATAATTATGTACAGCTAGCTA	C/T	0.787554	0.334626	0.278639
seq-rs1151	2	26085074	25192344	GTGAATATTCGGCGGATAAAATAAGGATAACTGCCATGTGAAATTTCCGTTTCTATTTGA[T/C]AGAATTTTTCCCATGGCTATGTTTAGCACGTTGGACTATTTGAGATGGCCTGCTAAATGT	C/T	0.513859	0.499616	0.374808
seq-rs1152	2	26119268	25226538	CTTGAGACCGAGTCCGTGGGGATGAGGACAAGTGAAAACAGTGTCAATGTTTTGTGCTGA[A/C]GGGGCAAAAGGGCGACAGCTTTATTGAAACGAAGTAAACATAGCTTGGGATGTTCTCGCA	C/A	0.771855	0.35219	0.290171
seq-rs1153	2	26127644	25234914	ATGGTCAAAAGTGGAAAACCCAATAGGTTTGTTACTACTACTAGTTTGGTCCTTGTTATG[T/C]CCAACGAACTAATTTGACAGCGACAACACAAACAAAGGGGTCAGCTAATCCACTATAGTT	C/T	0.601279	0.479485	0.364532
seq-rs1155	2	26169460	25276730	TCAAGACGAGCCTCCTGCATACAGCCAAAATTTAGGATCAGTGAGCAGAATTTCTGAAGT[A/C]ACGTCACTAGAAAGTGCAGACGACCAATTGTACAGGGTAGTTTACAAATTATCAATCTTC	A/C	0.684435	0.431967	0.33867
seq-rs1157	2	26206636	25313906	ATTATTTCTTACGGATCATCCAAATTTGTGGGCTAGCTGTCCATTTTATACCATGTTATG[T/C]TACTTTTATCTCTCTTAAGCCTTATTTGAGAAAAATAAAATAATGCATTATTGGCGTGGA	T/C	0.790773	0.330903	0.276154
seq-rs1158	2	26278471	25385741	AACATCTCCATTGCTCTCTTCATTGCTGCCCAGTAGTTCAGGCTTTATGATCTCAATTCT[T/C]TGTTGTGAATTCATATTCAGGTTTTTGGCATATCGCGAGAGATACAATGAGTTAGTATTG	C/T	0.561834	0.492353	0.371147
seq-rs1160	2	26300483	25407753	TACTTCGTGCTTGGGTTGTCAAAGTTTGTCGTCACTATCCATTCGCCTTGAGCTAAGAAC[A/G]TCAACTCGGGCTCCAGCACCCGCTCCTCCTCCATGAGCTTCACCTCTACATCAAGCTTGG	G/A	0.623667	0.469413	0.359239
seq-rs1161	2	26324601	25431871	TGGTGAGTACAAGGTCCATATGTGATGAAGAGCTCTTCCTGAACTACCGGTACAGCAACT[T/C]GAAGAAGCGACCAGAGTGGTATATCCCAGTTGATGAAGAAGAGGATAAGAGACGATGGAG	T/C	0.672708	0.440344	0.343393
seq-rs1162	2	26335235	25442505	AATACTCTGATAAAAAAAAGGGGTCAATTTTGGATGATCCAAACAGTATCTGAACTCGGA[T/C]TGCCATGCACGCAGCTGATGATGCTTACATCTTCCTGCTCAACTGGTTCAAGCGCTTCCC	T/C	0.634328	0.463912	0.356305
seq-rs1163	2	26353372	25460642	TAGGAAAATTTTTGTTAGTAGTATTTGCTATATTTAAATCATGCCACTGAAAGATTTTGC[A/G]GCAAGGGCTGGCCCAGTATTCAACTGAGGAGCTTTCTTCAAGAGTTTAATTTGTTATTGA	A/G	0.614072	0.473975	0.361649
seq-rs1165	2	26380085	25487355	TATCCACCTTGAAAGTCTGAAATCTTCATGAAACTTACTTTGGTTTGAAACTAAAATAAA[A/G]CCTGCTTGGAACTTGTGTTGGTAACCATATATTGTGCTTGATCATTTTCCTCTCCAGAAT	A/G	0.614072	0.473975	0.361649
seq-rs1167	2	26397578	25504848	GCCTGCAACACAGCTCTTGAGTGACAGAATATAGAATAGCTCAAGTTACATCCAGAAAAT[T/C]AACCGTTCATGATGCCAGGCTGCCAGCTACTTATAGTGAAACATACCTCATTTGTTCCAT	C/T	0.847548	0.258421	0.22503
seq-rs1170	2	26422556	25529826	GTTACTGTCGGATGAAGACAGACTACCATCTACTGGCCGGGACATGAAAAGGGTCCAAAA[T/C]TAAAACTGAGGTTGGTAGTGTTCGACATAACAAATGGCCAAAACTATTGGTTTAACGCTG	C/T	0.550107	0.494979	0.372477
seq-rs1171	2	26470655	25577925	TAACAGCAGCATACATGAGTAACATGGATAATTTTTTCCTTCTATGACATGGCCGAGACG[A/G]CCCGAACACCCGACCGGCCGCTGGCCACGCTGCCGCCGCCGCCGCCGCCGCTGCGATGAG	G/A	0.672708	0.440344	0.343393
seq-rs1172	2	26474860	25582130	GTGCTAAACATCTAAAGTACGTCAACAAACACAAGTCCTCAGAGTTCACCAGACAATAAC[A/G]CCTCAGGATCACTACTACTATAAACAATGTTTGCGGATGTAAATTCACAATTGAGACTGT	A/G	0.640725	0.460393	0.354412
seq-rs1173	2	26540071	25647341	TGTTTGTGATTGTGAAAGATTATAAATTTATAATGGCCGGCACACGAGCGTGGAGCCTAG[A/C]TAGGGCGTGCCCCTGTGTCGGGTCCTTTAGCTTTGCCGCATTTACGAGTAGCTAGGAACG	A/C	0.598081	0.48076	0.365195
seq-rs1174	2	26547871	25655141	CACTTTGCCAATTTGAATTCGGTGCTAGTTTCGTTTATTCAGAGCTGAATATTTCATGTT[T/C]TCTGAATCTAGGAACGACTCTTTACCTGCACATGGTTGATTTATCTATTCGTGTATGCGC	T/C	0.598081	0.48076	0.365195
seq-rs1177	2	26585699	25692969	AAAACGTCGTCAGATGACGGTGGCAGGGTCGGCATCGGAGATGGATGGACGGCAAACAGC[T/G]CTCCTGTCGGTCGCCTTTTACCATCCGTACCCAGAAAATGACGAAAGATAAGGTGCTCTG	T/G	0.6258	0.468349	0.358674
seq-rs1178	2	26630794	25738064	AATATCAGGCCAGATACACTTTAATTGCTTTGTATAAGCGCAATGGGCTAGAGATATACA[T/C]GGGCCATAAAATGCACAATCACGTGCTTTGCTTGCTTATGCGAAGAAGAAAAGGCACGTC	T/C	0.626866	0.46781	0.358387
seq-rs1179	2	26635723	25742993	ATTTTCCAACACTCAAACATTGATCTCGGACTCCATTGGCTTGGTGTGACTTGTTGATAA[A/G]CTACAATTTTGTAACTAGTTCCCAAATTCTCCTAATGTATTTGTATTGAAGAACAGGTGA	G/A	0.628998	0.466719	0.357806
seq-rs1180	2	26642837	25750107	TGTACTCTCGCTATTGGTGGATCGCAGAAGTCCACAACCAACCCACATTTATGTATGTGA[A/C]CTGGCAATTTCAAAATCAGATGATAAGGGAGGATTCTTGCTTAATTGGCTGCAGGTATCA	A/C	0.795309	0.325585	0.272582
seq-rs1181	2	26651917	25759187	AAAAAATTTAATCTTTCGGTTGGATCTCCCATCAATGTGGAGTTTCAGCTTTATTCTATA[T/C]TGTACCTTCGGTTGTATGGTATACTATGGTTATGCATCATCCCGTATACGTGACGTAGAA	T/C	0.641791	0.459791	0.354087
seq-rs1182	2	26743871	25851141	ACAACATCTTTTCAGTATGTGGATGTGTCAAACTCCCTCCAAGAAGTTATTATACACTCA[T/C]GCTTGATGCAAATAATTACCCCTGTTTTGTGCCTTTGTGGTTAGTAGTCCTGTACTCTAG	T/C	0.71855	0.404472	0.322673
seq-rs1183	2	26761392	25868662	CACGATCAACGGATCAAGCCTAGATCATGACGAGAGCCATTTGCCGGTTGTCTTCTCCCA[A/G]GTAGGCTTGTTTAGCAAACTTGCTCTATTTGTTTTCGGCAACCAGCCAACCACGGCTCTT	A/G	0.523454	0.4989	0.374449
seq-rs1184	2	26897704	26004974	TGTGAGGCGATGAGCTTTTAGGCGAGTATAAAATCTCCACGACATTCGTACGTGGCGTCA[A/G]TCAGATCAGTAATTTCAATAGGAGCACTTGGAAAGGCTTAAATTGCTTAATCATACTACC	A/G	0.695096	0.423875	0.33404
seq-rs1185	2	26902557	26009827	GACAAGTATATATAGACGAGCAGCCACCACACCCCAGTTTCTTGGAGTCGTTTTCTGCCC[A/G]TTTCCTTTTTATCCCAAGAAAATGGAAAGCAGTGGAGTGGCATCAATTCCCTTGTACCTG	A/G	0.695096	0.423875	0.33404
seq-rs1186	2	26972016	26079286	AACTACTTCTTGCTGTTCTTCAACCTGCTCGGCTTTAGGAGATGAAGAAGCCAGCCGAAG[A/G]AAGATTTCGGCTGTGAAGAAGTAAGCAGAGAAAGAAGCTACTACTATATAGTAGTATATA	A/G	0.51919	0.499264	0.374631
seq-rs1187	2	26989505	26096775	CCATGGTCGGCGGCGCGGGGACGACGCCATACGGCGGGTCGCCGGCACCCTGGGGGTGCT[T/G]CATGGCCACCACCACCTTTCCTTCCCTGCGCAAAACACAAAATTCAGTTGATCTACGCAC	T/G	0.557569	0.493372	0.371664
seq-rs1188	2	26995204	26102474	AGTCCTGGGGCTCCGGAAGAAGATGACAAGGTGAGAGCACTGGCAGAGTATGTAGTGGTG[A/G]GCTCCGGGACCACCTCGATCATTTTCCATCGCAGATTTGGAGCTCGGGCACTCCACGCTG	A/G	0.623667	0.469413	0.359239
seq-rs1189	2	27000778	26108048	GGACCTCTGGTGTACTTTTTCCGCATAACAACCGGTACACCTAGGTTGACCCAACTCAGT[A/C]CTCTCCGGCAGTGTTGGGGACAACGGGCCGCAGATAGCCTATCAAATGGGCCGCATATAC	A/C	0.683369	0.432752	0.339115
seq-rs1190	2	27066892	26174162	ATACTGTGTGGCATCACTAGACCCAAGTAAATCTCCCTCATGTAGAGAGAGTTTCTCTGA[T/G]GTTGATAAAGGTGTGTTAAAAGGTTTGCAATCACTCATATTGGTTTTCTTAAGCAAGTCA	T/G	0.86887	0.22787	0.201908
seq-rs1192	2	27118270	26225540	TCCATGTTGTGGAAACAATCATTCCTGGATTATAGCTCTTTGGTTTGCTGGGTGAAATCA[A/G]CCTTCACAAGTTTGGTTTAGAACAATCCGAAATTCCTAAAAGTCAAACTTTCCAAATCTC	G/A	0.547974	0.495397	0.372688
seq-rs1193	2	27189388	26296658	CACAAATGGTTACAGTAACATGATCAGCGTTCGAGGTTATCGTAAGCATTGATTGAAAGC[T/G]GGAAAAAACGGGTACAGAGAAGAGAAAGAAAAGTGTACAGTTACAGGCTTACAGCTCAGA	T/G	0.52452	0.498798	0.374398
seq-rs1194	2	27228598	26335868	ATGCGGGTTCTCCATGTTTCTCGCATTACAACATTGGACGGGCCAAAAATTGGCGTTGGC[T/C]ATGTGGGCTACCAGCCTATGAATAAGTTCATTTGAGGTTACTTAACTTGACGACGAGTTC	C/T	0.579957	0.487214	0.368525
seq-rs1195	2	27232999	26340269	TAGCAAAATAGCATAAAGAGTCAAGAAAGGTGCAACGAAAAGATGTTGATGGCAGATGTT[A/G]GTTGAACCGTTGAACAAACCTGTTAATTTAATTAGTGAATGTACACTGACGGACTGACCT	G/A	0.620469	0.470974	0.360066
seq-rs1196	2	27253987	26361257	CACGTTTGTGTCGTGGCTGGGTATTTTGGCTGGATCTGAGTGGGAGAGCGCTGGCGGATC[A/G]CTTTGCATGGTTGTTGGCTAGGTTTTCGTGTTCTAACATGTGGTTTTGACGTGCGCGTGG	G/A	0.784648	0.337951	0.280845
seq-rs1197	2	27269122	26376392	CCGTAATTCCGGTCACAACTCACAAAACATCGAAACAGGGAGAGGGGGTATTTTGCAAAA[T/C]CTATAGGGGGTATTCTGCAGAAATTTGGATCGCTGCCATTAATATCGATCGGAAGGAGGG	T/C	0.594883	0.481995	0.365835
seq-rs1198	2	27279637	26386907	GGGATAGCGAAAGATAGGCAGATAGCACGTGATAAAAATGTGTCCCGTATCAAACAAAAA[T/C]CAATTCCTATGGAAGAAAAAAGAGAGAGAGAAAACTCCCACGTTGAAAAAGACCTCAAGT	T/C	0.63113	0.46561	0.357214
seq-rs1200	2	27330701	26437971	AATGAAGGGTTCATCAGGCAATCAAAGTCCTACTACATCACTGTTAAAATACTGTCCTCC[A/G]AAGACTGTCATCCTGGGGTTCAGTAAGGGTGGAGTTGTTGTCAACCAGCTCGTGACAGAA	A/G	0.749467	0.375532	0.30502
seq-rs1201	2	27340350	26447620	GTCAGCCCAGCACCCGTGCACGCTCACGCACACAGCCACTGCACAGTGCACGCACACAGC[A/G]CAGACAGAAGAAAAAATAATTAAGCGCGGGATCAATCACCATCTCATCTTAACTCGCAAC	G/A	0.5629	0.492087	0.371012
seq-rs1202	2	27351680	26458950	GTGAGATTTTGGGGTAGAGGGCCACTACGTGACAGCTTTGGGCCGGGAAATCCGAAGTTA[T/G]ATCCACATTGCAACGAGAGGCCGTCCAGATTGTATCCCGTTTTGCAGGTGAAAGGTCGTA	G/T	0.566098	0.491262	0.370593
seq-rs1204	2	27538518	26645788	ACTAGCATTCAATTTCTTATTTGAAACGTGCCGCTGGTTGCATGGATTAAAAATAAATCT[T/C]AAAATTCAACTAGCAACCAATTGCCTGCCCCAGATTTACCGGAAAGGGATACCCACATGT	T/C	0.651386	0.454165	0.351032
seq-rs1206	2	27942833	27050103	AAAAGGCGACGGGCAATTGATCGAGACACTCGTAAGCTTACCACGGAAGGCACAAATCTG[A/G]GCTCAAGGCAAGATCGTACAGCAGGCGTACAGGTGTGTGCAAACCGGACAGAACCAAAAG	G/A	0.511727	0.499725	0.374862
seq-rs1207	2	28191268	27298538	GATCGAGTAGATTGCCTATGTCACATCTTATGATATCGACTGCTAGCCAGTACTTGTTGA[T/C]AAACAAAATTTGAACACGTCTGCCTTTTTTTCCCAGCTTCCGGAGTTTCAGAGAATACTC	C/T	0.578891	0.487552	0.368699
seq-rs1208	2	28435754	27543024	AGGATTTCCCTTCTCTCTCAGAGACTCGGATTGGTGATGGCCCGGCGCTGAATTGCTCTG[A/C]AATCTGCCGAAAGCATCGATCTTTGTCTCCGAAAGATCAGGGATTGGGCCCTCGTATCCC	C/A	0.545842	0.495797	0.37289
seq-rs1212	2	29664286	28771556	GCACATGTACACAAGTATACACACAGCTGAAAAACCCATGCTGATCACACAAAGCACAAG[T/G]GTCAAGTAAGTTACACGGATCAATGTCTCAGCAACTGATGAACTGAATAGAGCACACGAC	G/T	0.69936	0.420511	0.332096
seq-rs1213	2	29757947	28865217	CGGCAGTCCCTCAAATTTATTCCAAGGTCAATTTATTAGTCCTTTAGTTCCATTTTGTTC[A/G]GACATACCCTTTAGGTTTGTCATACAGTTCAATATGGTTCTTAGTCCCAACAAAAGTGCC	A/G	0.908297	0.166587	0.152712
seq-rs1214	2	29775971	28883241	ATGCCCATGACATGAGGCCAGGATCGACTACACCAGAATCACATCATGTCATTAGCAGCG[A/G]AGTCTTCACGTGCTACGGTGCTAGGATGCTGCTATCTACTGGAGTCTGGAGTAGGATGGT	A/G	0.594883	0.481995	0.365835
seq-rs1216	2	29823742	28931012	GTTCCATATGGATAGGCAACAAAGCTTCACTACAGAGGTGCTAGGGTGTGGCAAGCAGTT[A/G]TGGATGATCTGCTTGCGAAAGGAATGAACAGTGCCAATAATGTATGTTATTCTTATGAGC	A/G	0.542644	0.496363	0.373175
seq-rs1217	2	29828519	28935789	AGCATGGCTTTGGATATGGGCCAATCTGCTGGATTGGTTTGTTTGACCACTTGCATCCTT[A/C]AGGTGGAGATCGCTCAACGCATCTGATAGTGAAGTGTCCTCTTGCAGAAGTGACTCTTCG	A/C	0.782516	0.340369	0.282444
seq-rs1218	2	29886521	28993791	CATGCTTATATGAACTAACTTAATCAAGTTGAAACTGAGCTTTTCTAGTGAAACAACGAT[T/G]AAGTTTGGATGATACCATAATTCTATCCCTATCGATTGGATTAGACTCCCCTAACTTTGT	G/T	0.803838	0.315365	0.265637
seq-rs1219	2	29981128	29088398	CATTTATGCCTTACGTATTGATCCTTCATCGACATTTTCTCATCCTGTCAATCTTACTGA[T/C]GTCAATAAGCACAGTATGCAACATCTGCTAGATCTTCACAAACATCCACCATACATAACG	C/T	0.605544	0.477721	0.363612
seq-rs1220	2	29991261	29098531	GCTGACCAGGTCGTCCAAGTCCAGTGACTGACTGGTGGGCCCGGATCTGGCAGGGCCCCA[T/G]TTGTCAGCCACGTGGATGGCATATAGGGCAAACACGATTGAAAACAGCATTAGCAATTGG	G/T	0.820896	0.294052	0.250819
seq-rs1223	2	30118885	29226155	ATCTGATCCACTGATTCCAAACTCTTCCAGCTTCAAAGCCTACGTATGTACAGAAATACA[A/C]TATAAGCAGGCAAAATGAATCAAATACAACATGCTAGATTTTTGTTCACAGTGATTGAAA	A/C	0.801706	0.317947	0.267402
seq-rs1225	2	30143153	29250423	TCTCAGGCAAGCTGAAGCGAGGTGCAGGTCGCCAGGTCCTAGACTTCCTAGACTTTAGTC[T/C]AGCCAGTTTGTCTGGGCAGTAGCGACAACCAATCTAAAGAAGTGCAACGCCAGTGTACGA	T/C	0.801706	0.317947	0.267402
seq-rs1226	2	30149325	29256595	CTCACATAATGGACAGAAAATGAAATAGAAAAAAGACTGTATCCTAACAACCATCACTTG[T/C]TAGAAATATCAAACAGCATGAAATCAATTGTTCAAACACCCCCAGTCATCCTGTATTACT	T/C	0.780384	0.34277	0.284024
seq-rs1227	2	30163763	29271033	CTCTTATGATTTATATCCGTTCTTCGTACGCTCTTCACTTTTCTTAGCAAAAACCCAAAC[A/G]TTGAGACAACATATTAATTTGACTATAATTTATGGTACATGACTCGTCATTTTTGGCCAA	G/A	0.512793	0.499673	0.374836
seq-rs1228	2	30182262	29289532	CCTGATTCCTGAATACCTTTACTGTAATATGTTTTTTTTATTACGTACTGTAAACAATTG[T/C]AGTGCTATTTGTTATTATGGTGTCTATCCACTTTACCTTCTACTGTCCGGTAGAGCAAGT	C/T	0.512793	0.499673	0.374836
seq-rs1230	2	30209024	29316294	GAAAATTGCATCTATTTCTTTAAGCAATCACAATTCACAACTATCCTACATTGGACGATG[T/C]GAAATCGCATCATCTTCTTTCTTCTAAGGACATAGCAATATAGCATTGTCTAAGCATCCG	C/T	0.754797	0.370157	0.301649
seq-rs1231	2	30214133	29321403	TAAAACAAGCTACATGCTAACCTCATTATTAAATCAATTAATTCATCTGCACCACATCCA[A/G]CAAGTATGTACTCAGATTCAAGACCAGAATCTTCAGCAAGAGCAGCACGCAACTGACGGC	G/A	0.537313	0.497215	0.373604
seq-rs1232	2	30217223	29324493	TCTGGAGATTCAAAGTCCTCTGAAAATATACAGACCAAGTGGACGCTGCAGGTGCAGGGT[A/G]AGCATGCATGCAGGCCAGCAGAGAAAATGGCTCCGTCAGCGTCTGTGTTACAGACTTAAT	G/A	0.754797	0.370157	0.301649
seq-rs1233	2	30227168	29334438	GAAAATAAGTATTAAACTCTAGCGTATGATCCAAAACATAATGTACGGTGAAAAAAACTA[T/C]CACGCTTAGCTAGTTACCTTTTATCTGTCCTACCACTTTCTTAATAACCTATTTACGGAG	T/C	0.769231	0.35503	0.292007
seq-rs1234	2	30231761	29339031	AATTTCTAGTAGTTTTGGTAACATATCAATGCCTTAAAATGCAGGGTCTTGCATCTAGGG[T/C]TTCTTTACCTTTGCTCATTGATGGTTCTTGTTGTCTATTCCATCTTATATGGTCTGACAT	C/T	0.506397	0.499918	0.374959
seq-rs1235	2	30240826	29348096	CTGTCATCTGTGTTTCTGAGTTTAGGTTGTCTCTGAGTGGATGAGGCCTTCTGATATTGC[A/G]AAGGAGGTATCTATCAGTTCACAACCGTGCTTATTTTCTGGTTCTGTGAATTCGTCAGAT	G/A	0.769723	0.354499	0.291664
seq-rs1236	2	30256352	29363622	TCATAAGGTATGCATACATACTATCCCTACGTGTTTATGCTAAATGTAGGAGTTGAATCC[A/G]GATGGACAGATCCCACTAAAAAAATCTACACAGTTGAGAATAGCTACATTCACTTTGCAA	G/A	0.585288	0.485452	0.36762
seq-rs1238	2	30274578	29381848	TGATTTACGGTTCAAAATGAAATCACGAGGCACACTAATATTTTTTTTCACTCAATTTCA[T/C]TGCTTCCACTTCTCATCGACTGATAGCATGCCATGAAAAACCGCACATTGCATTTGGTGA	C/T	0.831557	0.280141	0.240901
seq-rs1239	2	30292121	29399391	GGTGCATAGCGTGTACAATTGCGTAAATAACTCCTACTTATAATTGACCTCAAAATTTAC[A/C]ACTTAAAAATCTCTTGGACGTTCAAGTGGGCTGCATCCGGGCAAAGGGAGCCGAAGGCAT	C/A	0.502132	0.499991	0.374995
seq-rs1240	2	30311986	29419256	GAATTACACAGCTCTGACGCAAAATTCTTGGGCTAATCTCTCAACATGATTTGCACATAG[A/G]CCGTTCTCCTGACGGGGTAAGCATAAAGCCAAACAATGCCAGGACAAAAATATTCTGCAC	A/G	0.785714	0.336735	0.28004
seq-rs1241	2	30351097	29458367	TGTGGAAGAGCTCAACTTGATACATCGATCAATCATGTCTTCTGCATATTTACATGCCTC[A/G]GGTAACCTCTCATCCTTTAGCTTTGATACGAGCATGTTCCCACTCTCCTCCAATGGTGGA	A/G	0.757996	0.366876	0.299577
seq-rs1242	2	30361053	29468323	TGCACCGATAATCCTCCCTCATGTCGATCGACAGATCTACTCCTACCTACCAACAACGTC[A/G]GATCGATTAGCTCCCCGAGTGCGCCTGTGCACTGGCCGTCGTACGACGAGTATTCGACCA	A/G	0.784648	0.337951	0.280845
seq-rs1244	2	30389629	29496899	AAGTTTACAGTTTACACAGATCTATAATAACAGATGTGGGGGTAAGGAGAAAAGAGAAAG[A/G]AGAAAATGGAGCAAAAACAGCAGTGCTCCTGTAGAGAATGGCATGTCAATAAAAAGAACC	G/A	0.761194	0.363555	0.297469
seq-rs1245	2	30455623	29562893	GTCACGCTAAGATCTACTTCACCTTCAATTTATTTCCTCCCCTATTCCTATTATGCCTCC[T/C]CCATAACAAATTTATCCATCCAACTCCACTCATCTTGTCATCGCATATAAAGATAAAGAA	C/T	0.719616	0.403537	0.322116
seq-rs1246	2	30458701	29565971	AAAATAAAAATAAAAAATAATATTCAACGCCACCAAATCGTGAGCTTGAATTCAGACCAG[T/C]GAAAGTGACCATAAGACAGTTCTGGTGTTGCACATGTTTCAGAGGTTGAAAAAAGGGAAC	C/T	0.527719	0.498463	0.374231
seq-rs1248	2	30474684	29581954	ATTTAAGGCTAGCAGGTTATGCTATAATCTACATAATGCAGGTAGGAACGGAAAGTAAAA[T/C]GAATAAATAATCACCTCAATGGACGGCATGGTGACAGAGATATGAAGATCATCTCCATCA	C/T	0.770789	0.353347	0.29092
seq-rs1249	2	30485967	29593237	AAAATTGAGTGTTTTCTGTATGACGACACAATGCTCTCAGCTCGAGTTAGCTGCTGCTGC[A/C]AATGCACTAACTTGGAGCTTTGGAAGTACACCAGGTCTGTGAATATGAACCCTGAGATTT	A/C	0.659915	0.448855	0.348119
seq-rs1250	2	30496535	29603805	GTTGGATCTACTAGTACATTGCTAGACAGAGCCCTGCACCTCGCAGGCGAGGTCCAGCAC[A/G]ATTCAGATCCAATCTGGTTCCCCGAAAACGAGTGACAGACTGACAGCTGATACACGTAAA	A/G	0.847548	0.258421	0.22503
seq-rs1251	2	30514506	29621776	ATGAACTTTGTTTTTGGTAATGGGCTACTCCCATTTTTCCTAAATGTTAGAGTTCACTTT[T/C]AGCTCCAGTAAAAACAAATAATGTGGAGTGAGTTATCTTAATTATGGCTTTGGCCTGACG	T/C	0.685501	0.431179	0.338221
seq-rs1252	2	30542188	29649458	TATGTTATGGGAACCAACCAAACAGTCTCGACATGGAGTCTTGTTATGGTGGTGCCTATA[A/C]TATTAGACTAGCTAGCTACCCTGTGTTTATTTTGTGGGTTTAGCGGAAAACTCATAGAAA	A/C	0.841067	0.267346	0.231609
seq-rs1258	2	31205054	30312324	AGCTGATGCAGCCAATTGTAGAACCAAATGCAATTGCAACCTTGTGGCTTTTAGATTTTG[A/C]TGGCATCAGAGTACCTATTGATAGAAGGCCATTAGAGCAATTGCTATCTACATGGCCAAT	A/C	0.535181	0.497525	0.373759
seq-rs1260	2	31511201	30618471	TGTCTTAGAGATATATTAGCTTGAAAACAAATCTGAATATTCTTTTATTTGGACACATGC[A/G]TACCCGCTGATCAGGCTACACGCTTTATCACTAAACCCATTCACACGTGTATATAGTATT	G/A	0.730277	0.393945	0.316349
seq-rs1261	2	31518759	30626029	TTGTTACCTCCAGATTCAGCGCGACCGTAATCAATGGCGCCCTCGGTACCAAGACCAGAC[A/C]TGTATGATCTGTCACATCTTTATATATGTTTCGTTTGGCGCATAATTCCCCTGGTTATGC	A/C	0.726013	0.397836	0.3187
seq-rs1262	2	31613100	30720370	GGCACGCTCCCATTTTGTCAAGGCAGTGCACGTTGTGGTTGTATAGGCTGGAGGACCTTG[T/C]CTTCTTCCCTTCTGTAATTTAGATAGTGTGTTTGCTTTTGCTTGTCAGGGTTGTGAATAT	C/T	0.549041	0.49519	0.372583
seq-rs1263	2	31834889	30942159	CACACTGCCATCGACCTGCACCATACTCACATATATGGGCAGAGACAAGCCTATGGCAGT[T/G]TAGACTCATAAACCCTAGGCTTACCTCCAATCATGTTTTAATTATCCTAAATCACCATGT	G/T	0.676972	0.437362	0.341719
seq-rs1265	2	31900099	31007369	CATCTCTCTCTTTCTCCAAGACTTTTTCCAATGTCTGTTAATATATGTTTATGTAAGAAA[A/C]CTGAAGGAGTTCATGTTCATAAAAATCACAACCTCCTGACCTGTATCCTGAAGTCCTTTT	C/A	0.703625	0.417074	0.330099
seq-rs1266	2	31931082	31038352	GCCTGCCATGGAGCGCAAGTGGGAGATTTGGCGATCGTGTTGTTGGCTCTGCGATGCAAT[T/C]GATAATGCGATTGCGGCAAATGCATGGGCCAACGAAGGCCAGGCCCACTCGAATCATTTC	C/T	0.682303	0.433531	0.339557
seq-rs1269	2	32063948	31171218	TAGTTAATGTTTTGTTCAGAATTTGATGCGTTAAAAAGATAAACTTCCTGTTTTGTAATT[T/C]GAGCTGACTCAGTTGACCTGTGTCATAGTATCAGACATATTTTGGAACATTCACCTGCAA	C/T	0.773987	0.349862	0.28866
seq-rs1270	2	32066251	31173521	CCATGCAAGTCGTCGGAGCTGTTGGGTTTCAGAATCGTCGCCTTGATATTCCAGATAACA[T/C]TGATCCCGCCATTGCAGAAATAATAGCAAAATGCTGGCAGACGTTAGTGTGCCTAACTCA	C/T	0.852878	0.250954	0.219465
seq-rs1271	2	32154803	31262073	GACATCTGAAATCTAGCATGAAACCGCCACAAACAATTCAGGCTCGTGCTAATTGAACAC[A/G]AGCAATCACGCGTCAAAACCCCAGCACAGCCAAATTAAAGATGAAGCCACTAAGCTGGGA	G/A	0.871002	0.224715	0.199466
seq-rs1273	2	32649589	31756859	AGCTACAGGACGAGTAATGAATGGGGCAATCATTTTGGTCTCAGGTGGCATGTCTCTGTC[A/G]CGCGAATAAGATTGTATCCGCTAGCGAATAATGGAAGTATGAATGAGTGAGAGCACTCAG	G/A	0.827292	0.28576	0.24493
seq-rs1277	2	33249150	32356420	TGTTGTTGTTGCGAGCAGTGCTGGCTTGTATGTTTCCAGCTTGTTTAATATTCCACTTCC[A/G]GCTAAAGGAGAGAGAGAAAGAAAGGGCTATATGTCTGCGTCGTCTTTTTAATTTTCTCTC	A/G	0.746269	0.378703	0.306995
seq-rs1280	2	33284940	32392210	TATGACTATAACACCTTATATTTGGAAAGACAGTTTTCTTATATATCTGCTGAATTCCTT[A/G]GGACTAAGATAACTTTCCCGTATATTCGAGGGTATATCATATCTGTACACTGCACAACCC	A/G	0.843284	0.264313	0.229382
seq-rs1281	2	33353270	32460540	TTTATAGTCAATGATTATAACAGGGCAGGGTTGCACAGGACAGTGTTGGTAAACAAAAAA[T/G]AATGAGGCAAGCTAATTCAAGACATCAACAAATAAAGAAAGAAATGAATCTTGCTAACTG	T/G	0.599147	0.48034	0.364977
seq-rs1283	2	33814514	32921784	TTGCATGACATCAGTGTATATTCAGCGCCGCGGTCAGAGACTTCAGGGTTAAACTAATGG[T/C]GTTTTTGTTTAGCCTGACGAAACTATGTAGTAGTAGAAGCTGAAACACGCTTTAAATTGC	C/T	0.804904	0.314067	0.264748
seq-rs1284	2	33947856	33055126	GGGTGAGTGAAGTTCTCAAAGCTGAAGATCATGAACCTTCCGGTATTACCATTTTGACAA[T/G]GGTTCCTTCATGGAAAGCCATTAGAGCTCCCCGCGGTGAATTAAGCCTGACAACGTAAAT	G/T	0.789979	0.331825	0.276771
seq-rs1285	2	33972315	33079585	AGGAACAAAAGCTAATACTGACGTGTTTTTGGGTCAAAGGCAAATACATGTGTAAATGGG[T/C]CAACGGTTAATACTCATAAATTTATTGGGTCAAAGGCTTTTACTCATGATTTATTGGGCT	C/T	0.764392	0.360193	0.295324
seq-rs1286	2	34000024	33107294	CATGGGATTGTGGGTGAGACAATGAGGGGACAAGAATAGAGGTGGAATATGAAAGGTGCT[A/C]TGGGAATTTTAGCGAAGATTCACAATGTAATGGTGATGGCTTAGATAGGATATGTACAAA	C/A	0.789979	0.331825	0.276771
seq-rs1288	2	34274823	33382093	TTACAATGGAGATGAGAGAGAGACAGAGAGGAGGTATGTTGATGCACTTAATAGCCTCGG[T/C]GATGTTAGAACACCTTCCTCTCCTGTATCCGTGGAGCAGCTCTTTGGTATTGGAGGCAAC	C/T	0.703625	0.417074	0.330099
seq-rs1289	2	34462437	33569707	TCGTATCTGAAGATTGCCGGAACCAAGAACAGATGAAAATAAAGCTAGATATCTCACAGT[T/C]GATGATGCTTCTTATCCATATATCCTCGAATACAGTTGGTTCTCATCGAGATAGGTTCCC	C/T	0.615139	0.473486	0.361392
seq-rs1290	2	34463026	33570296	CTCCCCCGGATCAAGCACAATATACATATACCTAAGCATCATGTCCGTCCAAGGAACACG[A/G]CACTAGAGGCTTCCAATGAGATTATATATTCTACTGTGTTATGAACTTTATCAACATCGC	A/G	0.658849	0.449534	0.348494
seq-rs1293	2	34633830	33741100	CTCATAGGTATAACGACCTTTCCCCTGTCACATTATATAACAGATTTAAATAGTGTTCTT[T/C]TCATCCACAGAACTACTGATGTGCTGCATAACTAGTCCTTCATATTTTAGTTGGTTGATA	T/C	0.784648	0.337951	0.280845
seq-rs1294	2	34636262	33743532	TCTTACCATGAGCACCCGTGCTGTCCCGTTTCTTATAAACGGCTTTTAATTGCTCTCATC[A/G]CTAGCTAATCCCCACATCCGCTGCTTATCATAATAAATCACTAACACACACCAACTTTTT	G/A	0.509595	0.499816	0.374908
seq-rs1295	2	34644982	33752252	AAGAGAAGTGCATCAACACGAAATCATGGATCAATCCATGGTGACGAGCCTGTCAATGTT[T/C]TATTTATAGCGGCCTACAAACTGAGGACGCCAACGTCCTGAAACTGAAAACTTGTTGTAA	C/T	0.56823	0.490689	0.370301
seq-rs1296	2	34646531	33753801	GGTTGTGCTGGCACAGGTTCACTCTCCTCTGGTTGGTCATCTGATTGGTCACTGTCTTCT[A/G]TCGCAGTATCCTTTTTGTTCAGCTCATCCTGCTCTTTTTGTATAGCTATCTTATTGGGAA	G/A	0.696162	0.423041	0.333559
seq-rs1297	2	34650584	33757854	GGGCGGGCCATCATTGCTGGCGAGCCTAGCTATAGCCAAGCCGCGCGTGCGTACGCGCAC[T/G]GCTGCTCTCTCCATCCCGGCCATCGTACCTACATGTTTCACGAACAATTCCATACCATAT	T/G	0.618337	0.471993	0.360604
seq-rs1298	2	34651707	33758977	CCTTTCTTCTTGTTATGATGCTACTATGTTATCATGGAACTAGAGACCTCAGGAGTGATG[A/C]AGGTTTTGCAGCTTGGGTGTTCTTCAGATGTGTCATGTGTTTGTTTGATCACACTCGATT	C/A	0.588486	0.48434	0.367048
seq-rs1299	2	34659842	33767112	TGTCGATTTGTCATTGCGAGATCGAAACAACCACAGCTGCTTGAATTGCTTGTGAAGTTG[T/G]GCTTGCGTGCAGAATTGCAGATGCCTTTTCTTGCCTTTGGACTTCATTCTTGTACATAAA	G/T	0.630342	0.466022	0.357434
seq-rs1300	2	34675915	33783185	TTGAACATGCTGTTTTGAAATAAGAGCGCAGGAATTGCAGTTGTAAGGTCTTCTTCCTGT[T/C]CATAAATCCTAGCTACATCTTCACCCGTGACAATTGTTAAATGCTCGAATTTTGTTTTAA	C/T	0.734542	0.38998	0.313938
seq-rs1301	2	34714668	33821938	ACAAGGGGTAGAACAAAGAATAATAAAGTATAAACCAAGTTTACAAATATAGTATGTTTC[A/G]TGCTCACCTCACGTGTGCACGTCCTATCCTAACCAGCATCTAACTTGATAGAATTGGCCA	A/G	0.748401	0.376594	0.305682
seq-rs1302	2	34726635	33833905	ATACTGCTTCACGTATTGATGGTTCTCTTTCTTTTAGAAGCATTAGGCGCTTTATCTCCC[A/G]ACTTAGATTTCTTTGTTGCTTCTGATTCAAGAGACTCTTCCAATTTCTTTAGAGCTTTGA	A/G	0.643923	0.458572	0.353428
seq-rs1303	2	34743079	33850349	GCTGATACTATTTCCCTTGCCTTCCTGCAACACTTGGATTGAATTTCTACTTATCCAACT[T/C]ATATTCTAGATACAACATTGATCCATTTACATTCTTTGTGAAAAACTTATCATAACTAGA	T/C	0.749467	0.375532	0.30502
seq-rs1305	2	34907957	34015227	GCCTTTCTCAATGATGCAATACTCTTATAAGGTATGATTCGCTCTCGTTGGGCCTCTCTC[T/C]GTTTATTCTTTTGTTTTTCCAATATATTAAGCTAGGTATATCAGTACTGTGATAGAGCGC	T/C	0.777186	0.346336	0.286362
seq-rs1306	2	34924211	34031481	TCCCATGATCAGCGCAGAGCTTAATGTGACGATTACAAATCCACAAGGATGTCAATACCA[T/C]GATGTCGCTGATATAACTGGAATTGACTTCGTCAGTATGATTTTCGGCAACCGTTGTGCA	T/C	0.711087	0.410884	0.326471
seq-rs1307	2	34937228	34044498	TACGTTAAACTAAGTCATAGAAAGCTAGCAGAGTAGTGATCGCTAATCCTATCCTACCTG[A/G]CTTAAGAGAAATTTGACAAGGAACTGTTCCAAGTCTTTGTACCAATATTAAACTACACCA	A/G	0.534115	0.497672	0.373833
seq-rs1308	2	35094328	34201598	ATAAAAAACTGTCCCAGTAGCCCTAATTGAACAGTATATGCAGCACGCAAAGAAGAAATG[T/C]ACTAGTATATGGTAAGCTGTGGTAAATTGTGTCGTACCCTGGTAAAATCTTCCAAAGAAA	T/C	0.857143	0.244898	0.21491
seq-rs1309	2	35105074	34212344	TTGTTTACATACCCTGACGAACTCCATTCTCAGGCGACCACTGTCCATGAAGCCATGTAG[A/G]TGTATTTTGGTCACATTTCCTTGTCAAGCATGACATGAGCTTCAACATGATGCCGGCGTA	G/A	0.673774	0.439605	0.342979
seq-rs1311	2	35152232	34259502	TACCACCATTCGGTACACCAAACACCCTACGAACACTTGCCCTTGCCCTTCTGCTTGCCT[A/G]CGTCATTATGGGTTTTCGTTTTCATGCTCCATACCGAAAACTCATTAATCATTATATACT	G/A	0.680171	0.435077	0.340431
seq-rs1315	2	35291333	34398603	ATCCGACACCAACAAATTGAAGCCGTACCTAGTTAGCCACGGCCATCAAGCGAACTGATC[T/C]GATCGAGCTGAGAGAGCAGCACAGCCACTGATCGAATAGCTCGGCCAATTGATTTGACGA	T/C	0.577825	0.487886	0.36887
seq-rs1316	2	35296285	34403555	GGAAAAATTGGATGGGATTATCAGGGTTCACACGTCGGTACTACTGCTATTATTCCAAGC[T/C]TTTTCAACCGCGTCCCCCTGATTTTGTAGTACTTTTTTTTACAGTCTGGATTATCTGGAA	T/C	0.759062	0.365774	0.298879
seq-rs1317	2	35322028	34429298	CTTTTTGGGAACTAAACGGCCCCTTGCTGGATGACAGCTGGGACCCCTGGGAATAAAGCC[T/C]GCATATTGAGACGGTGTCAACTGACAAACACGTTGAACGCTCCTTCCTTCTAGAGAATGC	C/T	0.598081	0.48076	0.365195
seq-rs1319	2	35326476	34433746	ATCAACTGGGAGAATTTTTTTTCCTCATCAATACAACTTCATCTACCAACCGATTCCCAG[A/C]TGATGATTGTCCAAACTCCTGATGCTGAAGATGCCAACTGGATCATCCCTACCAGTTCCA	C/A	0.639659	0.460991	0.354735
seq-rs1331	2	35687660	34794930	GCTGATCCTCTCCTGATAGTTCCTGTTGCACATATTTGAGTGTTTCTTTCCTTTTGTCTG[A/G]AGAGCAAAGACATGTTCCTTACAACTCTGATTTTGTAAACTGAGTAATACGCCACTTTAC	G/A	0.53838	0.497054	0.373523
seq-rs1333	2	35737416	34844686	TAGTCGTGCACATGCCTTATTACTTTCCAATTAATTCAATGTTATCTCCACCTACTTACT[A/G]TCAAGTGCCATCAATATCTGACCGCGTTGTGTACGTGCATACGTATATATATGCAGGTCT	G/A	0.783582	0.339162	0.281647
seq-rs1334	2	35750118	34857388	CTATGCCTTGGCTTGGATATTACAGCATTCTGATGAGAGCCATGCCACAGTTCTTGTGGC[A/G]GAGAACTCAATGCCAAAAAATGAAATGCCACTGCATAACGTGGGATATGGCAAGAAATTG	G/A	0.613006	0.474459	0.361903
seq-rs1335	2	35806077	34913347	GGCTCCTGGCTGCAGACCGCTGCTGCTGCTGCTTGATGCAGCAGGTCTCTTGCTGTTTTC[A/G]TTGATGAAGTTTGATAGAATCTGCTCAGCTCCTCTGATATGTAGTTCTGACTACTTTGAT	A/G	0.859275	0.241843	0.212599
seq-rs1336	2	35841920	34949190	ACGCCATCCGTTACCTCCCTCCGACGCATTGCTGCTGGTCCTGCTGGATCGTCAGGCTTG[T/C]TGCGAGTCAGGCAAAAGGCGCTTATACCCTTCGTACAAATACTAGTACAAAATACTAGTA	T/C	0.685501	0.431179	0.338221
seq-rs1337	2	35862223	34969493	GGATGGTATATACCGAGCATTTTGGCAATCCTTTTTGGGTCCTCACTGCCTCCTCCACTG[T/C]TACACATGTCCATCAATGTCAGCTCATGAATTATCTCATTGTGATCGTCTGCTTGGTGGC	C/T	0.598081	0.48076	0.365195
seq-rs1340	2	35884263	34991533	TGGCATGTGGGCTACTGTGGCTTCATGTGGGTGTGTCACTGGGACCCACATGTCAGTGAC[A/C]AGATACTACTACCTCACAACCACACCAACTGGCACAACTGGAGAGCTGTTGCACTTGCAG	C/A	0.782516	0.340369	0.282444
seq-rs1341	2	35895056	35002326	TCGGAGAACGAAGGAACCTTCACATAGCGGTAGATCAACCAGTTAGCAAATTTATAGCTC[T/C]CCTGGCACTTCTATGCTTTGTGAGATAGCAAGGGGAGAACACAGTAAGACAAACACAGAA	T/C	0.853945	0.249446	0.218335
seq-rs1342	2	35900872	35008142	GAGGTCGTCTGTGAGGTGAGGAGCTCAGGCTGGTTCCGTTCCTCCGATTGATTCTATCGG[A/G]CATTCCCGTTGTCACGAGTCTGCGTCTAGGTTTGGCCTTCCCAATGATTTGGTTTAGGTT	G/A	0.922897	0.142316	0.132189
seq-rs1344	2	35930374	35037644	GCACATACCAGTGTCAGGAAATAATGCATGTTGTGACTGCAATGGCTAGAGGCATCCAAC[A/G]TTGTCCGTGTAACTTCAACTGAAAGCTTCTATGTGATTCACTTATGCACCATATTCTAGA	G/A	0.577825	0.487886	0.36887
seq-rs1346	2	35960793	35068063	TTATCCTCTAGATTCAGTTCAACAGGTTATACATACAACAATAATCGATTCCATTCAGAC[A/G]ACTGACTAGCATCAAATGTAATAGGTGGTAGAAAAGAATCTAACCAAGACCATTCGCATC	G/A	0.585288	0.485452	0.36762
seq-rs1347	2	35970733	35078003	AGCAAATGAAACCAGTGTCCATAATAAAGAAGCCCTGTCTTCATATGGTGATATAACCGC[A/C]AACACAGTATTACCGGGAACTCCAGCATAGAAAGCCGCAGCCCTGCACTCGATTGCACGC	A/C	0.750533	0.374466	0.304354
seq-rs1349	2	35979898	35087168	ACACACACATACATGATACATATCCCTCTCACTCACGCACATACTCAACAACAAAAATAA[T/G]TGCTGATCTATTGCTTCTTGTAACAGTCAAAGACGAAGATTGCAGAAGTGATGACCTCTC	T/G	0.527719	0.498463	0.374231
seq-rs1350	2	36031818	35139088	CTAACTCATATATTTTTTTCGAGAACGGTTGGATGATTAACTGGCATCTCTCTCTTACAA[T/C]ACAGACAATCTTTGATACGAATCTACGTGGTGACGACTCGGACTAGACGGTCTTTTTATT	T/C	0.561834	0.492353	0.371147
seq-rs1351	2	36036897	35144167	AGTTCCTAAGCATGCAACAAACGAAAATAATTAATGGTACCTCCCGTTCAAAGAAAAAGA[A/G]TAACCTCGGGCCCTTTCGTGGTGCACACTTCATCATGCATCGATTTTTCTTTTGAGCACC	G/A	0.735608	0.388978	0.313326
seq-rs1352	2	36053432	35160702	GCAACACCTTTTATCTCTGAAGAGACTCAGATGCACACTATTCTGCTGTAGGCTTTAGAA[A/G]TGGTTGAGGTGGAACAACAAACCCAAATGGCTTTGGAGCTTGATGGAAATATTATGAAAT	A/G	0.563966	0.491817	0.370875
seq-rs1354	2	36067551	35174821	GCACATGAACTACCCCAACCGCTGATATGGTAATGCTAAAACTTCACTATTAACACTATA[A/G]GATAACCATGTGCCAAAGCAGAGGGGGTAAAGGAAAGATATTTTTAGGGGAAAAATGGTT	G/A	0.704691	0.416203	0.329591
seq-rs1355	2	36073825	35181095	TTTTATTTTAATGGTGACAGAGAGGATACACGTGGACACATTACTATACACGTAAACCAC[A/C]AAGATTTACCATTTCCATCCTATAAAAAACCTAATACTTGTGTGTCCAGGTTCAATGCTA	C/A	0.616205	0.472993	0.361132
seq-rs1357	2	36090984	35198254	AAAACGACAATTATACCCCATGAGGAGTGTGTTTGGCTTCAACCAAGAAAAGGTAAGCAT[T/G]TGATTTGTGGGAATGTTGGGCCCTAGCACAATATGTTTAATTCCATAGCAATTAAACATC	G/T	0.773605	0.35028	0.288932
seq-rs1358	2	36124242	35231512	GCTAGACCGAATGGTATTTTATATTTATCCTTTTAACTTTTGCTTCCTTGAAAAATATCC[T/C]TCTAGAGTTCTATTATGTTGACATCTTGCCTGATCCAGGGCAATGATATGGATTCGTCAA	T/C	0.836887	0.273014	0.235746
seq-rs1359	2	36126931	35234201	CAACGACAATACCTTCATTATTAAAGAAGCAACTGCTTGTAGCTTCAAAATTTCATATTC[T/G]CTTGACATAATCTAAGTCGGCCATCCTTTTCTGAACTCTGATGCTAGTACACTCTTTAAT	T/G	0.705757	0.415328	0.329079
seq-rs1360	2	36133103	35240373	CACATCTTGATCGATCGCTGGGGGAGAGATTAAATCAATAGCGCGCGTCGTTAGATTTGC[A/G]TATGGTCCTAAGTATACGTACTATACTAGTTGCTTAATTTAAACTAATATTTCCGTCAAA	A/G	0.633262	0.464482	0.35661
seq-rs1361	2	36173166	35280436	ATGCCTTTATATTAGAGTATAAATAAAATGCCCCTAAGTGTGAATTTAGTGATATAATAT[T/G]CACGTAGACAATTTAGCTGAGTTTGTTATATTGGTGAACAAGCTGATGAAGAGGCATGAG	T/G	0.707889	0.413564	0.328047
seq-rs1362	2	36177391	35284661	TTAAGCACGGATATCATGGTGCTTGGAGGCTTTTTGAGCTGTACATTTGTTAGTTCATAT[T/G]GGGGGGAGAAGATGTATATGTTGCAGTAGCAAGGATCATAAAAGGGAAATGTATATTTTT	T/G	0.731343	0.392961	0.315752
seq-rs1363	2	36195617	35302887	CTTACCTTCTTCTGAAAGAACAGTTAATCTATCTGCTGCCATGCTTCGATGATAAGATGC[A/C]CGCGTCCGAAGGTGCTGGGGAGCTCTATAGTGCACACCAAGCAATAAGCTGTAATCCATT	A/C	0.659915	0.448855	0.348119
seq-rs1364	2	36198945	35306215	GACAGTACCTCCTTTTCGATATTGCAACTAGCGTCTCGGAACAGCTCTACTCTTTGAGAA[T/C]GGGAGATCCCTTCTAACTCATTTGGAAGGACTGCAGGGGCTGTCATGCATAAACCCACTA	C/T	0.721748	0.401655	0.320992
seq-rs1365	2	36220285	35327555	AACAAATTGAGAAATGTTGGAGATAAAAGGTTAGAACAGTTAGGGGTTGGTAAGTTTGCT[T/C]TTTTCCCAACTACCTCTTGTTCCATCTTCCATACATGATGCATGCTTCACCGCCAATATG	C/T	0.610874	0.475414	0.362405
seq-rs1368	2	36467929	35575199	GAACTGATAGCACCTCATACCAAGCACTGGGCATTGACGTATCCTACACAACACAAATAA[A/G]TAGACGATTAATCACAGTCGTATCACTCTTACTTGCCACAGAAAATCAAACAGTACGCAT	A/G	0.74307	0.381834	0.308935
seq-rs1369	2	36522008	35629278	TTCTAGATTCTGTTCATCTAGCAGTACTGAATAATGCATACATATGCTGCCATTCTGCAC[T/G]CTCGTGCACGCTATCTTTCTTAGCTTTCATTTCCCAGCTACATGCATGCAAGCAAAAGAG	G/T	0.760684	0.364088	0.297808
seq-rs1370	2	36529723	35636993	GATGATTCGATGGAATTCGATAGGTTTTGATGGAATTTCTTTGAATTTTGTCGGTAACCG[A/C]TCAGTTTTACAAAAAGAAACGAAATTCAGCATGCCTGCACTTGCTCCCTTAATTTTGTTT	C/A	0.633262	0.464482	0.35661
seq-rs1371	2	36555804	35663074	CATCTTGCCTAATCATAGTAAAAATAGAAAAACTGGCATGATTGTTGGTGTCACCCCACT[A/G]GATCAGAAGATAAGTAAAATAGAAATGACTTGAAAATACACTTTTATTAAATATATGTCG	G/A	0.591684	0.483188	0.366453
seq-rs1372	2	36583115	35690385	TTGTAACCTCATCTAGAAAGATAGGATTATCTAAAAAAGCAGAAGTTTTTCCATCTTCAG[A/G]CTCAGAAAATCTGCCCTGAACAGAAGAGGGTGCATTGTCTTCTGCAGCACTGGCACGTAA	A/G	0.818763	0.29678	0.252741
seq-rs1373	2	36634658	35741928	TAAGCGGCAAACCCTTACAAAATCAAAACCCAATGCGCATACCTCAAGTATATCCTTAAC[A/G]TCATCCTTAGTCAGTTTGTTCTGTCTTAGAAGCAACTCTATTCTTGTTCTCATCTGTGAA	G/A	0.684435	0.431967	0.33867
seq-rs1375	2	36714663	35821933	CATCTGATGTTTATGCAGTTTATTTATTCATATGTTACATATCAAGCATTTTTGCTAGTT[A/G]CAACTTACAAGTGGAGTTCTAACTTTATTCCGTCCATGACATAGGTACATTATTACAATT	A/G	0.530917	0.498088	0.374042
seq-rs1377	3	244209	264862	TGTGCAAATATTAGCTTCTGATTTATTAGTTTTGTTAGAATTGCCGTGTTTTGATTGCAG[A/C]CTTTGGTGTTGTACTTCATGGTTAACTAACCATGCCTGCCTTATTACAGAGAAGGTAAGG	A/C	0.744136	0.380795	0.308292
seq-rs1378	3	273948	294601	GCATTTCACGCTCATTCCATTGCCAACATCAGTTCTTAATTTAGATCAATATCCTGTCTT[A/G]TCTGGTTATATTCTGAAATTCTGCTTCGATCGAGGACCTTGCAACCCTGATTCTCAGCTT	A/G	0.744136	0.380795	0.308292
seq-rs1379	3	343666	364317	ATTTTGTCATGCTTTTTTTTTTAAGTTTATTGTTCCACAACTTGCATTAAGCTAAACTTT[T/C]CCGTGCATGTTTTCGAAGCAGTACCAAGTTCATATGTTGCATTTGGATTTTGGACGACTT	T/C	0.716418	0.406327	0.323776
seq-rs1382	3	1459963	1480614	CAGGAGCATCCATTGAAAAGACTTATAGTGACAGATCAGATTACAAAACTAACAGCGACA[T/G]ATCAGATTACAAAATTAACCACAGAGATGCCCATGCTGATGGTACATACTTTCCATTAGC	T/G	0.736674	0.387971	0.31271
seq-rs1386	3	1625693	1646344	ACAACATATGCATGGGCAAATTAATAGATTTTCTCATCGCAATCCAAATCAAAGACTGAC[A/G]AATTCTACTAAAAAAACCGTGCTTGACAACAGAGTGCCAGGTGGTTAATTAGCCACTCAC	A/G	0.864606	0.234126	0.206718
seq-rs1387	3	1650979	1671630	TAACCGCATGAGGTGCAGAAATTCGGGGCATCGAGATTCGTGCTTTCTCCAGGATTGGTG[A/G]ATAGCTAATCTGAATAAGAGGCCCATATGTGAAAGCAGCTCGCGGCCCAAGAGAAAAACT	A/G	0.5	0.5	0.375
seq-rs1388	3	1663085	1683736	TGAGAGACTTGGAATTGTAGAGACTTAGCATACGTTTACGGGAGCTTTTAGCAAAAGCCA[A/C]TTTTCCCAGAATTTTCAGTCCACATCCTCAGTATCTGTAGCTATAGAATTTATAAAATAA	A/C	0.764392	0.360193	0.295324
seq-rs1389	3	1739757	1760408	AAAACTGTTTAGATGGTTTTTTAAAGAAACAAGGGGACTTCCTCTGGAATGACCAAAACA[A/G]CTTCCCAGCCACCATTTGTGCATGAACACTCCCCTTGATTTGTCCATCCACCCTCAACAT	A/G	0.550107	0.494979	0.372477
seq-rs1390	3	1780964	1801615	TCTGCCAGAGAAGAATATCCCCCTCATCATAACGTTTAAACTCCTCTGAACATCCTATAT[T/G]TTTACTTCCTTTCACATGATTTGCATTCGTGCTAAAGCTAGAAACCTGTTAGAACAAAAG	T/G	0.865672	0.232569	0.205524
seq-rs1391	3	1816080	1836731	CAGTAAACATCACAATGTGCTCAAATAACAACTCTATCGTGCACTAACAAACAAAAATTG[T/C]TGACACCGCCTTATAAATGGCATGGTTAAAGAGTGCAACATTTAGTAATTCAATAAGGAG	C/T	0.54371	0.496179	0.373082
seq-rs1392	3	1827722	1848382	GCAGCGAGGGATCTGAAGAATTCTGATATTCTGTTGACTCTGCATTGAGCACTACATTCA[A/G]TAATTGCTAAAGTATTCTTTGTATAAACACAATGCTAGCCTGGATTTCTGAAGAATGAAG	A/G	0.724947	0.398798	0.319278
seq-rs1393	3	1829849	1850509	CAAACCGTTCGTTTTCAGTTTTCACTAGTCGTTTCCGTATGCTCTGCTTACAGGTTGATG[A/C]CCTCGACCATTTCTTATCAAAATTTGACAGAGAAATAAAGTTTGAGCTATGGAGCCCATG	A/C	0.54371	0.496179	0.373082
seq-rs1394	3	1845895	1866555	AGCGACATTACACGCATTGGGTGGGTCGTGACAAAAATATTTGAACAAAACTCGGTTCCT[A/G]CTAGTTATGTGTACAAACACCGATCACAACTGACAGGACAGAAAGGATGAAATAATTTCC	A/G	0.855011	0.247935	0.217199
seq-rs1395	3	1854850	1875510	TTAATAAATGACCATCTAGCACAACATTGTAAACTGTAGATCATAACATGATTTACATTG[T/C]GCAAACAGCAATCTTGCAAGAATAGAGAGGAGCGCTGAAAAGCAAGCGAAATCAGGAGCA	T/C	0.882729	0.207037	0.185605
seq-rs1397	3	1860362	1881022	CTAAAATGAATTAACCAACTCATATATAAGTGGAGGAGGGTGTGTTTAAAAACGGTGAGG[T/G]TATATTCCTCATTTTCCCCGAATAAGAGGGTATATTCTTTTTTATGATTACTTTTAAGTG	T/G	0.682303	0.433531	0.339557
seq-rs1398	3	1902033	1922693	ACACCGAACTGAACCTAGTACAATTAGGATTGAAATACTCTGACTAAAATGTGAACCCTC[T/C]ACCGAGCAGAACCACATATCAATGACTTTGTCTTAAGGAAGTACTCCCTTCATTTTTTTA	C/T	0.550107	0.494979	0.372477
seq-rs1399	3	1984164	2004824	GTTCGTGATAGGGTGTCAATTATAAACGCCACGGATTGTCAGGCCGGCAGCTTGTAGGAT[A/C]TTTATAGTACGAATCAATCATAAAAATCTTTTCAAATTTCGACGTTTTAAAGGTGGCCGA	A/C	0.706823	0.414448	0.328565
seq-rs1401	3	2005858	2026518	TCACAGCCTTGACTCCCTGTATCACCAAATCGAAGTACACCCATTAGTAAGAAATTAATG[A/G]CCTTTGCTGAAGAAATTGTGATGGAATCGAAGTTACCTGTAGCATTGGACCCTTCGCAGC	A/G	0.708955	0.412675	0.327525
seq-rs1402	3	2045916	2066576	AAGGTCAATACACACTTGTTTAGTTATTTCTTATCTCTTTCACCTGAGCTTTTCATTGTA[A/C]CACTCTTGACCTTTTGTACAGTTACATAGGTAACTCTTTTGGCTTCTAGCTGAATTTGTT	A/C	0.715352	0.407247	0.324322
seq-rs1403	3	2082323	2102983	CTACCAGATTTGTCCGCTCCATCTCCAGGTGCTGTGGAACAAGAAGTTTCCAAGGACGCC[T/G]GATCTGCATCTGCATGCCCTCTCTCTATAGTTCCACGAGCATCATCTTGAGCATCCGTAG	T/G	0.576759	0.488216	0.369039
seq-rs1404	3	2099896	2120556	TCGAACTTTAAGGAGATTGACTGCGCTGATAAACAGTACTGTCAGAAATTTATAATCCTC[A/G]CGCTACTATGTGGATGACAGAGGAAAATTTCCTACATGGGACAACATTCCCATTCCTAGA	G/A	0.738806	0.385943	0.311467
seq-rs1405	3	2129194	2149854	GGTCACGAGCGGCGGCCAAGTAGGAAAAGAAAGGAGCTTTTCTTTTTGCATGTTGCGCCT[T/C]TGGAAATTCTGCTGACTAAAAACCAATGTTCCCTTTGGCATTTTTCTGTCTCATGGTTTT	C/T	0.541578	0.496543	0.373265
seq-rs1406	3	2143167	2163827	GAGATAGGTTAGAGAAATACAGGAACAAAGGCGAGAGCCGAGAGGGTCAGGCTGTGTGAA[A/C]TGTGAAGCTTAACGCACAAGTGCAGACCCACTCACCGAAATGGAACTAATGCCCATCAGT	A/C	0.50533	0.499943	0.374972
seq-rs1407	3	2178002	2198662	TGCTTGATCCTAATTTTTTTTTCAGAAGAACTTTGTGAAAGTATAGTCAACACGTGCAAA[T/C]CAATACATGTCGTTATGTCTCATCTTACTAACCACTTGATGTCTCGGGTATATTTAATGC	T/C	0.607676	0.476812	0.363137
seq-rs1409	3	2211626	2232286	CATTCCCTTTGCAACTTGAATGGATAGTTTAGTCTTCTAAGGCTTCAACCCAGAAGATAC[A/G]AATGATGCAGTTCGTGAGATCCAACCACACAAAAAATTGCATCTGGCAAAAGTTTTTCCA	A/G	0.595949	0.481588	0.365624
seq-rs1410	3	2280045	2300705	GTTGAGGATTGTTGTGGAGGATTGTTGTCAAGAAGAATGGAGGAAGCTGACAGATGAGTA[A/C]GAAATTAAGACCAGGGAAAGTCATTGAGAATAGCTCCTCAATTAGTTGTTAGAAGCTTCT	A/C	0.608742	0.47635	0.362896
seq-rs1411	3	2307857	2328517	AATTATTAGTGAGGATACGCGCCCCTGATCAATCGATCATAAAGTAGCAAGGCAAGTGTA[T/C]AATACTGTTTCAGTTTGAGTTGATTGACCAAGAGCTTATAAGAAAAACGTGAGATGTTAG	C/T	0.760128	0.364667	0.298176
seq-rs1412	3	2318888	2339548	ATCCAAGATGCATTTGCTCAATGTATGGGTGGCCTCCTTAGCGTTGTAGTTAAGGATATG[A/C]GGCTGTGCATCGAGTGTATAGATGAAGGCGTGTCTCTTACCTCCATCAAGTCAGGCAGCT	A/C	0.760128	0.364667	0.298176
seq-rs1413	3	2344446	2365106	CCACATCTTTCGTTCGTTGACATTAATTCGGTGCTATCCCCGTTGGCATCATCAAGATAT[A/G]GTAGGTTCACGCACACATGCACCCGTACACGTACTACATATGTGGTTTCACTTTATCAAG	G/A	0.642857	0.459184	0.353759
seq-rs1414	3	2378171	2398831	TACCTATATGAAATAGAAAACAATTTTAGGACAAAGTAATTTACCAAAATGTTAGTAAGA[A/G]TAAGCATCTCACATTATGCCTTATAAGCTCAGAACTAGCATTATCAAGAGTTTGATCTAT	A/G	0.768657	0.355647	0.292405
seq-rs1415	3	2379587	2400247	ACAAAATCCAACTTGCACCACCTATATAGAAGGATTTTATGCATCCCAAATTCCAAAGTT[T/C]AATTCTACTACTTCAAGTTACAATTCTCTTGCAGCAGAATCAAAATCTGACAGCCACCTC	T/C	0.534115	0.497672	0.373833
seq-rs1416	3	2707205	2727865	ACCATTTCATTACTATTGTGAGTCCATAACTAGCATATCCTATCATGTTCAGGTTGTAAA[A/C]ATCACTCTACTGCCTCCTAGATTCATTGGCTGATTGGCTCATGTAGTTTATGGAGAACTC	C/A	0.880597	0.210292	0.18818
seq-rs1417	3	3297858	3318518	AGTCCAAGATAGTTCTACAGAGCATGAAAACATTGAATGACTGACTGAAACTTCACTTGG[A/G]AGACGATGAATTTCGTGCACTAGCGTGACAAGTTTGATGAGGAACTCGGAGAAAACAACA	G/A	0.796375	0.324323	0.271731
seq-rs1418	3	3313836	3334496	GATGGATAATTTGGTCGTTTTCTGTAGTTTCCGCGAAGGCCTTCCATATAAAGTCAGGCC[T/C]GGCAAAGCCTTTGAAGGCCTGCATTACTTATGTAACACAATGTGGACTCTGTTTGTTTGT	T/C	0.615139	0.473486	0.361392
seq-rs1419	3	3326323	3346983	TAGCAAATCAAGATCTAGGGCTTTCTGGAGGAGATGAAGTCGTGTACATGTTCTTAGATT[A/G]CGATCTTGGTAGTTTGTTTTTGTTTCTGCAGATCGAGTGCAAATATATGTCTTTTAGATC	A/G	0.616205	0.472993	0.361132
seq-rs1420	3	3364768	3385428	TTAGTAGATAAGCAGGAATCACTCGGTCGTGAGCTCGTTGATTGTTTAGGACTAGTGGTG[T/C]ACTTTAATTAATTGTTCTCCAACCAAGAATCAACCAAGTTGATCGGTTTTTAAAATCCAT	C/T	0.719616	0.403537	0.322116
seq-rs1421	3	3400021	3420681	CTCTCAATGATAGGATCCATTATCTGGTTGTGACTTATGTTGTTCTTATCATGCAGAAAA[T/C]GTCTTCAACCTTTTCAGCTTTCGGGAAGTAGTAGGCATGAAGTATGTGGATGTGAGGCGT	C/T	0.633262	0.464482	0.35661
seq-rs1423	3	3465307	3485967	CACACGGCCATCTTTGACCTTCATGATGAGCTAAGAGAAAAAAGGATTAGTAGTTCAGTA[T/C]GGGTTACACCTGCACAATCCCAATTAACTATTGGATTCAGTCACCTGGGTCTTTTTTCAC	C/T	0.817697	0.298137	0.253694
seq-rs1424	3	3472689	3493349	ATGAAAACTTAGTTGTGATGAAACATACTAGATTTGTTGGGGAGAACCGTGTATTTGCAT[T/C]TTTGGTTGCATAACAACGGTCAAGTAACTTTTTTATGTGATCATGCATCGTTGCATCAGT	C/T	0.513859	0.499616	0.374808
seq-rs1426	3	3544406	3565066	GCCAACTGATGTTCTCATTGGTTACTTACATTGAATATAACTCGCATGTGGCATTAAGGG[T/C]ATTGCCATAAAATATTATCCGTGGCAAACTATTTATTATTTTTGGATAGTATCATTCGCG	C/T	0.845416	0.261376	0.227217
seq-rs1432	3	3735677	3756337	CGTTTTGAGCTAACTAGGAATTGACGTGTTCGCAGCCGAATTTAGCGAAAACGACCACAA[T/C]AATTTCTTAAACTGATTGGTAATTGTATCATGCCAGCTTCGTTTGGCCTGTAACAGCGAC	C/T	0.769723	0.354499	0.291664
seq-rs1433	3	3736790	3757450	ATAAGACGTAATATGTATATGATAGGTAGCCCACTACTACAAGACTAATACTACTCTCTC[A/C]ATCCCATAAAAAATCCAATCCTAGCATCTCAAGGTGGAATTAGTGGAGAGTAAGAATAAC	A/C	0.581023	0.48687	0.368349
seq-rs1434	3	3762355	3783015	ATGTAACAAAAAACTTAATTTCAAAGATGAAGGGGGCCAACAAGATATGTAGACAGAGCT[A/G]CCAAATTTAAATATTGCTGGTGTCCATGCTTTTCTGTTCTTTCTAAATGGCCTTGATTGC	G/A	0.750533	0.374466	0.304354
seq-rs1437	3	4306691	4327357	TGGATTTCGCGGTGGTCGTGTGGTTTGCTTTGCTGATCTGATCTGATGGAGGCTATGGCG[A/G]GCGACAAATTCCTTCAGAAGTTCCGGCTCTACGAGACCAGATCGGTAGGGATCCTCTTGC	G/A	0.507463	0.499889	0.374944
seq-rs1438	3	4340485	4361151	TTCTACCTCAAGATGTCACCGTCTGATCTCTCCCGGAGGAATATTCACTATCCTGATGCA[A/C]TAGCATTTCCTATTCATGACAAAATGGAACTAGACATCAACAAGAGGTCTAGTAGCCTAT	C/A	0.60661	0.477269	0.363376
seq-rs1439	3	4390933	4411599	TCAGGTATTTATTATGTTGCTCTATGGTCATGTGTGTTGCATATGAGTAATTCTTCTGTT[T/C]TTTCCGGAGTAGTACCTTACGTATTACATCCTTCTTAGTGTTTCTTGTCTCTGTTGTTTC	T/C	0.705757	0.415328	0.329079
seq-rs1440	3	4502421	4523087	AATTAGCAGAGAAGATACTTGGAAGTCCACTGAGCTTGTAGAAAAAGATGGAGAAAGATG[A/C]AGTTTTATGAGAAGATCCAACCAGAAGCAATAATGTAGATATGGTTATCTATATGTATAA	C/A	0.688699	0.428785	0.336857
seq-rs1441	3	4730099	4750765	CAGCAGTAAATGTGCAAACCAGTAGTTGTGTTCATCATAGCAGGAGAGTGCCACTCGATC[A/G]ATGAGCAGTACGCCCAGCAGCAACAGAATTCAATTGTTCTCCTGACAAACGATCCCCACC	G/A	0.605544	0.477721	0.363612
seq-rs1442	3	4805985	4826651	AGGTATTCCGTTATTTCTGCCCCTAGTGTTCATGCCTCGTAGACATAACTAATTCAGAAT[A/G]CTATTCCTTTTTGTTATGAAGTAAAATGGGCTCAATTCCATGCATGCCAGTATACCTGAT	A/G	0.653518	0.452864	0.350321
seq-rs1443	3	4928828	4900494	CAATAGGTCTAGATGTCAATCTTGTTTAATTTGGTTACAACTGAATTAGTAGCGCCACCG[T/C]GCCGCACCATAGCTTTGGAAGTAGCACGACGTCGGTGCCTTCAGGCTGCAGCGTGCAAAC	C/T	0.594883	0.481995	0.365835
seq-rs1444	3	5104137	5075803	TATCATGTTGGTGATCAGATGCTTCTTTTTTGAGGTTTTCTTTTCTGCTACAGATAGGAG[T/C]TATCTCTGTCGAAAACAGTAAGGTTGTTGCAGAGTGACCGATGATTTTTGCCTGCATATG	C/T	0.877399	0.21514	0.191998
seq-rs1445	3	5178318	5149984	CCCTACCACAAAGAACTGGCATGGAAGAAATGAAAGGCTCCGTAGACACGAACCCAAAAA[A/G]AGAAATTTGCTCGTACAGTACTAATGTACATCCGTCTACACGTACTCATACTACCTCTCC	G/A	0.619403	0.471486	0.360336
seq-rs1446	3	5353834	5325498	TATAAATTTGTGTTCTCATATTGCAGATCAAATATCATCAATATTTTGGCTAATACATTC[T/C]GATCTCCATGAACCCAAATTTTCCCGAGCCTTTGAATGTCTCTCTACCATGGTTGCTTCA	C/T	0.540512	0.496718	0.373353
seq-rs1447	3	5576066	5547730	AAGCACTTAGATACAATCAACTTTGCCAGAAATGCTACCAAATCCTAGTGCAAACTGCAT[A/G]AATAGCTAAAACAATAATAGATATAATCTCTTTTACCTGTCTTCTAAGAATAGCGAACAG	A/G	0.590618	0.483577	0.366653
seq-rs1450	3	5810277	5781941	CCACTAGATTGTTACAAGAGTAGTAGCATCTTGTTAGCTGTGAACTTGTCGCCTATAACA[A/G]CTGTTACAAAAGCTAGAATCAGTGATATAATTTAGAAGCTATGGTTGATAAGACCATTTT	G/A	0.504264	0.499964	0.374982
seq-rs1451	3	5823184	5794848	CTTCGATGTTTAATCTGCATTTTATGGTCTGGTTAGTGAGTTGGTGATGCTACTTGTGCA[A/G]TACTGCAGTTTACACTTAAATTGATAATATAAGCATGATGTATCAGTTCACTATTCTTTC	A/G	0.671642	0.441078	0.343803
seq-rs1453	3	5867047	5838711	GGTGAATGTTTCTCCATGTGCAGATGTGCTTGGAAGCATGGGAGACTAGGACATCTCCAA[A/G]TCTGAAATATACTACTCCATGGGAGTAGCTCATATGATCCAGCAAAATATAGCACAGGCT	G/A	0.787846	0.334289	0.278414
seq-rs1454	3	5882584	5854248	ATTATGCACACCCCTTTTTTTTCACTTGGCATCACTAACAAATGCATATACTTGAAGCAA[A/G]TCAGCAACAATTCGACAAGTTATTTTTTTTACCTTGCAGGGTTTCTTTGACAGTTTGGGT	A/G	0.526652	0.498579	0.374289
seq-rs1455	3	5926637	5898301	AATGAGAATCTTGTAGCAGTATGCGTTTTGTTCATGCCAGTGTATGGAGTTATTTGTCCT[T/G]CTCCTGCCCCGAGTACAGCAATGGCCATCGTAGTAACTGGATGTGTTGCGATCAATTTTT	T/G	0.529979	0.498203	0.3741
seq-rs1457	3	6074977	6046641	ATGCATATATGCATTGCATGTACCTACGTACGTACTACACTCTCTTCTCAGAAATAAATC[T/C]GCACATGGATATTTTAGCGGATCAATTAATTATAATTAATATATGATGATGCAGGGAGGA	C/T	0.569296	0.490396	0.370152
seq-rs1458	3	6104787	6076451	GATGCTTCCAACATCATAACATCATATTTGTCGAATTGTCGATCAGGCCATTCAGGAAGC[T/C]TGTTTTCTAACTTCTTATCCTCTTCCTCCTGTCATCTTCTAACTAACACAAGCTTCTACC	T/C	0.662047	0.447482	0.347362
seq-rs1462	3	6306760	6278424	GCCCTATGTGGATGCTTATTATCTCCCTCATATCTCTCTGCCTGTCTCTGCAGCCTTCAG[A/C]GTTCAGAGTTCGGGATTGGTTCAGGGTTCAGAGGAAGACAGAAGGGACCTGAGCAGTGCA	C/A	0.632196	0.465048	0.356913
seq-rs1463	3	6333589	6305253	CTAAGTGCCTGATCTGGTAATGCTATACTCCTAGTATCCTTGAATCCTGATAAGGGTAGT[A/G]CAGTACGGAGTATACTCGTATTTTTGTTACGAGACTCCACTTCATAAATTCATATACTAC	G/A	0.632196	0.465048	0.356913
seq-rs1464	3	6410889	6382553	TACAGGACGCAATAAATTTTTTTGAAGTGGTGCGCAGATGAAGCCCCCCATCCCCACCCC[T/C]CAAAAAATAAATAACGGCAGCAGGCAAATAATTTAAAGACATTCAGGTCCTTAATTGCTA	C/T	0.632196	0.465048	0.356913
seq-rs1467	3	6754907	6726571	GAGACAACGCTACAAGGGTAGCCCCATCCCTGCGTACATACTATAGATTCTGAAGCAGGG[A/G]TTGAGCCAGGTATGCGCTACTGTTTTTCGGCCAAAGGAAGAGAAAAAGAAACAGTATCCA	G/A	0.634328	0.463912	0.356305
seq-rs1468	3	6927749	6877422	GTACAGTACATGTTTAAGCCCACAAAACGTGGTTGGTACAGTAGAAATCCTTGGAGGAAT[T/G]TACGTTACATTGCCGCCGTATACTCTTGGATCCTTGCATTGTACTAGCAAACGCGTGTGT	T/G	0.555437	0.493853	0.371908
seq-rs1469	3	6951582	6901255	GTTCGCTTCGTAAGAAGCCGGCTACCTCTGCTCGATCCCGCCTTTGCCTGCGGATTCCCA[T/C]CCTGATTTTCGCCGTTTGTTTGTTTAGTTTCTTGGGGCAAATTCGAGACGAGGGGAGGAG	C/T	0.646055	0.457336	0.352758
seq-rs1471	3	6965528	6915201	GTGCCCCAGCATTTGCAAACATTGGTGATAACTATTACAAGGTGGCGATGATTGGATGTT[A/G]ACCCAGAAGGAATTGCACAAACATGAAGATGTGTTCATGACGCAAACTCTCCTTGTTTTC	G/A	0.66951	0.442533	0.344615
seq-rs1472	3	6982077	6931750	GCGACTTTTCTTTCCTCTTCGAGACCAGTATTTTGCAACATGTACACGCGCCAGTGGGCA[T/C]ATATTTGCATCACGTATATATACATATCCTACTACTTTTATCTCAGCAAGAACCTTCAGC	C/T	0.719616	0.403537	0.322116
seq-rs1473	3	6985037	6934710	TTTATTCGTTTCGGGGTAGTAGTTGTACAATCAAACGATCCTAATTCTACGTACCGAGCT[A/G]CACATGAAATTGGATGAGATCGAATATGATATGGAGCGTACCTACCGGCCGGCGATAGGA	G/A	0.760128	0.364667	0.298176
seq-rs1474	3	7000314	6949987	CTTGACGTCGTTGTTCCTTTCCCAATCCATAAACATCAGATGTTGATTTCTCCTAATGTA[T/C]TTTCACGCACGCGTGAAGCAAGTAGCAGCAGGACAGCCGCAGCTAGCAGTTCACAGTGGC	C/T	0.687633	0.429588	0.337315
seq-rs1476	3	7134761	7084434	AAATGAACTGGAGCTGGTTTCCTATGTTCATTGGTAGCATTGCCAATTGCAATCACAGTA[T/C]ATGTAGTTTCCTATTGCTATCTCACCTCACCTGCTCTTTCTACTAACAATTATTTACCTC	C/T	0.584222	0.485813	0.367806
seq-rs1478	3	7180487	7130160	TGAGTCTTGTTTGGAGATTTTGTGGCAGTTGCAGTTTCTCTCGGAATTATAAACTTTTTT[A/G]TTCAGATTTTAAAAAGTTGTAATTCATAAAATGAATTAAAAGCTATAAACCTATTTTTAA	G/A	0.697228	0.422202	0.333075
seq-rs1480	3	7249916	7199589	CCAACAATGATGACACCATGAACTTTAACACGCTATAATAGCTGCACGTAAGGTGATAAT[A/G]CCTGAAAGAAAATTTCTCCCTTCGATAAAACCCTGCGAGGGTTAATAATTAATACGTAGT	A/G	0.723881	0.399755	0.319853
seq-rs1481	3	7266741	7216414	ATATTTGCGAATGCACAATTTCAAACTTGCAGAGCAGGTAATAACTTGAGAAATCCTACC[A/G]AGACTAATTTTCTTATGAGGCTTCCACTCTGATAAAGAAACTATACTTAGAGCTGACTTT	A/G	0.665245	0.445388	0.346203
seq-rs1482	3	7276410	7226083	GTATTTCCTGGGCACCCTTCTGTTGTTTTCCCATAGTTACAATTGGAGTTGCTGATTAGC[A/G]AAGTATTATCGTAGTGAAATTTTGAGTACAATGCAATAACCAATTATGTATCATCTCAAT	A/G	0.824786	0.289028	0.247259
seq-rs1484	3	7481809	7431422	CTGAAAGATATGAGTTTCTGAAGTTGCATTACCTATCTAAATTTCTGAAGGGCAATCTGC[A/G]CAGCTCATTGGAGAATCATGATTCTGATGTCAACAAACGTTCCCGCCATATTATTATTAG	G/A	0.895522	0.187124	0.169616
seq-rs1485	3	7500917	7450530	GACATGTGTAGTGGAACAAATTAATTGTGCATATGTTCAACCTTTATTGTAAAAGTTTTA[T/C]GTGCACTTAACTGTGGAATAACTGTAGTCTATTTGTGCCATTAGAAATCGTATGGACCTT	C/T	0.891258	0.193834	0.175048
seq-rs1487	3	7629418	7579031	TGAAATCTTACAAGGAAGACACAAAGGAGTTGATTTATTTCTTCTCATCTTCTGGCTTGT[T/C]TGATTTGTCTTCCTTCTTCTCTTGCTGTCAGGAAGAAGAGCGTACATAGTTTAGTGATAA	C/T	0.871002	0.224715	0.199466
seq-rs1489	3	7698784	7648397	AAGGTAACCTTGGTTATGATCAAGGGTGAAACATCATTAGGGTGGTAAGTATTGCCGCTG[T/C]TTTTGTCGTACTGAATGTAAGACAAAACTGCGGCAGTGTTGATCTGTCTTTTAACGTGGC	T/C	0.765458	0.359064	0.2946
seq-rs1490	3	7717654	7667267	TAAGAATTCAGCAAATCAAAAGACGACTATACGAATGCAGGCGTTCGGAGTGCACCACTG[T/C]TCGTTAACGCAGGGTCGCAAGTTTCAGAATCAGTAAAGGTGCAGAAGTTCAGTGATCAGG	T/C	0.681237	0.434307	0.339995
seq-rs1493	3	7802114	7751727	CCTTTTTTTTCCTCCTTTCGGTTTGGGAAGCGGTACCTGGTAAAGTGGCAGGTTAACCAC[A/G]GTTAACTCGTTGAATCAGTAGGTGGATCCCACCTGTTAGGGACTCTTCCGCTCCTCGCCA	A/G	0.810235	0.307509	0.260228
seq-rs1498	3	7901581	7849856	CATACATGAATTTAATACTGTAATATGCACAGAAATATGGTAGGGAACACATACCTTGCC[A/G]ATCAATGCTGGTCCAATAATAGAGTTCACATTGTCAACAGCCTGTTGAAATAACAAACGG	G/A	0.878465	0.213529	0.190731
seq-rs1501	3	8038784	7987059	GTCCAACAGATGAACTTGGGGAGAACCAATTATTTCCTGGACAGAAAACAGTGCAGGTCC[A/G]TATTCGTTATTGTTATGCAGAATTGCAGACTATGACATGAACTTGTGGATAAATACTAAA	A/G	0.525586	0.498691	0.374344
seq-rs1503	3	8110092	8058367	ATCAATCAGTAGAAAGATTGTAATGCTTTCAATTTCGCCCTCATGGAAGCTACTGATCTG[T/C]ACATGGCCCATGGATGCAACCGATCTGGACGTATCCTCAATTGTATCACTTTTTGTAGAC	C/T	0.753731	0.371241	0.302331
seq-rs1510	3	8244299	8192574	AGGGAAGCTGGAAAGGGAGGCATATGATGATTTGCGCTCCTATTACTCTAGGCTCACTTC[A/G]CTGTCGGGATTACCCTTTGAGGAACAACTCATGGAGCTCTACACAGTACCTATGTTCCAA	G/A	0.884861	0.203763	0.183004
seq-rs1513	3	8406207	8354482	CAATATGTCAAACCGACCTGCAAGCGATGTCAAACTGAGATGCCGCGGTGCAATTTATCC[A/G]TTGTTTCTTTTGTAAAAAGGCAGCCGTGGTATTCGATAAATTGCCAATCTGATCTTTGCG	G/A	0.804904	0.314067	0.264748
seq-rs1514	3	8422291	8370566	CTTAAATACTTGTGGATGTGTTCTGATGGTCGGTCGTCTGCAAAGATTCATTATTGTAGA[T/C]GACCAACTTAAATAGATAGCCTATCATAAATCATAATTGATATATTTTTGCTGACGACCG	C/T	0.50533	0.499943	0.374972
seq-rs1515	3	8545481	8493756	GGCTCATTGAAAATACGTGGAAATGTGGTGTCAAAGTGTTAACCTTTCAAGCATCGCTCT[A/G]AACTATATATCAATTAAGAATAACGAATCTCACAACGGTACAAGTAAAATGATCCCTGAG	G/A	0.804487	0.314575	0.265096
seq-rs1516	3	8560134	8508409	ATATATGCTATATGTGATGGAGGTCTAACAAATACAGTTAGTCAAAATGCCACATTCAAT[T/C]AAACACTTGCAAGCTAGACCAAAATATTATGATACGCCTTTAAACTTGGCTTAATTTGAA	T/C	0.571429	0.489796	0.369846
seq-rs1517	3	8560939	8509214	AAACACCTATATACGCATTACGCGTAGAACTTTAGTTATTCGTCCGGCAATTGGCAATTT[A/G]TCATTTGGCAAACCACATGAAAGATTGGTGGTCATGACATGCACGGACTTTGTACGTATG	G/A	0.809168	0.30883	0.261142
seq-rs1519	3	8728586	8676861	AATTTGGCCCCTGCAGAGGACAGTTGCCCTTTGCTCTCCACATGGAGTCATGGACATAAA[A/G]GTCTACATTTTTCACCCAGGGAGGTCTTGCAATTTATCAAAATGTATACTAAATAGTCGG	A/G	0.591684	0.483188	0.366453
seq-rs1521	3	8762253	8710528	CTCGTCTGGTGGCGTATCTACAAAGCTCCTTCATCATTCTTCATGTACCACTCATCTCAT[A/G]TAGTATGCTCGAATTGTATCTTCCTGAACACTCAACTCGAACACTACTTGCCTAGTTTGC	G/A	0.784648	0.337951	0.280845
seq-rs1524	3	8867447	8815722	TAGGGATGGCTAGGAGTCAATGATAACTTTGAGGAATCTGAGAGCGATACTTTGGAATTG[T/G]ATACACATTAAAGTTCAAGAACTTTTTTTTTGTATGTGCTCGTCAGCATAAACCAATTTC	T/G	0.820513	0.294543	0.251165
seq-rs1525	3	8921328	8869603	AATTCTCCAAGCTTCTTCTCGGTGTGAGAGATCCCACCCTTCTTGGACGGTGGTGGTCGA[T/C]AGGAGGACGACGAAGATGAAGCGTAAGATGTTGAAGCCTGTCCATATCTTGAAGTGGATG	T/C	0.591684	0.483188	0.366453
seq-rs1526	3	8924838	8873113	CTCCTCTGAATAGCACAGTGGTATGATTTATGCATGACAGTTAGAAATGTTCATCTGATG[T/C]GATTGCACGGCGATCGATGTTAGGATCAAACAGCTAAAGGTCGATTCGAAGCTAGACCAA	C/T	0.571429	0.489796	0.369846
seq-rs1527	3	8962848	8911123	CACGAAGAGACGACTCTATCTATCTCTCCTGTATGACTTTTGTGGGGTTCTTCTCCATGG[T/C]TGGATCCATGATGAGGAGAGACGAGATAGAGATGACGGAGTGGTCGCGGCCATCGAGCAC	T/C	0.569296	0.490396	0.370152
seq-rs1528	3	9066876	9015151	CGGCTAGTGCCATGACACCGAACTGACTGAAGAGGACGGCAGGGTGAAACACCGTATTTC[A/G]CTGCGGATTTTTGGACAGATTCTGGTTTGTCTTCGTTGTGCACGTACAAGTGATTATACG	G/A	0.561834	0.492353	0.371147
seq-rs1532	3	9354754	9303027	CGAGGGTAGGCATCGAATCTTGCAGGCTCGATTGGCTGTGTTTGGGTTGGTCACGACACG[A/G]TCGATCTGGTAGAACGTACTGTACGTAGATACGGAGTCTAGGGTAGCGGCAGCACGGGCT	G/A	0.526652	0.498579	0.374289
seq-rs1533	3	9381507	9329780	TATACAAGTGTATTTTGTATATATATATAATATAATAAATTATTTGATGGGCAATATTTT[A/G]TAGCATCATGGTTGGTTAGTTTTAAGGTTCCGCTCGGTGTTTTAGGTTCTCATTGCAAAA	G/A	0.701493	0.418802	0.331104
seq-rs1534	3	9500745	9449018	ACAGAATAAGAAGGCAATGGATGGAGGGCCAAGAAATGAAGTCCAAAGCCTACATATGCT[T/G]TTAAGACTTGAATAACTATCAAATATCAATAGCAAATTTTAAATCAGAATTTGCACCTCG	T/G	0.697228	0.422202	0.333075
seq-rs1535	3	9624210	9572483	TCTCCCTGTTTGGGAACGAGAAGCTCAGAGCAAGGACACGTATTTTGTTGACACGTAGGT[A/G]AATATCCTAGCTGGCGGCACGAAGGAACTTGCCATGTCTTTGTACTGTGAAGGGCCTTAG	G/A	0.533049	0.497816	0.373905
seq-rs1537	3	9955863	9904136	TTGTGTTATGCAGAAGAGATCAAAGCATTTTGTTTTACCGCGATGATGCAGTCTTCCAGG[T/C]GTTCACCCAAGCCCCAGATCGGAGCGTCCATGATCACCAGCTTGTACGTGGTCATGACGG	C/T	0.632196	0.465048	0.356913
seq-rs1539	3	10088262	10036535	GGACCGTAGTATTGACACTCTGACGGTGCTCTATCAAATGCGGCCAACAGTAGGAAGATA[A/C]CGCGGCCCCCACGAAGTTGCACGGCCACCGGGCCAAAGGACTAGAACTGCACGGTGGACA	C/A	0.628998	0.466719	0.357806
seq-rs1541	3	10198069	10146342	ACTGTGTAAAAACTGAAACGTGTTATACTCTACAGAAACAGGACAACCGACTCTGAAAGA[T/C]GCACCGATTCTCTGATTTTTTTGCAAGGCTATTCTGTGACCTGAAATTTCAGTCACCTAT	T/C	0.589552	0.483961	0.366852
seq-rs1542	3	10203937	10152210	GAGATTGGCAATGGAATAACACAGTCTGCACTTCTCTGAAGATAATTGTAGGGGAATAAA[A/G]CTCCGGAAGCGTGCATAGCTCCCCTTTCTCTTTACTCTTATCTTTAGGCAAACTGTGAGC	G/A	0.50324	0.499979	0.37499
seq-rs1543	3	10208440	10156713	AGCTTAAAATCCAAAATTCCAAATGTGGCACAAGAACGAACGAGATCCACGCAACGGAAC[T/C]GGCCAACCACCAACTGCCAGGGCTATACATGTTACTGGACCAATCCATGATATAAATTAA	T/C	0.637527	0.462173	0.355371
seq-rs1546	3	10290460	10238713	TCTTATGTATGTATGCTCTTAGTTCTCTCTAAGCTCTATGCAGGGGCATGTCCATGTAAC[T/C]TGGCAACGATCTGCTTCCAAATAAAGAGCAGGATAGGGAAGGATGCAAGAAATCAGACTT	T/C	0.521322	0.499091	0.374545
seq-rs1548	3	10363048	10311301	TACTCTCCCAATCTCTCCCCCAAAGTATTTCCTTTTTTTTTAATCGGATGTTCCTGAAGG[T/C]ACCCCAAATTATTTCTTGCTTGCTTGAATCGATACGTGTGGTGTGTCTCCTGATCTCTAT	T/C	0.522388	0.498998	0.374498
seq-rs1550	3	10484285	10432538	TATATGACCCTCCAGATAGCCTGTCAGATGTGGACGATGAATTCAAATTTTGATCAGTTA[T/C]ACATCCCTACCTTCATTTCTGAGGTCTTTCTGGTAATACCATGAAAAGGTACACACGAAG	C/T	0.69936	0.420511	0.332096
seq-rs1551	3	10508341	10456594	CGTCCGGGCGGCTCCTCGATTTCGCCAGTGATCAGGTGAGCTGCTATTGTGTACTAATTG[T/C]TTCACCCAAATACTTCTCATCAATCGATTAGACAAAGGAAAGGGGAGCATAAAGATGCAA	T/C	0.761194	0.363555	0.297469
seq-rs1554	3	10624364	10572617	ATACCATTGAATTTTATGAGTTTCCTTTGGAATAGGTCCAAAGTTAGCATGAAGTTCAAC[A/C]TCTTGGAAAGTCTCTTTTCATCCAATTCGTATGTTTTCATTCGGTCCGTCCAAATGGTTT	C/A	0.75693	0.367974	0.300272
seq-rs1556	3	11004224	10952279	TGAATAAATTAGCACATGATAGCCAATCAATATTTTTGTTAGTTTCTGTTAAAAGACTAT[T/C]CCAAAGCATGGGTATTGCCTTGAATACGAGGGCAAGAGGGTCCTTAAGTGCACAACATGC	C/T	0.811301	0.306184	0.25931
seq-rs1557	3	11017771	10965826	CTAACTAGAAGCAGGAAGCGGTTGAAGGGCTTTAAGGGGATTCATGATAACTCCATCAAT[T/C]AGACCATACTCCTTTGCCTCCTTCGCGCTCATGAAGTAATCACGGTCAGTATCTACGTTG	T/C	0.717484	0.405401	0.323226
seq-rs1558	3	11028413	10976468	CGCCGCGAGCTTGGGCGCAGAGCTGGACAGCACACGCACATACTCTCACACGAAGGAAAG[A/C]GCTTCGCTGACATGAAACCCATCTTCCTTGAACCCCAAAGGTTGGAGCAACCACCTGGTT	A/C	0.809168	0.30883	0.261142
seq-rs1561	3	11595539	11543594	TAAAAATATTTAATTTAATTCATTCATACAATCAAGTAAATAATCCACTGTAGTAATCTC[T/C]GAATAATCCGTTTCAAACTAGATGGGTAGCTGAAGTAGCATCTAACATGGCATAAAAGCC	T/C	0.549041	0.49519	0.372583
seq-rs1562	3	11902549	11850604	TGTACAAAGTCCACAAAGGCAACTAAAAGCGGCGTAGGGATCCTCTGTAATTTAACAACG[A/C]AAGCAAGACCAGCACAAATTTCATCTTCTCTCTTTACAAGCTAGCGTGCCTCAATTAGAT	A/C	0.716418	0.406327	0.323776
seq-rs1565	3	12616299	12563018	TAATAATGTATCTCGTTTTACGTGCAAATAATAAGCCAAAATCAAACAGAAAGAACACGC[T/C]CTTACTAGTTTTCCTCCAAAATTATATCGAAACGGGTCATTCCATATAAGTTCTAAAGAA	C/T	0.557569	0.493372	0.371664
seq-rs1566	3	12674807	12621526	ATGCATGCAGTGATGCAGAGCAGCTCAACTGATTAATTATCCGGTGCTCTTATTTGGAGG[T/C]GTGGTTGAACTAATTTTCAAGCTTACAGATTCTAGCTGGTTGTGGTTTGCCCATGGTTTT	C/T	0.506397	0.499918	0.374959
seq-rs1567	3	12750352	12697071	TTCATCAGCCCATTCTTTTCCCACTGGAAATTTTTTCAAATCTTGGTCAACTTCCGTGGA[T/C]CCAACATGGAGAGTTTTCTGCTATTCATCATCTGAATCGTTCAATCATATTTCTCCAGAA	C/T	0.65032	0.454808	0.351383
seq-rs1568	3	12972454	12919173	ATCCTGGCCGATCTAACGGCTGATATTAGTCGGGACTGACCGGTACTAACTCAGCCCTTG[A/G]TTTTGTACCGCACGGTGGAGAAGGGTGGAGGGGTAAGATTGTATTTTCGCGTGCCATGGT	A/G	0.738806	0.385943	0.311467
seq-rs1569	3	12973998	12920717	AATACTCCTAGTCCGTAACGACCCATATGACACATGCATCGGACAAATTCCGTTGCCGCC[T/G]CTCGATCGCGCGAGAGAGATTTGTTGTATGCGCGTACGTACGTGTCCTCTATCTCGTATG	G/T	0.793177	0.328095	0.274272
seq-rs1570	3	13000823	12947542	GAATCCAGGAAATCATGGATGAAGAAGTGGATGACGATGTCATTGTCAAAGCTGTGGATT[A/G]CTCAAACCAAGCAGAGGTTAGCAGGAAATTTTAGTTGCTAATTTGTCTTTCTGAACAAAA	G/A	0.793177	0.328095	0.274272
seq-rs1572	3	13246941	13193660	CAGAGGCTGATGCTGCATCGTGTTAGTGCAAATGTATTAGAAATTTACCACCAAAGAGAA[T/G]ATATTGAGTTCTTTTAGATAGAGAAGGGAGTGAAGAAGTCATCAGATTACATACACAAAA	G/T	0.726013	0.397836	0.3187
seq-rs1573	3	14199472	13647191	CGCTCCTATGTATGAAGAATGGCTCTTCCTTGTCTTCACCTTTTAAAATCGACAGCCTTC[A/G]GGCTGATCCACACAAGGATACTCACACATTCAAACATCTTGTAGAATAGATTCCTGTTCG	G/A	0.663113	0.446788	0.346978
seq-rs1574	3	14203910	13651629	TGACTGCGAATCCAACCAACCACTCTCTCCGGTCACAAACACTTGATTTTTGGACAAGAT[T/C]CAGTTAAACCTTTGAAAGTTTGAATATTTAAAAACAAAGGGAGTAATTTGCACTACCATT	T/C	0.510661	0.499773	0.374886
seq-rs1575	3	14260229	13707948	TGGAATTACACGGTCGAATGTATGGCAGTATGGGATGGTACTATTGTTCCGTTGAAATTA[A/C]ACGGAAGGCGTTGAACATGCACCACTCTCACATATTCGAAAATACGTCCACTTCAAAACA	C/A	0.836887	0.273014	0.235746
seq-rs1576	3	14264867	13712586	GTTGGTAGTGTGGACATCAAGAAAGAATCCGAGGCCTTGCATGTAAAGTAGTAATGATTT[T/G]AGCACAATTCGATGACTTGGCTGAGGCATTTTTGTGGACTCTTATGGCATTCTTATCATC	G/T	0.78145	0.341572	0.283236
seq-rs1579	3	14505676	13953395	CAAAGACAAAGATCAACGAGAAGGATGGTGAGGAATTCTTGGTGTTAAGGAGGACAAAGG[T/C]GACGGACGGCGATGAATACTTGGTCGTAAAGAGGACAAGGGTAAAGGTTGGCACCGAACA	C/T	0.628998	0.466719	0.357806
seq-rs1582	3	14767691	14215382	TTAGACTAAATGGACTTGCAGGTTTAGAAAGCTAACTATGGTAATTACGAACAGGATCAA[T/C]AAACTAAATGTGTATGCAGAAGAAAAGCTGCACATGTGCATAACAACGCATTAAATAATT	C/T	0.672708	0.440344	0.343393
seq-rs1583	3	14839566	14287257	TTATCAAATGGTTTATAAGAAATCAGCTGATAACTGTTTGGTTGGTGTTTGAGAGGAAGC[A/G]TGTGAGGTCACATGGCATTATTAGAAAAGTCCAGCAGCCTACAACAGTGTGTTATATCTA	A/G	0.511727	0.499725	0.374862
seq-rs1584	3	14896818	14344509	AGCTATGTTTCCTGGATTTGTCCACATGTACGCTTGAACACGTACAGTTAATTGTTGTGC[T/G]ATCCGTCGAGACCAGCCAAAGCAAGGCCTCGTGAAGTTTTGCTGCTGGGAAACTACTGTT	G/T	0.530917	0.498088	0.374042
seq-rs1585	3	15010862	14458553	ATTCAACCAGTAACCAGTGCTAGATGAGTCCAATCCATAATGGACACGCCATACTGGCCG[A/C]GATCAATTGCCCCGCTCCTAAAACCCGTGTCCGAGTCGAGTCCAACCTGGCCATCTCCCT	A/C	0.73774	0.38696	0.312091
seq-rs1586	3	15026659	14474350	CTAAAAGTGTGACGGTGCGATTTGATGTCAAGACACCTTTCCACGTTACCAACAAAACAA[T/C]TACTCAAAGCGGATAGCAATAGGAAATAATTTTAAATTAGTTAACATACTCTATGTATTA	C/T	0.737179	0.387492	0.312417
seq-rs1587	3	15037319	14485010	TGTCATTCTTAGAAACATTTGTATCAAAGCATAGAAACCCATTCACCTTATGGCTAAATT[T/G]AAGTGCATGGGCACGACTTACTGGACTTTGCATTGTTGGTTCATCTTGTTGAACTTGTTG	T/G	0.517058	0.499418	0.374709
seq-rs1590	3	15308274	14755965	TGCTCCGTGCTGATGAGTGCGACTGCATTTGAATCCACGTATGGTGTCGCAGGGGTGATC[T/C]GGTGATGTACAACTATGTTCTTTTCGGCCAAAGTGTGTCATCGAGTTTCCAATGGCCATA	C/T	0.738806	0.385943	0.311467
seq-rs1591	3	15335366	14783057	CATTGGTTTCTGACCTAGTAAAAGATATGTTTTCTCCCAGTACCACGAATCTGAGCAAAT[A/G]ATTATCCGATTCGTTATACCGAAAGGGGTCAGTATAATCCTCAGCTCCTATGGAGACGGG	G/A	0.69403	0.424705	0.334518
seq-rs1594	3	15485613	14933304	GAAAATTAGACTACAAACACTAATGTGCAGAATGACAGGACTAGGCCATCTTGTAAACAA[T/C]TCTTCTAACTCGAACACCTCAACATAATTCAGGAAGAACACAAGAAATAGGGCAACCAAT	T/C	0.605544	0.477721	0.363612
seq-rs1598	3	16081220	15528911	TCTAAACATGGCCATGCCGAAAACCATCGGTTTCAGACGGCCTTCTTATTTTTTTTGCTA[A/C]TTACATGTAAGACGAACACTTTGACGAACCACTACGCATACACACCGCAAGCACACGTAT	A/C	0.501066	0.499998	0.374999
seq-rs1599	3	16245742	15693433	CATGCAACCATATATGCATGAACACTCTCCATGCGAGACTCACCATTTTGAAGACATTGC[A/G]TAGGTCACCGAGCTTGTCATTCTCCCTACCCACGCCGCTGCCACCCCATCCCACCCTCCC	G/A	0.671642	0.441078	0.343803
seq-rs1600	3	16265958	15713649	ACAGCACATTCTGACCACTTCAGAACAAGCTAAATGCTTACAGTTAGCTAAATATGCACT[T/C]GATATTTATTTAATTACTTCTTGATAATTAACAAGTCAGGTCCCCAAATCGATCAAAGGT	C/T	0.514925	0.499554	0.374777
seq-rs1601	3	16767772	16215462	GGTGTTAATGTTAAAACCCATCGCAGGTGAACATAGAGGCCCGTTGCCCCGTTACAATCC[T/C]TGCCCAGCCCACACTGGCGTACAAATGTGGCTGGAGACCAGACCAATCCAGGCTGCCCGT	C/T	0.678492	0.436281	0.34111
seq-rs1602	3	16776594	16224284	GAACTGATGAATTTAATGAATGTACTAATATCTCAAGCCTTGCTCAGCTGACGGTTAAGA[T/C]TTAAGACCACTAAGCATAGAACATTAATTTCCATTGGTGCATCGTTTCATTGAGCTTCCA	C/T	0.824094	0.289926	0.247898
seq-rs1603	3	16814319	16262009	CCGAAATAGAATTGTTCGATGCATTCAAAGAAACCAGTTGAAGAGAGCCAATCTCTGATG[T/G]TAGGTGCCCAGAGAGGCGGTTGCCATCGAGAAGGAGCAAGCTGATGTTCTTCATGGCACC	G/T	0.827292	0.28576	0.24493
seq-rs1604	3	16831236	16278926	TCCACTTATGTTCAGCAAACGCCTTGCCCGGCTTGTAGATGGTCTCAAATATAGCTTTCT[A/G]GAACAAGGTGTGAAATCAAGGATCATCGGAGTCATTGGTTCTTCGGAATTGATCATGGTG	A/G	0.595949	0.481588	0.365624
seq-rs1606	3	17394928	16757613	GCAAGATAGAACAATGCTTTCTTGCAATTAATGCGACGAGATGAGTAGGGATCAAGTCAA[A/C]ACGGTGCAATTAGGCTTGAAATTTACAAATCCAAATTGGCTAGAGGCAAAGTCGCTTTTC	A/C	0.705757	0.415328	0.329079
seq-rs1607	3	17431669	16794582	CCTTTCATCTAAGAATAGTTATATTTTGAAATATAAAAAGTTATTAATCTTAATATATGC[A/G]CAGAATGTAGTGTGTATGCTGGTGAAGGCTCGAAACTTGTGTGCGGCTGTGGATGATTGA	G/A	0.560768	0.492615	0.37128
seq-rs1608	3	17433121	16796034	CAGTCTGAATATCTGGTACATGTGGATTATTGGTATTGAAAACAATTATATTATTCAAGC[T/C]GCAGACTTGCAGTCATTAGATGAAACAGTGATATTACATGCCATTCTATTCTTGTACCAC	C/T	0.547974	0.495397	0.372688
seq-rs1610	3	17445851	16808764	GGCATGAGGGGAACTCCATGGGATACTGACTCCGTTTTTCTACTTGAAGTTCTCGAATCC[A/G]TGCCGTCAACCCTTCCAAATGTTTGGGCACTAAAATGTTTCAAACTATCTAATTTTATTT	A/G	0.71855	0.404472	0.322673
seq-rs1611	3	17508135	16871048	CCTGCAGATATCAAATGATTAGAACTGGATTATTGGAAGGGGAACGTAGTGACTTAGATT[T/G]TTTTAGCTCCAAGTTGTTAATAAACCAGAATCTAATTATGATCATGATTGTATTGTCCGG	T/G	0.779318	0.343963	0.284808
seq-rs1612	3	17532718	16895631	ATTAAGACTTTGAGATCCTCATTGCCATCGGTCTCTGCAGCTGTTCTTAAAATGTTAAAG[A/G]CATGGACAGCATGGTGCAAGAATAGAAAGAAATCAAGAATTTGGTTATATGTTCTATGAA	G/A	0.52452	0.498798	0.374398
seq-rs1613	3	17558685	16921598	ACTCCCTCTATCCAATAAAAAACCAACGATTTAGTTCTTTTCGCGCAGGGAGTATATTTG[T/C]TCATGCGGTACAAACCAACATCATCTTTACTCGATTTCGGCTAGTCGGCAAAACATAGTG	T/C	0.735608	0.388978	0.313326
seq-rs1614	3	17576225	16939138	AGGGTAAAAAAAAAAAAGAACGCAGCGTACTGTTTCTACGCACCTGAAGGCTCATCCTCC[T/C]CATCCTCAGCACTCCCATCCTTGGGAAGCAAATCGGGCGCTCCATACCACCGCCTCAACT	T/C	0.748401	0.376594	0.305682
seq-rs1615	3	17655437	17018350	GGCCTCAAATGTTTGCCATTTTCTTTAGAAGAGCACAGCAACCAATACTGAAACGCCAAC[T/G]CCTAGGTTCAACAAAAGACCCGCAAAGAAGAGCGGTTTCAGATTTTTGAACAAACATGCA	G/T	0.503198	0.49998	0.37499
seq-rs1618	3	18392285	17755105	TGTTTGCCATGAAGATCGAAACATTTAAGTATTAAATTATTCTTAAGAATGCAGCAACTC[A/G]GTATATCATCTGTGACTTGAGAATGCAGTTGTGAATCAGTACTCTTCCTACTAACATAAT	A/G	0.591684	0.483188	0.366453
seq-rs1619	3	18438515	17801335	AGACAGATGGTGGTTTTCTCGAGGTTTAGTAGATTGATTTCGGTTGACGTCAGCTAGCTC[T/C]GAACCAATCCGAATTCGAAGGTAGTCGATCCGGGCAGAGGCCTTGCGGTCGACAACATTA	C/T	0.813433	0.30352	0.257458
seq-rs1620	3	18500097	17862917	AAATAAAAGCAAAGAAAAGGATATCAAACAGACCATTGTGCATCCCATTGATACTTGTAT[A/G]TCTATTTATCTATCCACCTTTTGTGTACCTTACTTCTATCTAGTGAGTCACTTCATATGT	A/G	0.714286	0.408163	0.324865
seq-rs1621	3	18526233	17889053	ACTTGTAAAATCTGAAGGAACCAAATTATTAAAACTATCTCCTTCATGTAGTATGAAAGG[T/G]CATTGTACTAACAAGGAGTCCTTTATTTAGGTGGAAAGGGTGGCAAGCATGCTAAATTAC	T/G	0.714286	0.408163	0.324865
seq-rs1622	3	18570043	17932863	GTTGCTACCGCTGATCTGGCTTCGTGGACCTCGCCGTTGGGAAGAGGCACTAGTGTCCAC[T/C]TCACTCTGCCACTATCTGAAGGATGAGGATAAAACAAATAAAAAGAAGGAAAAAAGAAAA	C/T	0.829424	0.282959	0.242926
seq-rs1623	3	18578553	17941373	TGTTGTAGTAGCAAGTTGATGTGAACCGGTCCTTGTAAATATAACGGTGGAGATGAGGCC[T/C]GTAGCTAGTCGCATCGCCGAAGTCCACAGCACCAATATGTTATATTTGTTAGTCAAAATT	T/C	0.720682	0.402599	0.321556
seq-rs1624	3	18611104	17973924	ATTTCATTTACCGCCCCTGCAAATTTAGCAGCCCAATCAACGAAGAGCAATCCAACAAGA[T/C]CAGCCTTTATTTGCCATCCCTCACCTTCGGTAGCTAAGCAGGCCAGCTTATTGTCTTTTA	C/T	0.536247	0.497372	0.373683
seq-rs1627	3	18663836	18026656	AATTGACTGATTGCTATTTTGCTAATAGCACGACGAGCAGAATGATGATGGTGCTGAAAA[A/G]TCGGATAATCAAGTTGTGGATTCTCTTAATGAACCCAACAGAAGTAATACAGGGAAGAAG	G/A	0.69936	0.420511	0.332096
seq-rs1628	3	18671907	18034727	AGGCAGCTGTATCTCGGTCTAGTGCAAAGTTAAAACTCCAAGCACTTGCCACTACTACAA[T/C]AGATATTATGTCTTCGATGGCGTGCATGGATAGAGGTGAACATCTATAGATTCAACTAGC	T/C	0.69936	0.420511	0.332096
seq-rs1629	3	18674973	18037793	TAGACAAATAAGATTTGGCAGCTCCTGCCCTGATATCTGGTTTCTGTTTATGGAAACTTT[A/G]TTAATTTATCTATGGATAACTTGAAACTTCAATTTTAAAAATATGATATCCGTGCCTGTT	A/G	0.69936	0.420511	0.332096
seq-rs1632	3	19026903	18389723	GTAAATTTGGTCAGGCTCAGGGAATGAAAATGTTAGGAACCAATTGCAACTTCTCTCGAG[T/C]CAGTACTTATGTTGTTAGTTTCATAGTATCTTGTTTTTTGAACGACGTTGGTTTCATAGT	T/C	0.724947	0.398798	0.319278
seq-rs1633	3	19047598	18410418	ACTTTGAGATCATTAATCATCATTAATAAATTGTCAGTGATAAGCTGGCTTAGCCTAGAA[A/C]GGCAAGATAAAGATGCGTTATATGCCTGGCCATGCTGTCCAGAATGTGTATTCAGAGGAT	C/A	0.724947	0.398798	0.319278
seq-rs1634	3	19281350	18644170	TTTAAAACACGCATACAGAAGTTGTGAAAATATTTTAACTTAACCCAAGGTTTAAGAAAA[T/C]ATAGTGGTGAAAGTCTGTCTTGTTATGTCCCAAAACAGAAAGAAACCAATGGAACCTACA	T/C	0.827292	0.28576	0.24493
seq-rs1635	3	19319676	18682496	ACAATCCAAGGGCCCAGATCTTATCCCCAATCCCTATGCAAACCCTCCATATTCCATTCG[T/C]CGTCTCACATCTCATTATCTCATAGCCCATCACAGCTATTTATATCTTAACTAGTGAAAA	C/T	0.827292	0.28576	0.24493
seq-rs1637	3	19515626	18878446	CCGTCTTTGGTTAAGTACGACCAAATAGAGGGCAAATTGACAGAAACAAGGGGCGCCGCC[A/G]TGATGGAATCAGATTCGTTGAGCAGCTCGGAAGTAGTTGATCAGGCCGAAGTCCTCCGGT	A/G	0.827292	0.28576	0.24493
seq-rs1639	3	19571264	18934084	AAACGGGGCGTCCAGGCCGGCCGGTAATTTCTTTTCTACGTACACGGCAAAAACCAAGAC[T/C]CGTAGACTAGTACTCCTAAAAGAAAGGGAAAGAAAAAAAAATGCCAATAAACTAGGCTCG	T/C	0.826226	0.287153	0.245925
seq-rs1640	3	19777345	19140165	AGAGTCTGGATTTGGTTTCTTGGGCAAGAGAGTGATGTAAGACTTGTTGAGATTCTGAAT[A/G]GAGATTTCTTGGAGAAAAAATTGTTCGGCCAATTTGTAATAATCATGTGAGATAATCTGC	A/G	0.698718	0.421022	0.332392
seq-rs1641	3	19890581	19253401	ACCATTATCAATATCTTCCTATCCCCAATTAATCTCTCTTTTAAATGCCAAAAATTGAAT[T/C]AAATTGACGAGATGAATTCATTTTTCAGTCACCTCTCCACCTTTCGCATCCCCACCTCTC	C/T	0.827292	0.28576	0.24493
seq-rs1642	3	19930859	19293430	CAAGTTTAAGAGTTTGAGAAAAGGACTAAAGAAGTGGAGCAAGACCATTTCAAAACTGAC[A/C]ACTCTGATTTCTAATTGCAACCTTGCAGTCTCTTTTATCGACAAGTTGGAGGAACTAAGA	C/A	0.815068	0.301464	0.256024
seq-rs1643	3	20096989	19459560	AATATATTTTATTTTCTAAATATTTTTTGTCTTATCATCGTTTCTAAATTCAAAATTTCT[T/C]GTCTCTTGCCTTGTTCTCACGTAAGAATTAGACTTTGAACCTTAGTAGACGTGTTGATTG	C/T	0.69936	0.420511	0.332096
seq-rs1644	3	20791504	20029862	TGCACTTCTTGTGAGGTGGACTTGTTAAGGTGAAATTTTAGAGTAATAGAAGCATTTGTA[A/G]TGTGAAAACAACAGTAAGCAAAAGAATCATACAGATAGGGCAGATGGAAGCGTTTCCAAT	A/G	0.770789	0.353347	0.29092
seq-rs1645	3	20793542	20031900	CCTGCGGCAATGGAGAAGGAGGCCGGTTTGCCTCACCATGGTTTTGGTTGCCTATTAGTC[T/C]GCTAGTAGCAGAAACAATCCCTCCGAAGAAGAACACGCGTTATCCTAACGAACTTGAGAA	C/T	0.757996	0.366876	0.299577
seq-rs1646	3	21001673	20240031	GTGATAGGAGATAAAAACGTCTGAAGAAAATGCACTAAAACTTAACACGTTTTCTGAAGG[T/C]TTTCAGCCTACAGGGTACATCGCTAGTCTGGTAGAGACGCTAATAAAAAGGGGTAGTACC	T/C	0.827292	0.28576	0.24493
seq-rs1647	3	21002449	20240807	TTTTACCTGAAACTTGAGATCTAAACAATTGATTCATCAGAGTCACTCCTATACAGTGTG[A/G]CAGATTGCTCATTTCTTATTACGTACAAGTACTTCCACGAATTAGTACATCGCTTTTTAA	G/A	0.873134	0.221542	0.197001
seq-rs1648	3	21065942	20304300	CGGAGATCGGCCTCCATCGTCTTCAACTTCGGCCACTGTCGCCATGACCAAATTCTCCTT[T/C]GCTGGTGAGCCCCTCATCGATTCTTTGCACATGCACCATCTATGGGACCTAATCAACCTC	C/T	0.539446	0.496888	0.373439
seq-rs1649	3	21175613	20413971	GTCACACCTATTTGTGTTGAAAATTGTCCTTTTGTGATTCCTCGTTCTTTATCTAGTACC[T/C]GGTTGCAATTTGTTTGATATAGTGTGGTACTTGTTGTACAAGTATCAAAATTCCTTACAA	T/C	0.69936	0.420511	0.332096
seq-rs1652	3	21414606	20652964	TTTTAGATAATGGATAAAAATCCAACTTCTATATCCACTTGTGAATATATACAACCAAAA[A/C]ACCTGGGCAGCACTATTGGCGAGAATAGCATCTGTGCTCTGTGCACTATTGGTTCGCCCA	A/C	0.827292	0.28576	0.24493
seq-rs1653	3	21486369	20724727	TAAAAGTTTAACTAGGAAAAAATTTTAAATTGACTTATATGAAACGGATGGAGTATGATC[T/C]AAGTGGTTGGTTGGTTAGAATTGGTTTCCAAAGTGGTGTTTATAAATCTCACTGATGAGA	C/T	0.827292	0.28576	0.24493
seq-rs1654	3	21548638	20786996	AAACAACACAAGGTGGACAGGTACGAATTGATGTTGTTGTCACGGTAAGTCCCATTCTAT[T/G]GGGATGGCAATCGTCAGATGATTGCAGCTGTGGCATCTAGCTAGAAAACACCAGTGTACA	T/G	0.69936	0.420511	0.332096
seq-rs1655	3	21573440	20811798	CCAACACATCTATACACAACCCTTCCATGGATGCCACCTGCACAACACCTGCACAACAAC[T/C]GTTTTCCACCCATTGCCTACGGGATTAACGTGATTCAATTGCAATTATTTCCATAATTGC	C/T	0.929688	0.130737	0.122191
seq-rs1656	3	21633115	20871473	GCAAAAAATGAAAAAAGAACCAATCACTTGTCAATGACAAAACATACAGGTCCCAGGAAA[A/C]GGCCGAAAGTATTTGTCAGATGACTATTGCTGTTTTGGTTTTGATACAAGGAACCAAAGG	A/C	0.897655	0.183742	0.166861
seq-rs1657	3	21677954	20916312	TAATACAAGATATGTTCATAGCTGAATTTTCGTGTCTCTCGAAGGATGTCCCCTATGCCT[A/G]TCCCCTACGTCATCGAAAAATTTAAAAAACAATTAATAAGGTTGATAAACATGTAATATA	A/G	0.69936	0.420511	0.332096
seq-rs1658	3	21711243	20949601	TCATGTGGGTATGAAACTATGATCGCACAACCATAGCTGCCACCTCAACCAGTCTGTCTC[A/G]GTTGCTATCTTCCTTGCCGGTTTCACAATGACGATAGAAAGCCCGATTTCCCCTTTCTTG	A/G	0.878465	0.213529	0.190731
seq-rs1659	3	21770422	21008780	CACACGGTTTCAAACCAATCGACGCTAGCTCTGGCCGGATCAACATAAAAACCTGTGGTG[T/C]TGTTAATGTATAGCGTGCAAAGCTAAAAAAGTTGTAAAAAGGATGAAAGGTCTAGCTAGA	C/T	0.735608	0.388978	0.313326
seq-rs1660	3	21791396	21029754	AATCTCTTTTTCGGTGGTAGTGCCACGTAATTGGCCCTCCCCTTCGTGCTATCGGTGGAT[T/G]GGGAGTGACTGCATGCTCTCGAGTTATGGAAAATAAAATGGATGTGGGGATATCAAATTT	G/T	0.733475	0.390978	0.314546
seq-rs1664	3	21883342	21121700	CTCCTCTAACTTTTGTCAAGATCAAGTCACTACTCACTACTACTAATATTACCTTTAATT[T/C]CCTCTCTCTCTATCTCTGTGTGTCAAGATTCTTTGGTTCTTGAAGCCGCCTGCTGCCAGT	T/C	0.815565	0.300837	0.255586
seq-rs1665	3	21951910	21190268	CCGCGTCAATATCTCTCCTTGCTTCCTTACTTCATGTACTGTGTCATGCTCAAGCATATG[T/C]CCCCTCTCCGATCTTCCTACCTCGTCGAGTTCGTCGGATCAGTTCCCAAATTAAAGGTGT	C/T	0.565032	0.491542	0.370735
seq-rs1666	3	21972357	21210715	CCAAACAAGGCAAGCTGTTGGATTGGTATATTATCCACGCGTCGGACATCCGAAGTGGGG[T/C]TGCAGGCAATGTGGTTTGCACCCGGACTGCACCAATTTTTTTTCCGATCCATTGCACTCT	T/C	0.565032	0.491542	0.370735
seq-rs1667	3	21975140	21213498	AATTGATTATCATAATCAAGCAAATATAAATAGGATCATATCTAGGATAAGAGTACTTTT[T/G]GGGAGATTATCTATAGGCACCTATCCAACTAGTGCTGAGCAGAATCGATCAAAAATTAAT	T/G	0.646055	0.457336	0.352758
seq-rs1668	3	22053364	21291722	GGCCTGCCCTACACTAGCATCTTGCTACACCATCTTAGAAAAGAAGCCCGGCTACATTGT[T/C]CATTGCTGTCATCAGCGTCACTGGAGACTCTACCCTACTCCAAGCCTACTTTGCCTGATG	T/C	0.807036	0.311457	0.262955
seq-rs1669	3	22114361	21352719	GGGTGTCAACTTTTCTTCAGGAGGATCAGGGGTGTCTAATCTCACAAACATGGTAATATT[A/G]GCTAGAACTTGAAACTGTACGATCGAGATTAATGTCTTTCGAATACGTAGTACTCTGGTC	A/G	0.633547	0.46433	0.356529
seq-rs1670	3	22143446	21381804	TAAGTGAATACTTCCTTTGTCCCATATTTAAGTTCATTTCTAGCTTCGTCCCATAATAAG[T/C]ACATTTTTAGAGTAACCATTGTATCGGAGTTTGTAGAAGTAGAGAATAGTCGTATTACGA	C/T	0.634328	0.463912	0.356305
seq-rs1671	3	22153650	21392008	CTCTGAAAGAAATCAGGTAAAACCAGCCAGTTTCTGGTCAGATTACCGATCAATTATGCA[A/G]GTAGGCATTGGATGCCTATACTCCACTTGGATTTGAACTGTACAGTAACGAAACCTTGCA	A/G	0.878465	0.213529	0.190731
seq-rs1672	3	22302882	21541240	TGCCCAAATTCGCATTATTTTTCAGTTTAGAATATAATAAGTTAACAAGAAACAATTGCA[A/G]TTCCAAAGGGTGAACCTCCACGCAGTTTTCTATTCTTTTATTATGTTGTTCACTGAATAA	G/A	0.508529	0.499855	0.374927
seq-rs1674	3	22314446	21552804	AATTCTAGTAAAATTAAAGAATCATACCGCTTCAATTCCTACGTTTTTCTTATCACTAAA[T/G]AGGCCTAGAAAACGGTTCATCTCCTGTGGGAGTTCAAATTCCTCACTGGCCTGGCTGCAA	G/T	0.806034	0.312686	0.2638
seq-rs1675	3	22489673	21728031	TCTGTTTTTCTCAATTGAATAGACAGATCTCCTGCCCTTCTTTTATTAAAAAAAATCACA[T/C]TCATGATTTCCAACAAAATCAGTAGCACAGTACCAATGGGCATCAGCAGAGTAGTTAATA	C/T	0.592751	0.482795	0.366249
seq-rs1676	3	22514872	21753230	GTGGTGTGGAGCCACCCATAAGGCTGTATGGTCTGCTGACCCCACAACTTTTCCACAAAC[A/G]CCCTTATGATTCTGCATCTTTATATGTAAATCCATTAAAATATATTAAAATAATCCCACT	G/A	0.791045	0.330586	0.275942
seq-rs1677	3	22516351	21754709	CTACATCACTACAGCTTGATGATCTAAGCAAATTCGGCAAGGCCTTTTACATCTTTTTTT[T/G]GGGGTCAAAGTAGCAAATTATTATGGTCCATTTAGTACTTTCCAACTTGCAAATTGCAGA	T/G	0.801706	0.317947	0.267402
seq-rs1678	3	22519682	21758040	TTTTCCTATCAAATGTTATGTTTTCAATGATCAAACTGAGTCTTGGTCAACTCATGGGCT[T/C]GTCTATTACATTGGGTTTTCTTTTGTGGTATGCAACCCAATATCTGCTACTAGATTTATT	T/C	0.803838	0.315365	0.265637
seq-rs1679	3	22712787	21951145	TAACCATGACACCAGCAGATTAAAGCTTCAATTATGGCTGACCGGTTAACGTTACACTAG[A/G]AGTACCATCCGTGCGTTGCTATGGATCTAACAAGTAATTTATTTGGGAACAAAGAGAACA	A/G	0.871002	0.224715	0.199466
seq-rs1680	3	22771531	22009876	TTGTTCCATGGCCATTGCACTCTTTGTGCTTACTTGTGGTTGTCACCTTGTTTGATCTCG[T/C]CTCATGCACAATTGCTATTGTCCTCGAGCTCAAAACTTGCAACTGAAACTCATCAGCAAG	C/T	0.823028	0.291306	0.248877
seq-rs1681	3	22775285	22013630	TTGTTGCAGGATCATTGTCTTGAAGGGATCAAACGTACGCAGATGTGATTAAACTATTGC[T/C]CGAATCTCTCTGACCCCTTTTTCTTCGGACATCACCGATCTGGCCGTAATAAACAGGCTA	T/C	0.69936	0.420511	0.332096
seq-rs1682	3	22805999	22044344	GAACTGAGGAGCTGTGTGTGTCATTATCTTCAGAAAGGGCGTGGATTTTAATTTCTCAAC[A/G]AGATGTCCCCCGTTGTTTACATGTCACTCAAATAGTTAATTTAATTTCTTTTTCCATTGC	G/A	0.513859	0.499616	0.374808
seq-rs1683	3	22868175	22106520	AATTATGTTTAGGTCCTTGCTTCACTTGACTTCTTTTGTCTTGCCACACAAAAACTGACA[T/G]TTGTTTGCCGTTGGAGACCAAAATAGCAGATTACGCGCCTCATCGCGCCATTCTGTAGAA	T/G	0.810235	0.307509	0.260228
seq-rs1684	3	22873143	22111488	CTCTTCAAGAGCTCCTTCATCAATGAAAGGTTGTAACTTTTCACTTTGTCCATCAGTATC[A/G]AGAGAGGCTGCAGTTGAATCCAAAGACCCAGCAGGCATTTCCTGTGTTTCTTCAGGACTC	G/A	0.808102	0.310146	0.262051
seq-rs1685	3	22885352	22123697	GATCCCGAGATTTTTAAACCAGAGAGATTCAACGCGAATCTCGTTGATTTCAAGGGTAAT[T/G]ATTTCGAGTATATCCCTTTTGGCTCCGGTAGGAGGGTGTGTCCTGGGATAACACTTGGGC	G/T	0.513859	0.499616	0.374808
seq-rs1686	3	23014793	22253138	AGTTTGGTGGCAATGATAAGATATGGTTTGCAGACCAGGGGCCTGGTATGCCGCAGCTTA[T/C]GCGCTGCGAATACAGTTGTCTGAAGAATGTGCACATTACAGGGTACAAAGGGGCGAGATG	C/T	0.767591	0.356791	0.293141
seq-rs1687	3	23051385	22289730	GTCCTCAATTGCACAAATGATCAACAGACAGGATTTTGCAGGCCATCAATAGTTACTGGG[A/C]TAGTTTGGGTTGAAGCCTATTTTTGCCCTACTGAAATTTTGACAACTTCAATAGTATGAA	C/A	0.808102	0.310146	0.262051
seq-rs1688	3	23052381	22290726	ACTCCTTGAGCAGAGTGTTCTCCCTCTGCACATCGCCAAAAACCAAAATCATCAGCCGAT[A/C]GATTCACCCATCCCAAATCCCGCCCCTTCCACTAGCTGATTGATTGATCGATTGATTGAC	C/A	0.765458	0.359064	0.2946
seq-rs1689	3	23088273	22326600	TGTTTCACCTAATGGTTAAGTGAAGTATTTAACCACCTGATTTAGAGGGAATCGAACGTC[T/C]GATTTGGAGTTCACTCCTCAGACTTTTAGTTGAATATAAAGGCATAGGTGAATTAAGTCG	C/T	0.763326	0.361319	0.296043
seq-rs1690	3	23089733	22328060	GAATCCTCGCCTACATAGCTGATATTTTCCCCGTGGACAAAAGAATTGAGGATGTTATAG[A/G]CTCTGTTCTATTCGTTTTTTTTCCAGATTTTTACCACAGATTATGTTGCTCCACGCTTAT	G/A	0.759062	0.365774	0.298879
seq-rs1693	3	23177603	22415930	GCTACTCATTGAGTTCAATGATACGCCACTCTCATGTCTCACTGACTAATGGCCCCAGGA[T/C]CCAAATGCTAAAGATAATGTTGAAGAAACAAGGATCTTCAACATTTTAAACTTTTCATTG	C/T	0.761194	0.363555	0.297469
seq-rs1694	3	23239849	22478176	TGACCTTGGATTATTACTAATAGATACATGTCTGTTGATTATAGTATTTATTAATTAGGG[A/G]TGAAAATTTCGTGTAATTGATAGTTCAGGTGGTCGTACGGACTATATATAGAGAATGCAT	G/A	0.733475	0.390978	0.314546
seq-rs1695	3	23265896	22504223	ATCATCATCATCATCGGTCTGCATCACTGAGGTGTCCCAAAGTCCAACTTTCATCCATCT[T/G]CGCGTACGTGTGATGGAGGAATTAACACGAGTATGGTAGTAAGCCCATACGAAAATCTTC	G/T	0.769231	0.35503	0.292007
seq-rs1697	3	23341375	22579680	TTTACTATGCATACCAGTCTACCACTACCACTAGCAAATTTCACTAGCCATACAATTTTT[T/G]CCCAAGATTCACACATACATGGATGTGAGATTTAAACCCAAGACCTCACATGCACTTCAC	G/T	0.788462	0.33358	0.277942
seq-rs1698	3	23343805	22582110	TATTTAATTAATCATATATTAATCCGCGTCACTCTTTTTCTCATGTCAGGAGAAAAGGTT[A/C]TTAACACTCACCTTAAGCACAGCCCGAGAGTTTGCTTTTTAGTTGCGTTCCACGTACGTC	C/A	0.78678	0.335514	0.279229
seq-rs1700	3	23396593	22634898	TCGGTATACTGACGTGCTTCTGTTTGCAGTGTGGGATGTGATTCAAGTTTTAGTTGTTCC[A/C]AATGGGAGAGCTGTCCTATTCAGGTTGTTGTAGTTAACTTTTATTTTTTGCCACATGCTT	C/A	0.739872	0.384923	0.31084
seq-rs1701	3	23433478	22671783	CCCCAGTCTGTGACGATGATTCCACCTCATACTGCTGACTTGAACAATCTGGTCTGTCGT[A/C]CATCATTACGCCTATTACTCTAGCTTCTTCAAATGCTTCAGTTGCCCGAAACTTGGCCTT	A/C	0.852878	0.250954	0.219465
seq-rs1704	3	23501696	22740001	CAAATGATAAATGTGCTTCTTTACATCCAGGCATTCGTAATCAGTATGAAAAGGATGCAG[A/C]ATACATTGACGCTACATTTTATAAATAAGGTTTTCTTTTCTAAGAGAAAGAAGGGTGCGA	A/C	0.748401	0.376594	0.305682
seq-rs1705	3	23510340	22748645	CGTGCACGTACACGAGGAAATTACGTCAAAAATTAGTCTCAGTCTACAATGCACGTCCCC[A/G]AAATGACTTGGCTACACGTATACGTTAAACTTTACACGTATACAAAGCTTTGCGTTTAAG	A/G	0.735608	0.388978	0.313326
seq-rs1706	3	23544329	22782634	CCACATGCTTGTATAGGGGAACGATAGGGTTAGCTAACTAGCTTCAACTGGCCGGAATTA[A/C]TATAGGCCCTAGCTAGCCTGCCAGGGCAAAATTAGCTGCAGGAACATGCATGAATGAAAA	C/A	0.69936	0.420511	0.332096
seq-rs1707	3	23557932	22796237	GAAAAGCGCAATCAAATGTCAGAATTACCTGCTGGCCATCATCTTCCCAATCAATGGAAA[T/G]GGCACGCTGGATCGCTATGGCCTCAATAGTTTCAGGCATCATTATCCCAGGGACCAGCTC	G/T	0.707889	0.413564	0.328047
seq-rs1708	3	23558887	22797192	TCCGGGCACACAAGGAGTACATTGGGATCCATGAGGAAGCATAGACTGATTGAAGGTAAC[A/G]AAATCCCTAAAACCCATCCCGCCAAGAGACTTCGGGGATTCTGGATTTGTCACACAGCGA	G/A	0.520256	0.499179	0.374589
seq-rs1709	3	23578717	22817022	TCGGCTCCGCCCCGATTACGATGCTAAGCAGGCGTTATTGAACAACGGAAATGTTTGTAC[T/C]GCTGGCAGAGGTCGTTTTACTCATTTTGCTCTTCGCAAGGGAGTTGGAGCTTTATGGCTC	C/T	0.743041	0.381862	0.308953
seq-rs1710	3	23654435	22892740	TTTGAAAGAATTCTATAAAAACAACACACTTGAGATTAAATGAACTTTAGAAACAACACA[T/C]TTGCAGAGGGAGTACCCATTTCCTTTGATCAGAAAGAATAAATGGTTCAAACTCCAAAGC	T/C	0.656716	0.45088	0.349234
seq-rs1711	3	23760548	22998839	TCATATTCCTACGGTCTCAATATTATATAAATGGTCCAAGTGCATGGTTGGGCTAGATCA[A/G]GAATGAGTTGTGTTTAACATGCACTCTTTATCGTATTCCCTAGCCTAAGGTGAGAAACAC	G/A	0.832623	0.278724	0.239881
seq-rs1712	3	23800175	23038466	ACCGGCTAGCTGCTGTCGTTCATTCATCTTGTACAAAGGAAGTCTATACTGTATCCCTCA[T/G]TTATAGCCTGCGTCCGATTTTTCTCTATCAATTGCAAAACCAGATATGGATACCCTTAAC	G/T	0.73774	0.38696	0.312091
seq-rs1713	3	24101454	23339431	GATAGCCGAGATTGCTGTCTTTCGAAAATTCTGTTGTTCATCGACTTCCATAGTGTGTGA[A/G]CGGAGCGCAGGTTGCAAATCAGATGGTTGCAGGTTGTTACTCCTCCGTCACAAAATATAA	A/G	0.673774	0.439605	0.342979
seq-rs1714	3	24115107	23353084	AAATAGCTTAAGTGCAACCAACAAATATCGGTTCCAGTTACCATCAATGTTTGACCAGAT[T/G]GCTAGTGTTTGAGTTCATCAACATTTCTGTGACAACTATACAGTGAGGTGGAACTGACTG	G/T	0.733475	0.390978	0.314546
seq-rs1715	3	24161893	23399870	TAGATGTACCTAGTCCTTCTTCTTGGTTCAAACATAGCAGTAACTAGGTGACGCCTAGTG[T/C]GTTGGAAATATTATAAATGAATATATTAAATTATGGATAGAATTGGATTAAAATATTGCG	T/C	0.727079	0.39687	0.318117
seq-rs1717	3	24323195	23561172	GCGAGATGGTAATGGATTTTCATTTGTTGCAGTATATGAGCCACCTTTTGGAACTGTACT[A/G]TCTACATGGCTGTGCCTGCGCGATAAATTCCTAGATGGGATAGGTTCTATACTCTCCTAA	G/A	0.754797	0.370157	0.301649
seq-rs1719	3	24402975	23640952	TCGGTCCATTGGCTCCATTAATGGTTCCTACTCAAAGGACAGAGGCACACGGGCTGGGCC[T/G]TCACCATCTTCTTGATTTTTCAACTTTTTTGGAGGGAATTTGCAACAAGACTGCGAACCA	T/G	0.840085	0.268684	0.232588
seq-rs1720	3	24495445	23733422	TTTTAACTCTATACACTTTCTTCGATTAAGCTTTTTCTTATTCTCAGACTCGTTCTTTCT[A/G]ATTGGTGAGAATTGCATTGCCCTCTCGTACCTTTATAGTTGCACCCGAAAATTTTAATAA	G/A	0.600213	0.479915	0.364756
seq-rs1721	3	24611690	23849667	TGAATTACAGACTACAGGGAATAAGCTCAATACCAGCAAGGAAGTTGATTGAAGAGAATC[A/G]TCAAAGTGTAAGTGTATGCTGAAATTACATATTTTTGCACCAGGGACGCCTCATATATTA	G/A	0.837953	0.271575	0.234699
seq-rs1722	3	24632455	23870432	GTGAGTTGAATTGGTGACGCAAGCATATATGATTAGGTGTAGCAAATTAGTTACTCCATC[T/C]GTTTGCATAATTTTGTCAACTTTGACTAAAATTTTCTTCCACCTTTTCAAATGCACAATT	T/C	0.829424	0.282959	0.242926
seq-rs1723	3	24749164	23987035	AACAACCCAAACAACGACTCCAGTTAACGCCTCGTTAGTTGATTAGGTTTTCGAGAATAA[A/G]TAAAAGACGAGCAACAGCTACAGGTAGGAGTAGTACGTAACATACATGGCTGATCACTAC	A/G	0.8742	0.219948	0.19576
seq-rs1724	3	24931378	24169155	ATCCCTAATATTACAAAACAGGGTTATATTAGGTCCCAAAGAAGTATTAATAACGGTTTT[A/G]AATGATGTGGCGCTGACATGGCAAAGAAAAATAACGAATAAAAACCGACGTGGGACCAGT	G/A	0.850538	0.254247	0.221926
seq-rs1726	3	25211914	24449691	TTCTGTATGTTAAGGAAAGGATAAGTAAAAACCACAAATAATGCATGTATTTGGTTTCAA[A/G]AACATAGTCTAGGCTGATTTCTGAAACCAGTGCCACATGAAAAATCAAAATGCTGCATCA	A/G	0.720682	0.402599	0.321556
seq-rs1727	3	25320790	24558567	TAAATCACCTCTCAAGAAAAGAAAGTTTTTACTTTGGGATAGGTATAATTGTCTTTTATT[A/G]CACCTTGGATCACCTCCTCTCCATCTCCCACTATTTTCTCTTCCCATGATCTAGGAACAT	A/G	0.813433	0.30352	0.257458
seq-rs1729	3	25379029	24616806	TTTGTTTGTGCATTGTCGCTGAATCAAAGAGGACTTGTTAGAATCTGTTCGGTATAATTC[T/C]AACTCTTATCCATATCTGATTTAGCTTAAGCCCAACCAAGTAATCTAGCTTAAAAAAATT	C/T	0.770789	0.353347	0.29092
seq-rs1730	3	25392637	24630414	CAAACCATGTCTCCCAGTGTTGACACATGTAACTACAACTACAAGCAATGAATCAGGCCA[A/C]TAAGCAGGCAAAGTTTCTTCCTAGAAACCGAGAACAACCCAGAAAGTGCCCTAGGCCTGT	A/C	0.53838	0.497054	0.373523
seq-rs1731	3	25465540	24703317	GTATTTAATACTTAGATTCAACAGGCTGGAAGGAGGCTGATTGAGTTTGAAAATTACAAT[A/G]TTTGATTGGTCCACTGAAAACAAATCCAAACCTGCTCCCATCTAAATAATTACATGATGG	A/G	0.621535	0.470458	0.359793
seq-rs1732	3	25467078	24704855	GGTTTGAGTGTACTAATCAAGCTTTGAACCATGATGCTTTGTTTTCTTCACTTCAGTTCT[T/C]GAGGGATTTTGGTCCCAAGTACAGTACAAGACCCAAAATTTAAGTAAATAAAAAAGGGGG	T/C	0.777186	0.346336	0.286362
seq-rs1733	3	25479186	24716963	GAGCTTGGTGAAGCAATGGGAAACCTAAGTGTTGAAGCCAGAATTTTGTTGCCTCCCGTC[A/G]CGACCTTGCCACCACACCTAGTAGCCTCCCACCATAGCCTCGCCGCACTTTACCGCTCCT	G/A	0.772921	0.351028	0.289418
seq-rs1734	3	25495202	24732979	GTTTCAGGCAGACAAATTGTAGTCATGGAGTGTACTGATTGCTGCTAAATTATTATTCAG[T/C]CCTCCTCTGATGGTGTAGGACTCTGTGTAGGCTTGTAGGGAAGTATTAGTACAAGTCGGG	T/C	0.53838	0.497054	0.373523
seq-rs1735	3	25515371	24753148	TTTAGTTTCTGAACTTTGCCTAACCTTGAGTCCTTGACTCCCTGTTTAGTTTGTCAACTT[T/C]ATGAGCTCATGCATGTTGATGACATTCGAGGGACAGTTACTTACGTTGTGAAAATTCTTG	T/C	0.526652	0.498579	0.374289
seq-rs1736	3	25640748	24878525	TGTGGAGTTGCGAGCGTATCTAATAATGTCCTCGTCACTACCCCCCACAGCATCCACTCC[A/G]TGGAAGAAAAGCCCTGATGCCAACATTGGAGCTCTAGATTGGCTAGCAGCGTAGAGTCCC	G/A	0.553305	0.494317	0.372142
seq-rs1737	3	25711468	24949245	CACACTTCCATCGTCCATGATTGTAAGGAGAGTGCCAAGTCACTAAAGGGAGGATTCTCT[A/G]GACAGAACCTAGAATTTAGCAAAGTAAATCCTGTCCAGTGAGCTGGACATACTTGGGAGA	A/G	0.740938	0.383898	0.310209
seq-rs1738	3	25889467	25127244	TTTGTTTTAATTTTATCTCAGTTCAAGGAGCTTGCACAAGCTTATGAGGTATTGAGTGAC[A/C]CGGAGAAACGTGAAATCTATGACCAATATGGTGAAGATGCCCTCAAGGAAGGAATGGGTG	A/C	0.614072	0.473975	0.361649
seq-rs1739	3	26055571	25293348	CTACTTTGCTATTGTGTAATTGAAATTCCTTGTCCAAGTTATAATAGGTCGGTCGAGGTC[A/G]CGGCTCATTCCTTACTTCGAGGCATTGTTTCCATCTATAAGAAAACCTCATCACTTCTGG	G/A	0.697228	0.422202	0.333075
seq-rs1740	3	26059566	25297343	AGAATGCTTCAACGGTGCCACCTGGCATACGGACTCCATAGACAAGCCGTGTATGTGCCA[A/G]TTTTGCCACAGCCACATAGACAAAGTAGCGAAGTACCTGCATGGTCCATGCCATGCTCAC	G/A	0.697228	0.422202	0.333075
seq-rs1741	3	26094232	25332009	CGAGCAAAACGAAAGAGTCGATCAGGCTCCCCCGTTTCTCAACGGCTCATTAGTACTACG[A/G]AGCATAAAATAGTTAATTATATTAACCCCGTTTAATTCGTCGAATATCTCTGGATCATTC	A/G	0.695096	0.423875	0.33404
seq-rs1742	3	26104995	25342772	GCATGGTATTGCTGTTTCCAATCGAGTTCTCTATTAGCTGGGCTCAGTATGGCAGTAGTA[A/G]TACTAATTTCTAAGATGGTACCCTTCTTCGACTGTGTTTAACTTGCTTATACCGTTGCTT	A/G	0.660981	0.44817	0.347742
seq-rs1744	3	26282293	25520070	ATGTACCGACAAATTGTGCACCATAACATTGTTCACTTCATTCATCTGCAACTCGGCCTG[T/C]AATTAGAATCAAATTATTTTCTTCCTGCAAATTCTAATAAACAAGAATTCCAGAAGGACA	C/T	0.763326	0.361319	0.296043
seq-rs1751	3	26643528	25881164	CTCCACTCTCTAACCCAGAACCCTAATCCGTAGGTCCTCAGCCAGAGTTAAGGGGTCACC[A/G]TCACTGAGTCTTGCCATCACTATCGTTGGTCAGTCTGCCATCTCCATCACTCTCCTCTCC	G/A	0.949893	0.0951919	0.0906611
seq-rs1753	3	26836086	26073722	CACAACACCACTATAGATCTATACGTTGCTGGATCTTGCATGTGCGCAAGCGTTTCGAGG[T/C]TTCGAGCAATAACCACAAGATCAGCTCGAACATCCAGAGAAAGGAATCAAAATCGACCAA	C/T	0.863539	0.235678	0.207906
seq-rs1755	3	26978701	26216337	GCGGGTATATATATATCCGTATCATTCTCGATCGGCAGGTGAATTGTTAATTTTGTTCAT[A/G]TGTTGCATATATACTTGCATGGTTGATGTGTGTTAGCTAATCGATGGTGTTAGATCAAGC	G/A	0.768657	0.355647	0.292405
seq-rs1756	3	27004901	26242537	GGTTGAGGACAGCCTGAACTGAACTTGCTGCTAATCATTGTACATCTGTGGGCAAAGCAA[T/C]GGTGTCAATGTGGGGGTAGAAGGGTCATTTCCTCAAGACAAAAAATGAAATTAGGAGCAT	C/T	0.936034	0.119749	0.112579
seq-rs1757	3	27084815	26317480	ACTCTCCTCTTTGTCTTCTGGTATCTGCTCTATGCTCGATGGCGAGTTTGACACAGATCT[A/G]GCGACGACGACCTCCCACACTCCTCTTCCCACAACCGCATCTCCCATGTCCCCCACATGG	G/A	0.799574	0.320511	0.269148
seq-rs1758	3	27099552	26332217	ATTCATGAAGACATGATTTCCATCATTGGCTCATTGGGATTCTTTCTTTCACACATCTTG[T/G]GTCTATATATATACTCCACTTTTTGCGTGATTGCTGTAAGTACCATAATGATTGCCGGTT	G/T	0.783582	0.339162	0.281647
seq-rs1760	3	27281513	26514178	TTTGTATGTTAGTGATGTATAACTACGTATATATATGTACCTCTGAATTAATTTTCACTG[A/C]AGAGACGGAAATTAATTAAATCTCTGCTTCATAGGAGTATCTCCATAAGCTACTGTCAGC	C/A	0.925373	0.138115	0.128577
seq-rs1761	3	27511850	26744475	TCCCTTATATTATAGGACGGAGGTAGTAGACAACGATCACCTTAACGATAAGATATTGTT[T/G]ATGACAATTTATCCTTTATGTTGTCCATCGAAAGTAAAATCAGGTGAAATATATCCCTAC	G/T	0.859275	0.241843	0.212599
seq-rs1762	3	27546064	26778689	CAGTCCTCGATGAGAACACCTGCAGTAGGCTTTGTGATGGTGGCCATGGCATGCTCTTAA[T/C]CAGAGGATATAGCTCGTAGGATTTACTACGGATCCGTGGGATTTGGAAGATCTCGTAGTG	C/T	0.747335	0.377651	0.306341
seq-rs1764	3	27604442	26837067	CAATAGTACTGGGCGTCTGGGCCCCATTCTAATGCTACCCGGCAATTTAACTTTCCAATT[T/G]GCATCCTGATCATTGAAGTCAGAATATACCTTTTTCATTGTTCAGTCGCTAGGTGGTTAG	G/T	0.581023	0.48687	0.368349
seq-rs1765	3	27605799	26838424	GAATTATACCAAACGTGGCCTATATATAATCAATCATATATTGGGTGCAAGAGCCCAAGG[T/C]CCCATGTACTCAGATGTAGGAGCAGTTTCACGCATTACTCTGTTTCAAGATGATATAACT	T/C	0.581023	0.48687	0.368349
seq-rs1767	3	27891977	27124601	GGAAATTTGTCGGACTGATTGTTCGGACGGAGTATAACCGAATTATCATCTACCAGTGCT[T/C]AAATAATTGGAACTAAGCAATAACCATTCGTTAATATTGTCCCTCTCACATCCAGTGTGG	T/C	0.747335	0.377651	0.306341
seq-rs1770	3	28279433	27512057	TCCAGAACCTCCAAATGTAGTGCACTGAGATTTGGCAAAGATCCTAGCTCTTCCAAGCTA[T/C]ACCAATCATGTGTACTGTCATCCAAATCGGTTGGGAACCCCAACATCTCAACCAAATTTT	C/T	0.722814	0.400707	0.320424
seq-rs1774	3	28499451	27732075	TTTTATGATGCTTGGATGGTACTAGAGGTAACTTATTCACTTAGAAGTGAGCAATGGATG[A/G]TGTTCCACTAATAAGTGGAATGTACCTGTAGAACCTTACCAGCAGAGAACATCTCAAAAG	G/A	0.671642	0.441078	0.343803
seq-rs1775	3	28545389	27778013	ATAGAGATAGTAAGAGACTAGCCTGTACTGTATCAGCCAGGACCTATATAGCTAGCAACA[T/C]ATATACTCCTACATACTCCATGCATGCCTCTCTCAGAAATACAGATGATTTATTCAATTA	T/C	0.74307	0.381834	0.308935
seq-rs1776	3	28765222	27997846	AGCTGATCTGGGCCGCCACCAATCCAGCCCAAATCCCTGGAATCAGCATGATGCGCTAGG[T/G]AATGATAGTTATATGTACTACATCACGTCAGAAGCGGAAAGGATTCGATGAGGGGCAAGA	T/G	0.788913	0.333059	0.277595
seq-rs1777	3	28767352	27999976	AACTCAAGCGGCACGAGCTTCACCGGAGTAGATGAGATGCTACTGTTTGTCTGAGAAAGA[A/G]GAGAAAACTATGGTGGCTCGAGGAGTGTACTTGATTTGACAACACGCCTGCCGGTACATT	G/A	0.507463	0.499889	0.374944
seq-rs1778	3	28810398	28043022	ACATGTTTGCTATGTAGAAAGAATCAAGGATCAGTACTCAGTACTCAGCACAGATTGAAC[A/G]GAAACAAGGTGAAAACGGCCAGTGACACAAATGAAGTGACTAACCTATTGTCTTATATGC	G/A	0.527719	0.498463	0.374231
seq-rs1779	3	28811291	28043915	ACTGAGGCCATACCGTGAAGACGAGCTGAGGTACCTCAGAGGGGAGGACAGGCAAGGGCC[A/G]TATCAAGAGCATGACCGCATCTACCGGTACGATGTTTACAATGACCTCGGTGAACCAGAC	G/A	0.731343	0.392961	0.315752
seq-rs1780	3	28867998	28100622	GCTCCAAAGCTTTTGCCTCGGCGTGATTGGTTGGTTGGTTGATTCGTTTCCTGAACAGGA[T/G]AAACAGCCGCGTTTTCTCTGGCTGGGGTTTCCGTTTAATTGCTCTCGCTAATAGCTTAAT	G/T	0.735608	0.388978	0.313326
seq-rs1784	3	29001673	28234297	AATTTATCAGTTTGGTCACGTCAGTAGAATGCAGTGCTAGAAGAATCTGAAGCTGGAGAA[T/G]GATACAACTGATTACTGCATACCTGTGGTCCAATTGGTTTGCCGTTTTTCGCAACTGCAG	T/G	0.719616	0.403537	0.322116
seq-rs1787	3	29167061	28399685	GATAAAATAGAAGTTAAGGGTTAAAATAGACAGATCAGCTACTTCAGACAGTAAACTGGG[T/C]ATTTGTTTCATCCTATTTATCTCAAACAGACATCCTAGCGCAGATGATGCTCTGGCTGCG	C/T	0.628998	0.466719	0.357806
seq-rs1788	3	29228673	28461297	CCAGCATTAGTCCGGCATGAGTTTTGGCTGATTACCAAAACCACTAGCATAGAGAATCCT[A/G]TTGTGTTTTATTATTATCTTTGCCTTTATCGTAGCAGTAGAAAAAAGTATAGTACAATAA	A/G	0.82516	0.288542	0.246914
seq-rs1790	3	29329462	28562086	TCTGTTTCCAAAAGTTCCCTTGTAATACTGGAGGATCTTTGGCCCATTCTGCAGTAGATG[T/C]TTCAGTGAGTTGCATAGACTGTGTCATTTCGTCTTGGAGGTCTATCAGGAACTGAGCCTG	C/T	0.536247	0.497372	0.373683
seq-rs1791	3	29464522	28697147	ACGTGGCCGGTTTCACATCAGAAAGCATCTCTATAAACACATAAATTTCAGGAGTCCAAG[T/C]GACAGTGGTGCAAAAGAACATGCCTGGGAACAAGTGCTGACGACGAGAGGTTTCAAAGGG	T/C	0.855011	0.247935	0.217199
seq-rs1793	3	29738573	28971198	AGACGGGACCGAGGGCGGTGGCGGCGGCGGTGGTGGCCGCGGCGAGGAGAAGCACAAGGC[T/C]GTAAGTTCGCTTGCCTCTAAATCTCGCGGGCTCATTGGTTCTCAATGCCTACTGATCAAC	C/T	0.60661	0.477269	0.363376
seq-rs1795	3	30037456	29268668	GATATGATGCTGAAAATGGCCCAATCACAAGTCCACACAACAGAGCAAGAGGGGATGGCA[T/C]CATGGCAACAATGTTATCTTTGACACAAGAGACAAAAGGCTAGAAGAGTTCGATAGCTGG	C/T	0.535181	0.497525	0.373759
seq-rs1796	3	30225868	29457080	TACTAAGTACATTGCTTAGGAGGGGTGTTTGTAGTCTAAGATGATATGGGAAATGACATC[A/G]TAGATTATTGAATCGTGAGTCAGACAGGTGTATGATTCCCATTTTACAATGGTTTTGATT	G/A	0.663113	0.446788	0.346978
seq-rs1798	3	30530239	29760120	GGAAGGGAAGGATGTGGTCGCTAAGGCCAAGACTGGCTCCGGAAAGACCTTTGCTTACCT[T/C]CTCCCTATGCTGCATGAGCTATTGAAGTTGTCTGCAGAAGGGCGTATCCGAAAATCTGCT	T/C	0.727079	0.39687	0.318117
seq-rs1799	3	30601641	29831522	AAATACAATTCTCCAGACTGGTATGCTCTCCTGTGTATAGTGTGGATGTGCAAGTGCAAT[A/C]CTTTAAAAACCAACCAACGAATAGAACTTTTATTGTCGTGAACTTGAAACATCACCAATG	A/C	0.671642	0.441078	0.343803
seq-rs1800	3	30664988	29894869	CGACTCAACTATTATTGGCTTGTTGCAGAGTTGATATGTGTTACAAGAAAAGACAATAAA[A/C]AGTGTTGTTCTACACATACATGCAAGTATAGAACATAATAAGAAGAGGCACAACCAATTT	A/C	0.720682	0.402599	0.321556
seq-rs1801	3	30702563	29932444	GGTCTGTGTAAATCCTCACACTTTATATACTAACATCACACGTGCGGGGTGTTTTTAATG[T/C]TAATTTGAACTAACATATGTGATTTTTTCCTTTAGGACATGTTAATGTGGCCCCCCGTCA	C/T	0.735608	0.388978	0.313326
seq-rs1802	3	30783587	30013468	GTCATCTCATGGGTCTCGTCGTCGTCGTCCTTCCCAGATCACATCAGCTACCCGTCGTCC[T/C]AGCTATCATATGCATGCCTTTCCGGCTCACCGACATGGCACGATGATTGCAATCCTAACT	T/C	0.804904	0.314067	0.264748
seq-rs1805	3	30884384	30114265	CGGGGTTGTTCAACATAAACTGGGGTTTGGTACCTGTAAAGAACATATTAGCATTCCAAA[A/G]TAATTTCCTTTGTATAGAACTGCAATTCAAGTTCATAACCTAGAAATTTAATGAATTAAT	G/A	0.793177	0.328095	0.274272
seq-rs1806	3	31142213	30371944	TTTTCCGAGATTATTTTACGGTGGAAAAACCAAAAATTTATTTTCAAAAGTTAGTCTTTT[A/C]GAGCAGAGGGAGTACTCCTAAACATCTTTAGGGAAGACGTAATGTGATCGAGAAAGATAC	C/A	0.618337	0.471993	0.360604
seq-rs1808	3	31216063	30445794	TCTTAATTGTATCTGGCTTTGTACTTATAGGGCAACGATCATATGAACGGATCGGAGAGG[T/G]TTTTTGCAATGTGGCTTGGCAGAATTGATAGGATTTATTACTTAAACGAAGATTTGCTAT	G/T	0.763326	0.361319	0.296043
seq-rs1809	3	31437057	30666788	ATAATATCGGAAGCTCAGAGTGCTTTTATTCCAGGGCGACTCATTACTGATAATGCTCTA[A/G]TAGCTTTTGAATGCTTTCATTCTATTAAGAATTGTAAACGGGAGAACCAAAACTTTTGTG	G/A	0.801706	0.317947	0.267402
seq-rs1811	3	31473163	30702894	ACTGCGTTAATTCTCTCCCGACAAAAATGCCCTTTTCAACCGGTTGTTTTCTGAATCCTC[A/G]CTATCACCACACGTGAAGAAATCAAGAAAAGTGAGAAGAGTCACGTCCGAATTTCCTGTA	G/A	0.801706	0.317947	0.267402
seq-rs1812	3	31523409	30753140	GTTACTGGTTAGTACTCCATCGGTAAAAAAATCCCTCCTTTTCATATCTTTTTTTCGCTT[T/C]CAATCTTGCGCAATTCGGGACCTTTCCTGCCATTTCGTTCTGTCCAAATTCAGAACATTG	T/C	0.71322	0.409075	0.325404
seq-rs1813	3	31644879	30874610	AACCCTTACGTACATAAGTACATTGTATACGTATATGTATGGTCTGTATCAGTATCACTG[T/C]CCACGTCTTCTTTTCTACTAAAATGATAGTTGCCAAGTCTTCGAATGATCCTTTTAACAG	T/C	0.71322	0.409075	0.325404
seq-rs1814	3	31679010	30908741	TTTCCTACAAAAGAAAAAAAGAAGTATATCACCCTTTGCTATTTTAAGACTTCTAGTATA[T/C]TGTATTTTCTGTGTACTCCATTTTCTGCCCCGTATGCTACAAACTCTCACATAGATGATT	C/T	0.717484	0.405401	0.323226
seq-rs1815	3	31682390	30912121	GTCATCAACAGCAACAGGCCCTTATGTAAGCTATGTATTTCTTTTAGTTTGCACTTGAAA[T/G]TGCAATTCAGCTACTGGTTCAACAAGGTTTTGAATTCAAGGAAGTGATTTACCGTGCCTT	G/T	0.771855	0.35219	0.290171
seq-rs1816	3	31773095	31002826	AGTTGTGTGTGAATTAGATTGCGAATAGGCCCTTGGTAAAAATGAAAAAAAATATGGGGG[T/G]TTTCAGTTTTTACAAGCCCATTTGGTCAATACTGGGCTAGCCGTTGTTGGCCCGACCGCC	G/T	0.71322	0.409075	0.325404
seq-rs1817	3	31803229	31032960	ATGAAACCAGTCTGTAATCAGGCTAGCTAGAAGCATGGATGTTTCTTCAGAAACCATGTA[T/C]ATCTCAAAAAGAACCTTATAGGAAAGGTAGAACCCAGCAACTAATGAACCATTAGATTGA	T/C	0.71322	0.409075	0.325404
seq-rs1818	3	32107285	31249473	TTCGAGAATGATCTCAAGCAGTTATCCATGGCTTTCATGTGAGTTCCCTTCACGTATTTA[T/C]TTTATGCATTGTTTAACCACTAGGAAATACTACTCGAATTTCAAATCTAGAGGAACATGC	T/C	0.815565	0.300837	0.255586
seq-rs1819	3	32510064	31652245	TTTTCTTCCCAATGTTTGACCGATTATTTTATTCAATTTTTTTAATGGTTAGTGTTATAG[A/C]AGGGGTAAAACACCCTCCTCTTTTGATCAAAACACTAAGTAAAAGGAGGTCTTGAGATTT	C/A	0.528785	0.498343	0.37417
seq-rs1820	3	32871518	32013699	GAATTACATGATCTATAGCTACCAGTTATGCGCCACAAATCACAAATGTTTATTCAGAAT[T/C]GGAAATGCAGTTGCCTTGTTCATGAGTTTCAGTTCAGCGGAGCATATGGGTGGCTGATGA	C/T	0.922175	0.143537	0.133235
seq-rs1821	3	32914389	32056570	TTCTGTTCCGTGTCGTCTTCTTCCCCCGCGACAGCTGCCGCCAATTAATTATTCTACCAC[T/C]CCATTAAACCACCTCCACCCTTCTTCTTGTTCTTCCTTCCACTTCCCCCACTCGTCGTCT	T/C	0.685501	0.431179	0.338221
seq-rs1822	3	33475103	32617278	GTTGACAAATTTCATGGTTTTTTCTCCCCAAGCCCACCTTAGTACTCCTATGGGCCTCTT[T/C]TTATTCCTCGTTAAACCGAAGGCCTTGGACCAAATACACAGCCCATTAACACAAGATTAA	T/C	0.78678	0.335514	0.279229
seq-rs1824	3	33647876	32790051	ATTGAAGTCGTACGTAATTAAGCCCTTGAATTTTGTCAAATTGAGTGGTTAGTTAGGACA[A/G]GCAGCTAGCCAAATCGATCAACAGGACGCCTTTTTCAGCTTCATATCCCAAGTGGGATTG	G/A	0.561834	0.492353	0.371147
seq-rs1826	3	33901035	33043210	GAGGAAGGAATTTGAGGCTGAAGGCAGGACTTTGGTTGCGAAGGAGAAGTCGGAAGCGAT[T/C]GACTCAAATGTCATAACTCCTGGGACACCATTCATGTTTGTACTCTCTTCGGCGCTTCAA	C/T	0.698294	0.421359	0.332587
seq-rs1829	3	33981734	33123909	TGTTCTTCTTTGCATGTGGAATTGACTGGTGCTCCACATGATCTTCATTAACTGATGGTT[T/C]AATCTAGTGGTCAAAGATCTAGGTAGCTGTTTGGGCCTTCCAGGGCTTCATTTAATTAAC	T/C	0.644989	0.457956	0.353094
seq-rs1830	3	34011422	33153597	TAAAGATGTGTCACTTATCACCTCTTTCTAACTTCAATCCACTCGGGTTTTTTTACGCCC[A/G]AAATTCCTAAACTACTAAAGATATGTTTTCTAAAAAAATCATATTAATTATGCATTAATG	A/G	0.644231	0.458395	0.353332
seq-rs1832	3	34049094	33191269	TGGCTTTTGCTGACATGGCTCGTTGACTTGGTCCAAATAACCCAGTTAGTGGGTTGGGTC[T/C]ACATGTCAGTGTCTCCTCTTATTCCAAGATTGGCAGTAACTCGGCCCATTTATTTATGGG	T/C	0.712154	0.409982	0.325939
seq-rs1836	3	34442880	33585055	AACCTGAACCTAAAGTAAAATTGTGGAACAACCTAAAGCCCCTAGCTCCACCTCTAAAGT[A/G]AAGTTTGGAGCTAGAGCTCTTCTAAACAGGCCATGTACCTAGTTTAAAAAACTAGTTTTA	G/A	0.858209	0.243373	0.213758
seq-rs1837	3	34469488	33611663	GTATCTATTTATGAATGGAGGGAGTATTGTAGCTCTAACGTGCATAATTTGTATTTGTTG[T/G]TTCACATAGCCATTGACCTTATACACAATAAGTTAGCGTGCACATATGACATTGTTGTTC	T/G	0.717484	0.405401	0.323226
seq-rs1838	3	34488934	33631109	TTTAGCCGATAAAACCAACCAACTGTCTTATCATCCAAAGAGTGATGGTTCTACCTTGCT[A/G]TTTGTACTTTCAATAAAAAAATCGGCACAAGTTGCACGGACAGTTTCTGGCGGCTCGTTG	G/A	0.812367	0.304854	0.258386
seq-rs1839	3	34494090	33636265	GTCGGTTCACCAGCTCCATTTCGAGTTATATGACTCTCCAACAACCAGAGGTTAGAGGTA[A/G]CTAGATATCCTTCCTATCCTATGATGACATTTGCCTTCAGGTTGGTGCTGGTGCCCTCCT	A/G	0.717484	0.405401	0.323226
seq-rs1841	3	34507494	33649669	ACAATGAACTAAATGGCATAAAAAATACAATTAAAATTTACCAACTATGTATCTGTTTTG[A/G]AAGTTCGCAAGGATAAGTCGGCTATCACAACTTTTGAAAAGCTCACGATGTGGTGGGGTG	G/A	0.670576	0.441808	0.344211
seq-rs1843	3	34545183	33687358	TTGTTTATCTGTAAATAACTTATGCATTTTTCTTACTGAAGGTGAGAGGAGAGGCTATTG[A/C]TAAAGAGTTGAACCTTCGCCACAGAGGTGTTACGTACTCCGTTCTCTTCTATGCTGCTTG	C/A	0.681237	0.434307	0.339995
seq-rs1845	3	34579076	33721251	CTGACAGGTGGGGCCAGTATGGACCGCACGTAATACTACTCCGATACTAAATAAATTTTG[T/C]ATCCATCTGTTTAGCATGTTACTGCTGCTGTATTTCTAGGTTTTTTACCCGTTTACCAAG	C/T	0.755864	0.369068	0.300962
seq-rs1846	3	34582824	33724999	AAGAGAAGATGTCTTTTCTGTGGCTCTTTGTGGTTGATCTTGGGGGAATTCACTTTCTCT[A/C]TTTACCATTCGTTCAAAACCTTTACCTTCCTTTTGGCTACATTGGGTGAAAAATATGCAA	A/C	0.760128	0.364667	0.298176
seq-rs1847	3	34629230	33771367	CATTTCGTATTCAAATATATATTCAATTCAATTTATAATTTAGTCAATTGTGATGGCCAC[A/G]GATCTCTCTAACCTAGTTCATTTTTCCTCTGTACTTTTCAGCCATGCAAGGGAGCTCCAA	G/A	0.779318	0.343963	0.284808
seq-rs1849	3	34860341	34002478	TTACTGTACTTTGAGCCTTAACATGTTTCTGAATTAAACAGCTATTACATTGAGTTCCGT[T/C]GAATTATTCTGCTTTGGGTGGTCCTCCGTCTCTCTCATCTGCCGTATCAGACTATGTATA	C/T	0.528785	0.498343	0.37417
seq-rs1850	3	34882883	34025020	TCGGTGGATATATTAAGTGTAGATATATGCTAATGGGTAGAGTTGTTTCAGGGTGCCAAG[A/G]ATAACTTTATTGTGCTGCTGAAGGAAGACATCTTATTGACCTGCTAGTTCTGTAGATGAT	G/A	0.720682	0.402599	0.321556
seq-rs1851	3	34896032	34038169	CATAAATAGGGGTGGCGCCAAAAGAAATATTTTAGCCTACGTGAACTTAGAAATTCCATC[T/G]TCAGTCTATTCTACAATGATAATTTTATAATGGAGTGTTTGACAACGAGTCTGAACAACC	G/T	0.52452	0.498798	0.374398
seq-rs1852	3	34927346	34069483	ATGTTCCGGTGTTAAAAGGCTCCAGCTATATACTTGCTTTTTGCATGAGTTGAATTGGCT[A/C]TCTGCCGCTCTGCGTCACTGATTTGGGGTAGCTTTTCCTCACACTGGAGCCATGTCATAA	A/C	0.616205	0.472993	0.361132
seq-rs1853	3	34933867	34076004	TGGAAAAAAGTGCTAACGATAAGCATTACGTGAACATCTACAAGCCTGATTGTGTCCCAA[T/G]ATTCATATGGAGACTCTGTATTCGATTGACAGATAGTACATAACATTGTAGATCTGGTAA	T/G	0.594883	0.481995	0.365835
seq-rs1855	3	35047943	34190080	CACACAAAAATTTGCACCTTTTATGTGCATCAGCACACAGTAGTATACTATATTCAACCC[T/C]CACAAATCAGAAAGGTGGTGCTTAGGAGATCACTACTACAGAGTTCCCCTGAACCCTGAA	C/T	0.734542	0.38998	0.313938
seq-rs1856	3	35122077	34264214	ACCTACGTGTCACTCGTCGTCAAGCTCTCCACGATTTTGCAACGTTTTTTTGAGCTCAAA[A/G]GATTGGTTGATTGATTGCTTTGGTTGTTGGTTGGGTAGAGTCGTCGCCGGAGTTCATGGG	A/G	0.680171	0.435077	0.340431
seq-rs1857	3	35126138	34268275	TGGAGAGAAGTGAGCTAGCTAGAGAAGTAATGAAGGTGTTGATGAGTGAGGTGATGATAG[A/G]GGAAGAAGTGAGGATGGATTGGCCCAGTGGTGCCTCTTGCTCTATTTATAGTGAGAGAAT	G/A	0.570362	0.490098	0.37
seq-rs1858	3	35153082	34295219	CATTTTTTAATTTCACGTTGTTTCACAGAAGGAAAAATAATGATGTGAGAAATTACAAAG[T/C]TAGTATTTTAATCCTCAAAGTCTGAGCAACTCCGGGATCTGTCCTGTTGGGATTGTGTGG	T/C	0.750533	0.374466	0.304354
seq-rs1859	3	35231674	34373811	TATAATCCATGTTTAATTTACCAGTCTTTATATGATCTTAGTTCTGTTGCATGAAGTTTG[T/G]TTAGGTGCATCTGGCCTGAGACCAATGATGGTGTATCCATTGTCAAATTATGAATTCCCC	G/T	0.732409	0.391972	0.315151
seq-rs1860	3	35233440	34375577	TTAGCACTTCTAAACATAGCAGCTCGTGGTAATCTGGTTTTGGTAGGAGGCTTGCTTTAG[T/C]GTCCACCTCATGTGTGTATGTATACAAGCCCATGGCATGAGAGGAGAAGCCATAGGTCAA	T/C	0.732409	0.391972	0.315151
seq-rs1861	3	35604721	34746858	CAATTTGATAGAACAGAAAAAATGTTTCACAATTATCTAGCCACACTCGCACATCAGATC[T/C]AGAAAATTTGGGGAAATCCATTTTGGGAGACCACTGTCTACGCGGCGCAAACTCTCCAAC	T/C	0.550214	0.494957	0.372466
seq-rs1862	3	35611141	34753278	TGATTTGATCATGATGAATTTTGGGACAGGATTATATGGCCGAAGCAGATCTCTGCATGC[T/C]GCATAGAACACCGCAAGAGCATATAGTGCCATTGAGTATGAGACTGTATATATGATAGTA	C/T	0.724947	0.398798	0.319278
seq-rs1863	3	35722721	34864858	CACTGCTTATGACTCGCTCGATTAATTAATTAAGGCTGAGCACAATAATTAGCCGTCGAA[T/C]AGAAGTGGGATAAGGGAGAGGATCAGAGGAAATTCTATATCGGTTTTTTGTACCGATCTA	T/C	0.684435	0.431967	0.33867
seq-rs1864	3	35760238	34902375	ACTATGTAATGGGTAGTCATTTGGCATGCTACTTCAGTGTCCCATAAGAAAAGGTATGGA[T/G]TCAACATAAAATAATAGTCTCAGAGAAAAAAAAATATAACCTACCTTTGCACTTCCATGC	G/T	0.535181	0.497525	0.373759
seq-rs1865	3	35766225	34908362	ATTCTTTGATTGCTGCTTAGTACTTTCCTTGTCTTGTTGAAGAAATGATATGGATTGGTG[T/C]CACTAATACTAATAACAGTGGTGCTGATTATGTTTTTGTGAGCATCTTTGTGATCCTGGT	T/C	0.706823	0.414448	0.328565
seq-rs1866	3	35768630	34910767	TTGTGAACAAGACGCAAAAAAAATACAAGTGCTGATGTCTAGATAGCAGTGGCACATGTA[T/C]GTATGTTTGATGTCACATAAATACGGTAAAATCTATGACAATTGAGCACGTTACACCATC	C/T	0.65565	0.451546	0.349599
seq-rs1868	3	35808359	34950496	CCATTTATCCAATGATGAGAAAGCTCACAAACCTATTCAAGGGCATCGCCTTCATTTCAC[A/G]AGAGGGTTTATATAACTTGAAGAAATAGCATCATACTATCATGCAGAATCAGGCTAAATC	A/G	0.550107	0.494979	0.372477
seq-rs1870	3	35944494	35086631	TGGATCTGGGTTGAAAAGGGGATTGATTGGGTCATGGTGTATCATCAACTCAACCGTATT[A/G]CACTTGGGCGTTTGGGTTGGCTTGTCGTGGCGTTGAGAGGGCGAACAATTGGGGTGTGTG	G/A	0.85914	0.242037	0.212746
seq-rs1871	3	35992090	35134227	CGAGCCAAAGCAAGTACCATGATGTTTGGTGAAACCTCGACTTTTTCAAGTCCAATTAAT[T/G]GGAAAAAAAGAGAGGAAAATACACACTGCCGCAGCTTGACCCAAGCCCAACTCAGCCCAA	T/G	0.574627	0.488862	0.369369
seq-rs1872	3	36034681	35176818	TTGTTTCTTTTTTTTCCCTTTTCAGAAAGCAGTATAATCATGCATTCCAAAACAGCACAG[A/G]ACATTTTTGAGTGCTGGAGGGACACAGAGTGGCAGCTGCTGCAGGCACAGAAATCACAAC	G/A	0.918114	0.150361	0.139057
seq-rs1873	3	36166240	35308377	TCACCATCTCCTTCAGCAGACAGACTGGCAGAATCATCGTGTTTCCGACTCGCAGTTGAA[T/C]GGCTAGAATCACCGCTACTCCTGCCTGAATGATCATTTCTTGGGGGCAAAATACAGTACA	C/T	0.695096	0.423875	0.33404
seq-rs1874	3	36237675	35379812	TCAGGCCATCATAACAACCAAAATCTCATGTGGCCTTACAGCGGTGCACCGAAGATTTGG[T/C]GAGTATTGCAGAAACCTGCTTACAAGGTCCACTGCTTCAGGTGGAAGCCTTTTTTGGAAA	C/T	0.5	0.5	0.375
seq-rs1875	3	36238503	35380640	GCCCTGTAATATCTTGAGCATATGTAGGAGATATTTGGCTCTCCTTTGACCTGCACATTC[A/G]GCGGGGAAAAAGCTGCAATTTAAGACTATCATGTGTAGGCTACCTGCCTAAGTTCACATT	G/A	0.729211	0.394925	0.316942
seq-rs1876	3	36239058	35381195	AGAACAAAAATGACTATGTATAACCAAAGTGCTCTTCCATCAGCCAATATCATCAACAAG[A/C]AAAACAATATAAACAGTAACATACAGTTTGATAATATGATAAGTTGATAACATGTAGCAT	C/A	0.753731	0.371241	0.302331
seq-rs1877	3	36248022	35390159	AAATGGGAGAGAACATCTCTAAGTTCAATAACCAGCCATACCATTTGAGAAGAAATAACA[T/C]ATCTGAGTGAGAACTGATAATGTCACAGGTAAAGTTAAGTGAATGGTTCCAACGATTACA	T/C	0.506397	0.499918	0.374959
seq-rs1878	3	36249888	35392025	CTTCGTTCCCTCCACACAAGAGAAGACCAGGCAAGTCCTCTTAATTTACCTTCTTCATAC[A/C]CTAACATACATATCTCAGTTTCTTCTACCGGCTCTCGGTGACCTCCTTTGGTCTGTGTCC	C/A	0.755864	0.369068	0.300962
seq-rs1879	3	36291552	35433689	ATCCGTAGGGCATTGACATGATGTAAGATAGGATCTGGTTTTTTGTAAAGACCCCGTTTG[T/G]ACTTCGTAGAGAGAGGCTTCAAGAGGTTAGGCATGCTTTTGCATCAGAACAATTTTGCAA	G/T	0.581023	0.48687	0.368349
seq-rs1880	3	36297767	35439904	CCCTATCGTGGCGCCTATCCCGATCACGATCATGGTCTCTTCTGCTTTCTCGAGGTTCAA[T/C]TCTGTCCTTTCTTTCTGAATCTCTATCCCTGGATGCCTGACCATTGCGGTCCTTGCTGTA	C/T	0.556503	0.493615	0.371787
seq-rs1881	3	36306822	35448959	CACTTTATAGTTATGCTCTTGTTTGCACTGCCACTAATTGACTTAGTATTTTATCTACTT[A/C]TGTGGTTCTTTTTAGCCTGGCACGGCATAATTCTTAAGAAACTAGCCTATCTTCTTGTTC	A/C	0.572495	0.489489	0.369689
seq-rs1882	3	36358962	35501099	TCTGGATCAGGAATAAGTAGAAGTACCTACCAGTAATTGTAGACTGATGGTACAATCGCA[A/G]GCAGTGTCATTAGTGCACGCCGTGTGCCGTGTGGGGATTCAATCCAACATGAGACTGACA	G/A	0.732409	0.391972	0.315151
seq-rs1883	3	36372579	35514716	CACTAGGTGATTGATCAGCCTCCTATAAACCAATATTAATGCATGAGTTGACCTTTAAAA[T/G]AACAAAGCTAAATAACCTGCCACAAAGACACGTGCTTTCGACAAACTAACCAAAGGAATA	G/T	0.726013	0.397836	0.3187
seq-rs1884	3	36398595	35540732	TTATTCCTTATTGCTCTGTGTTGCTATATACTACTACTCCATATTTAGTTGGATCGATCA[A/G]CTAGATAGGTGACGCGCGCGTAATTAATTGTTAATTGCAGCAAAGCGAAAGAAGAACAAG	G/A	0.726013	0.397836	0.3187
seq-rs1886	3	36414181	35556318	AGAATTTCCTTTGTAGGACTCTGTTGCAGACCCACAGTCCTGATTCATCATATCTAGCAG[A/C]AAAGGCTTCATGGTTACATTTTATCTAAAGCCATAAAGAACATCAAGCTAGTTGTTGAGG	C/A	0.547778	0.495435	0.372707
seq-rs1887	3	36426529	35568666	ACAATTTGTCACACGTACAATTTCTCGGCTTATTCTTCACTAGACATAATGCAGAAAACA[A/C]TCTCTCAACACTTGTTGTTGCCACCGGTAGGATCAATACCAATTTAAGGAGCAAATAGGC	C/A	0.749467	0.375532	0.30502
seq-rs1888	3	36434136	35576273	TGTCAATAGTTCCAAGCATGTAGGAGTACTTGAGTTGATCCTAAAGGATAGGCTAACACC[A/G]CTCTAAAGAATAGTGCTGCATCTCGATGCTTACAGATAATACAGACGCATGTGTAGAAAT	A/G	0.749467	0.375532	0.30502
seq-rs1890	3	36446788	35588925	GGCAGGGGATGCTCATGAGATGGTCGTCTAGCAATGTGTACTTGAAATTGCTACGGGTTT[T/C]ATTAAAACTCAGATAATTGCTGTGGGCCTCATGGTTCAGTCCATGGACAGATTTCATTAA	C/T	0.740938	0.383898	0.310209
seq-rs1891	3	36496333	35638470	TCATCCCGTACTCTTGTTGACTATGACAACTTGACAAGCCAATTCCCTTCCTTAATTACC[A/C]CTGTAAACGAAAATCAACATGATTAATTAGCCAGCTTATCATCAGTCACGTTTATTACTC	C/A	0.73774	0.38696	0.312091
seq-rs1893	3	36506355	35648492	ACTGTAGATTTGTTCATATCTACATGCATGATCTGATTATCCTATCATTATCTGCCTCTG[A/G]TTTTAATTATGCAGAGTTGTTTTCACAGGGATGGCACTCCATTTCTTGCTTATACCGAGT	A/G	0.609808	0.475884	0.362651
seq-rs1894	3	36509139	35651276	CTTGCTGCAGTATTAGCTAGCAAAAGAAAAGCATTATTACTGCTGCATCATGAATCCATG[A/C]ATGCATGCAACTGATGAATGATTAACAACATGCAGGCATGGGGTAGTGCTCTTGATTTGA	C/A	0.614316	0.473864	0.36159
seq-rs1895	3	36523314	35665451	GGCAGCTAAAATCTGCCCAGGCAAGAGAGATGAGGGGAAACAAAGTCATGGTCAGTAGGT[T/C]GAGATAGATTTTTTGGCCTTTTGGTTCAAGAATCCTGTACTGTGCCGGCCAAGTTTTATT	T/C	0.605544	0.477721	0.363612
seq-rs1896	3	36541175	35683312	GCTCGTTTGAGACCTGTCCTTTTAATGCATCCTTAGTAGTGTTCCTGCAGAAAAGATGCA[T/C]AAGTAGTTACATTCAAGTTCTTTCAAGCAGTATAGATAGCAGGATCTGAGTAAATTCTGG	C/T	0.595949	0.481588	0.365624
seq-rs1897	3	36600191	35742328	CAGAAATATGGTGGCACCGACTTGGACAAATGCACGCGTTTCTTGAGAGGGCAGTTTCAT[T/G]GAACGGTGGAAGTATGGGAGACCTCGTCCTGCTGTTTCTGAAATTCTGAAGAACGAAATG	T/G	0.647122	0.456711	0.352418
seq-rs1898	3	36630490	35772627	TACTCCGTACTACCATAATTTTTATTATAGTGAAATCTGTAGGGTTTTACCTTAGATGTG[T/C]TGATGATTGAAATATGGCAGTGATACAACGTATGGCTTGGCACTTGGCAGGTGGAGAAGC	T/C	0.842217	0.265774	0.230456
seq-rs1899	3	36657049	35799186	TACTACTCTTACTGACATGTGCCGGTATCTGTGAAACTACCATACATGTACATCAATTGC[A/G]TATACTTCCTTGGACGTACACGTACTAAAGCTGCTGTGCTGGTTTCAGCCATCGGTCTCA	A/G	0.703625	0.417074	0.330099
seq-rs1900	3	36749522	35891659	TGATGTGGCAAAATGGGTTACGTGGATCACTGGTAAGCCTGATTCACCAAAATACTTAAA[T/C]GGGCTATGCAATAGTCCTAAGTGGACGGTTACTCTGCTGATATTTTTATCCAAATGAAAG	T/C	0.720682	0.402599	0.321556
seq-rs1902	3	36795505	35937642	CTTTGCGGACCCCACAACCAAACCGTCTGATCCCCTGTATGTTCCCATCTTCATGCCTGC[T/G]TTTTCTCTTCCGCTCCGTCGAATGCTAGGCGAAATCTCCGCCGCGCCACCAAACTGCGTC	G/T	0.508529	0.499855	0.374927
seq-rs1903	3	36806358	35948495	GATAGTTTCATACAACAGCCAAAGTGATCCAGCATTTACACCGCATGTTGGCCCAACGAT[A/C]AAAAAAATTACAATGTACATAAATCGGTAAATGTAAGCTAGCAAGATTAATACAGACTAG	A/C	0.583156	0.48617	0.36799
seq-rs1904	3	36950938	36093075	TATTTTCTTCTCTTTGTTTATTAACCGAGCGTACCCCTCACATTATTGGATCTCCAACAA[T/C]AATTGGTACTACTGACATTCATATATATGCTAATATATAAAGCTATTTGCATTTAATTTA	C/T	0.513859	0.499616	0.374808
seq-rs1906	3	37135138	36277219	GAAGAATTAGTCAGACACTGCCTGCAGCAGAATGAAAAAAAAGGACAAAAGGCTTAATAA[A/G]GTGCATACAGAAAGAAACCAACAAGATCAAGGGACAAATGGTGTACAGCGACTAGTATTT	G/A	0.78678	0.335514	0.279229
seq-rs1907	3	37194714	36336795	GAACATACGAACTTTATTACAGATATAAGATTCAAACCGAATTCAACTCAGTTAGCTACA[T/C]CATCTTCTGATGGAACTGTTCGACTATGGAATGCAATCGAAGTAATTTCTTTTTAGTCTT	T/C	0.577825	0.487886	0.36887
seq-rs1908	3	37232947	36375028	TAGTATATTGGACCAACTGGTTTTGCTGTCCTTGCCCTCAGTTGTTCGGAATGGCTTCAG[T/C]AAGATCCAATGCCTGCGCCTTTGCCCTGAAGCTTCAAACTTCACCCGTATTATTACCAAA	C/T	0.577825	0.487886	0.36887
seq-rs1909	4	52150	60610	TATTAGCTAGCTAGCTAGCTATATATATTCGGCCGGCCTATCTTTCCTGGTATATACGAT[T/C]GAGTATCTCATTCTCTTTATTATATGGATCATGCGGTGCATGCATGGTAGCTAGCTAGGC	C/T	0.61194	0.474939	0.362155
seq-rs1912	4	207722	216146	TTGTCCCTGATTTCATACCCAATTTCTATTTTCATGCCCATTCGTATTAATAATTTGCAA[A/G]TTTTGCTCATATACACTACACAGCGCCATGAATCGGGTTCAACATCCATACTTTTATCTA	G/A	0.841151	0.267231	0.231525
seq-rs1913	4	316344	324768	AGCAGCAACATGCTCACCTCCATTACCTCTAACAACTATAGTAGTGCAAGTAAGTTTGAG[T/C]TCTTTGTCTGGAAGTAAGACTTCTATTTATAGTTTCCTCCATTGCCTCAACATTTCAGCT	T/C	0.804904	0.314067	0.264748
seq-rs1915	4	327355	335779	GAAGGTTGGAGGCCTTGCAAACTGTATAAATTTATTTCAAACTAGGAAGTTAAGTTAATA[A/G]GTAGGCATGGAGTTGATTTTTTTGCTCAGGATCGATGCATGGATGCATGTCAATTTTATA	A/G	0.52452	0.498798	0.374398
seq-rs1917	4	346552	354976	AAGGGATTAGAAAGTATCATCTAGTTAATTGGAACACTATTTGCTCCCCTAGAGAAATAG[A/G]GGGTTTGGGCATTCTAGATTTAGAGGCTATGAATATTGCTTTATTGGGAAAATGGATATG	G/A	0.529851	0.498218	0.374107
seq-rs1918	4	361226	369650	GACTGACTCTTACATTCTAGCTTTTCTTTCTGTGATGCCACAACAGTTGCATTCTTACTG[A/G]TACCATATTTTAGAAAAGGAGAGCACTAACATCTTTTTTCCACTGTAAAGAATTCGATAT	A/G	0.563966	0.491817	0.370875
seq-rs1919	4	371764	380188	ATTTGTTTTTTCAGTCTTCAGTTCCAGGTGACATCAAAAGAAAGTCTTCGTAGTCAAGTC[T/C]ACGAAGCATATTTTTCTCAAAACAACATGTAAAACTCTAGACATGGTTCCTTTTCTAGGT	C/T	0.503198	0.49998	0.37499
seq-rs1921	4	497595	506019	TAGATAGTCAAATTAACTCGTGATTGGCGTGCCTCATGATTTATGGGTCATTTATACTCT[A/G]GAGAAACGTATATCTACAAACTCGCATGGAGATAAATCGCGACCAACAAGATAGAAACAA	G/A	0.867742	0.229532	0.203189
seq-rs1922	4	506360	514784	TCTACAACTTGACCATAAAATATGTAGTTATGTGAAATTTACTTAAATTTACTTGTTTAT[A/C]TTTTATGCATAGATTGGTCTATTCACCTGATTACGGGGTAATTACTGCTTTTGAATCTGG	C/A	0.795309	0.325585	0.272582
seq-rs1923	4	551922	560346	ATCACCGTGGACAGAGTCCCGGACTCGGGCATCGCTGCGAGCAAGAGCAAAAACAAACCA[T/C]TCGAGACCGGATTCACGACAGTGATCGTGGTCTTCTCATTCTTCTCTGTTTCTCTGATTG	T/C	0.520652	0.499147	0.374573
seq-rs1924	4	596019	604443	CATCAAGGACTAGAGGGGCTTGATGGGATGGGTTTAATTGTAAATTTACATATTTGTTGC[A/G]AATAGATACTTGTACAATTTAATCAAGTACCATATTTACGCAATTCTTGCTGGGCAGTGG	G/A	0.712154	0.409982	0.325939
seq-rs1928	4	900838	909262	CTACCTTTACTCCTCACATCTCCACAAGTTAATGCACAGATCTGCTGCTGCTCTGCGCCA[A/G]CATTTGCAGAGCAAGTCAGTGCGTGCAGTGCAAGCATGTCAGATGCTGATCAGATGCAAA	A/G	0.593817	0.482397	0.366044
seq-rs1929	4	918060	926484	TCCTGGGTCTAAATTAAAATATACCCCATATATATGTAATGAATTAATGAAAGTGTGTTT[A/G]AACAAATTAATAGCATCCAAATTGGATGCATACATGCCTGCCTAGCTAATATATACTTTT	A/G	0.510417	0.499783	0.374891
seq-rs1930	4	974258	982678	GCTCATCATGCATGTATGAATGCATCAAGAATTTTGGAGGTTCTCAAAATGGGTCTCATG[T/C]ATGCGTGATAACTGATAAGTATATATGCATGGTCCTAACGTTGGACGTGAGGATATGTAA	C/T	0.907205	0.168368	0.154194
seq-rs1932	4	1002892	1011312	GTTCAAGAGCTGCGTCAAGTATGCTACAAACACACCAATGACCTACTGGGAGCATAAAGG[A/G]GCAATGCAGATGCAGTTCCTGGGAATTAAGGTTAGCCTCATCAACTGTCAGTGCCACAAT	G/A	0.707524	0.413867	0.328224
seq-rs1933	4	1004033	1012453	CAAGCACCATGGATAAAGATGCTATCCTCCATCATTGTGTTATTTTGGCCTATGCATACA[A/G]CAGTGATGTCTGGTAGTCAAAAGACATGTTCTTCCATGTGTTACATAGTACCCCAAGTGC	G/A	0.637527	0.462173	0.355371
seq-rs1934	4	1005871	1014291	CAAGATTAGGTTGTGCTCAACTTGCAGCAACATTATCTATCAGTCTGACCAATGCAATTG[A/C]AAATAAAAAGGCACAAACTTTTCCACTGGAAGCACCTCAAACCACAAAGAAAAGGGCATA	A/C	0.722087	0.401354	0.320812
seq-rs1936	4	1067086	1075506	ATTACTCTTTGTATTAGTGTACTTCGATTAGATAAAAACTAATTTTAATCAGGTAGTAAA[T/C]GAATTACTCCCGCATGATAATCTGTATTGGTATACTTCGGTCAGCTTATTTTTTAACATG	C/T	0.517058	0.499418	0.374709
seq-rs1938	4	1105118	1113538	CACAGCTGAGATCGCTGAAGCTGTCAGACGTTAAAAGTACTCACTATGCCAAGCTATTTG[T/C]ATCCATCAGCAAGATGCGTCTTCTACAGAGCCTGCTAATTGAGACTGCCAATAGGGATGA	C/T	0.720682	0.402599	0.321556
seq-rs1939	4	1107445	1115865	GTAGTATATTACTTGTCTTCTCTGCGAAATTAATAATAGCATATAATACACCATACATGA[A/G]AACAAAATTGTAGGCCATTTGCTGGTACGGTTAAGTGGAAGCTGTGCCAATTTCTAGATG	G/A	0.602345	0.479051	0.364306
seq-rs1940	4	1124116	1132536	CCTGATGGAATCTGGAAATGCAAAGTTTAAAGGGAAGGATCCGTCCTTGCAATTTCAGAA[T/C]TGGAGAATGTTGCCTCACTTCTTGAAATGCAGCTTGCAATTTTGTAGCCACTGTGGTGCT	C/T	0.53838	0.497054	0.373523
seq-rs1942	4	1136894	1145314	GATTCAACTGATAAAAAGAACAAGTGTTAGATTCATTGGCCTCACAAAATGTGTCATCCC[A/G]CAAAATGGAGCGATGGAACTGCAAAATTACCTGGACGGATGCACCAACTAGAGTAGTACA	A/G	0.632196	0.465048	0.356913
seq-rs1944	4	1142620	1151040	GGGTAATCGGATAATCCGGCCCAATTCATCTGTTTCGAACGAGATGCACTGGCAATAATT[T/C]GTTTGTAAATAAAAAGTTAACGAGACAAAAAGATGATATTTTGTATCCTCTATGGTACTC	C/T	0.618337	0.471993	0.360604
seq-rs1945	4	1215600	1224020	CTTTTATATTCGGTGTAACCACTATTTCCTCCCGATCCAGGGATTCAATTTAATATTTTT[T/G]CCCTAAAATTAAATACCAGGTTATGAGTTATAGTATTTGTTTACAATCTGATGACTCAAT	T/G	0.912338	0.159955	0.147162
seq-rs1952	4	1846705	1855125	TCAATGTGTACTGAATATTTGAATTTCCGATAGAGAGTACATCGGCACACAGATATTTGT[T/C]TATTCTGCTGACCATTTCTCTAGCTCTAGCAACATATGTATCCTACAATAAAAGATGAAT	T/C	0.676972	0.437362	0.341719
seq-rs1953	4	1847779	1856199	CAGCATATCCTATTTATTAACTGGAATAGTATGGCACTGAAGAAATATATCAATTTACCC[A/C]CATCCCATATGTATCCGTTTTGGACTAAGATGCTAGTTAGGTTGTTACTAGAGATGAAAA	C/A	0.808102	0.310146	0.262051
seq-rs1955	4	1891736	1900156	ATGCATTGTTTCTACTTGTTGGATCAGATAATAATTTTCTTTGTCCATCTCTCTCCTTTG[A/G]TTTTATGTTGTCGATACTGCCCTCCCCTCCAATGCTCTTTTACTTGCATGATAATGTCAG	G/A	0.594624	0.482093	0.365886
seq-rs1958	4	1977998	1986418	TGATCTTCCTTAGCGATGCATAGATGGAGAACATGGACTGATTTGGCCAAATGAACCTGG[A/C]AAAGTCATCTAACAATCACAACTGTATTTTGTGCAAGCTTTTTCATTTTTGGACAAAGTC	C/A	0.700426	0.419658	0.331602
seq-rs1961	4	2050099	2058519	ACCGTGTACTGCTTGTATTTCGATATATCAGTCACACGGTCCATCTTGGGAAAAACGTCC[T/G]CGATCTTCATCTCCTTTTTTTCCCTATCTTCCTATCCAAACTAGTGTGTACCCCTTGACA	G/T	0.59375	0.482422	0.366056
seq-rs1962	4	2230600	2239020	ATAAAAAATACGTGGACAGTACTACGGAGGCAATTGATGAAAGCTATCAACAAGAGAGGG[T/C]ATTCAATTTTTAGGCAGAGTGTACGACAGTCCATTCATCTTCATGTACCGGCTTTGAAGA	C/T	0.551163	0.494765	0.372369
seq-rs1966	4	2414978	2423398	ACCGATCACTTGCTGTTGTTCATTCACGACTGGTATCCTGTGAACCTTCTCCTTGAGCAT[A/C]AGAGCAGCAGCTTCTGCTCATATAGTCAGTCAACAGGAAGAAAATTAGCAAAGGGTCAGA	A/C	0.747335	0.377651	0.306341
seq-rs1969	4	2494369	2502789	ATGACCAGTCATCTGCCGAAGCTTCTCATGATAATTAACAACTAAAAGTATGCAAATGAA[T/C]TCACTCTGACCTGTCACTTAGCTTGAGCCATCCAAATCACAAGTGAAGTCAACAACGGAA	T/C	0.671642	0.441078	0.343803
seq-rs1970	4	2796287	2804707	AGATGGCCTGCCTGCAGCTGCAGGTTCTTCTCCTCCTCGCCTGCCTGCTGCTTGATGCTC[A/C]TCATCTTAGTAGTGCTGCAGCCACAGTTCCAACACCACCCTTCTCCTTCAACTTCGACTT	A/C	0.734146	0.390351	0.314164
seq-rs1971	4	3549213	3553218	CAATTTGCAGCAATGAGTTTATTCCACCAAGCTGGTTAGTAACAGGGGAAGAGCAAGTCC[A/G]TAAGCTTACATAAATGGATAATGCAGTAAGAAAAGACAAGGTTACGTTAAATACCTTGGC	G/A	0.640725	0.460393	0.354412
seq-rs1972	4	3554029	3558034	AGGCGAATGCACCATTGTTACGGGAAGAGATGGGATATTGCAAGAAGCGGATACAAGAGC[A/G]TATTCACAAACTGGTTGCAAGAAACCAATACATATATAGATCTATATCATGCAAGTACAT	A/G	0.644989	0.457956	0.353094
seq-rs1973	4	3571464	3575469	GGCTCACATGCAGCAGCACCTAGTACACTATCATGCGATTGAAAAAAATAAAATAAAATT[T/G]GAGCGGCAGAAAAGGCTTACTAATGACTCGATTTGGAGAACCCCTAATTTGCCTCGCCTC	T/G	0.942431	0.10851	0.102623
seq-rs1975	4	3664106	3668111	TCCCAGAGTTTCAAGAGTCTGTTCTTATCTTGCACATTGCCACGAACGTCTTCTACGGCC[T/C]GTGCATCGAACCTGATCAAAATGCGGCATCATTCAAACAACTGGAGGCGATCAAGACGTT	T/C	0.918831	0.149161	0.138036
seq-rs1976	4	4293071	4296927	CTTGTATACTTCATCAACTGGCCCTAATCTCTGAAGCATGCATACACATGCTAACCTACT[T/G]CATGCTCTAGTGGCATTATACTCTAATACAATTGAGCAACACTCCATTAATTAGGACTAG	T/G	0.526652	0.498579	0.374289
seq-rs1977	4	4315646	4319502	TCACCTCCTCCTCCAATTCAGCAATTCTAGAATGATGAAGTGAGTATTCTCTCCTTATAA[T/C]CCTCTAGTTCTTGCTGTATTCATCTTGTCCTGTGATAAGTTAGGAATTGATCTCTATCAT	T/C	0.726013	0.397836	0.3187
seq-rs1978	4	4412964	4416820	GGTCCCTCTCTCTATATATACTACTCCTACATAGCAACAAAAATCAAAGAAACATTGCAT[A/C]TGAGACCCAACCATCAGGTAGGTGAGTTGGCAGATGACAAATGCATGGATGGATAGACAA	C/A	0.686567	0.430385	0.33777
seq-rs1979	4	4445510	4449366	GCTAGTGGGTATTGGTTCTATAATAATAGATAATAGCTCAGTTCATCACCATAGACTCCT[A/G]TACAAGATGAAAAGCTTCTCCGACTTGGCTGCTGTTTACCTACTTGGTGTGTTTTGCACT	A/G	0.692964	0.42553	0.334992
seq-rs1980	4	4446900	4450756	GTCATGGTCATTGGGAATTTCATTCCTAATGGCACTGAAGTTGATTCTCCTTCCAGAGTT[T/C]GTTGCAGAATGCATGGTTAGAAGTTTTGCTTCTTGCAGCCCTTAGATATGAACGATGCAA	T/C	0.521322	0.499091	0.374545
seq-rs1981	4	4513258	4517114	GATGGGGAGGCGAGACGTGGTTCACGAGCGAATGGGGCAGACAGAGAATGGGAAGGAGTC[A/G]AGGAGATGGTGTTGAGGTGTACTCCTGGGTATTTTGGTCATTTTAACCAAGGCCTTGTTT	A/G	0.821199	0.293662	0.250543
seq-rs1982	4	4595864	4599720	TACACAAATATCACTTTTAAAGATGCATCTGCGCATCAACAAAACATATATGCACATTTC[T/C]ATTCCCACAAAAAAATGTTCTGCACATTTTCCATTCACAGAAAGTGTTATGTACATTTTT	T/C	0.675906	0.438114	0.342142
seq-rs1983	4	4628739	4632595	GAGCAATTTAGTATTAATTTGAAAGCTCAAACAACAGGCAAAAAAGAATGTATGTTCTCA[T/C]GTTGTCTCGTTTGATCAAACTAACATCCAACATGCACCACACATCGCATCGTCTCGCTTT	T/C	0.823974	0.290082	0.248008
seq-rs1984	4	4645968	4642058	GAAATAACACCATACAGGCACTGCCAAATGTTAGGCCTAATGGCTAAAGTGAGATGGACT[T/G]GGTACATATGGTCATTTTCTTGATAAGCCAGATAATATGGCACAAACCGGTGGGGTCAGT	G/T	0.618337	0.471993	0.360604
seq-rs1985	4	4659212	4655302	AAAAGAGAGAAAGACCGAGACCGACACAGGAAGGCTGAAACACTGGAATTAATTAAGAAG[A/C]CAAAGGTAATATATGTTCTTGGTTGCTTATTAGTTCTGATTCTGATCGTATTGATTAATG	A/C	0.618337	0.471993	0.360604
seq-rs1986	4	4689052	4685142	TCGAAATTCCGTTGTAAAGAATTTTCGGGATAATATCCATGAAAGTGACAGAGACGTAGG[A/C]ATGAGTATATGACACTTAATTTGTCTATTCGTTGCGGAAACTGGACGAGATGGAAGCTGT	C/A	0.83049	0.281552	0.241916
seq-rs1988	4	4765279	4761369	CATGAGTGAGGTGACAATAGGGACTCTGAAGAGAATGCGTTTGTATTGTACTATGTACCA[T/G]GATGAGATGAACTCGTTGGGCTCCACAAAACCATGGGTGAATTGGACCAGGAGTACCCGG	T/G	0.51919	0.499264	0.374631
seq-rs1989	4	4766040	4762130	CCCATGTTGAATTTACATTACTAATCCAATGTACTCAAATACGGTTGTACCTATATCAGG[T/C]TGCATTGATAATCACATGTCGTGTCGATCATTAGGGCTCTCGAAGTTACTTGGGATCGAT	C/T	0.58742	0.484715	0.367241
seq-rs1991	4	4770149	4766239	CTGGTACAGATCATCCCGAGCCTCCTCACCAACAAGATGTGGGTACCGGAGCAACTTCTC[A/G]ATGATGATGACAATATTAGCGTAATGCAACGCAAGCGCTGACCCGCCAATCGTGGATGGC	G/A	0.626866	0.46781	0.358387
seq-rs1992	4	4802120	4798210	TTTTATTTGGCAACGATTAGCTGGTATTTCATTTGGTTTGCTATGGATTTGCCGTGTTGG[T/C]CACTTCTCTCCATCATGGCAGTAATTAAACAGAGAAAAAAAGGATAGATTTTACCAAAAT	C/T	0.607059	0.477077	0.363276
seq-rs1993	4	4889322	4892384	TTTAAATACTTATGACAATGTTGGAAAGAAAACAGATAACTCTAGTATAATGCATGTTTA[T/C]TGTCTCATTCTGAACTTAACCCATGCGCGTGCATCGAGAAACGAAGAGATAAATCAAAAC	T/C	0.543424	0.496229	0.373107
seq-rs1994	4	4933096	4936158	GCTTTTTTTACTAGTGGCTGCACAATACGCCTATAATGTTTATGTTAACTAAAGGTGCAT[A/G]TCAGCCAGCTGGGTTAGCGTTGATGTCGCCCACGGTGTTACAGTGACAGCGGGGGTTTAG	G/A	0.723596	0.40001	0.320006
seq-rs1995	4	5040235	5043297	GTCCTATCAGCGCAGCCAATAGCTATACACAAACCGATATATATTAATCACTGGGCATGA[T/C]GATGAAGAGGAAGACGAAGATGATACCAACATGAGAGATACGGAAGTTAATGAAATAGTA	C/T	0.501085	0.499998	0.374999
seq-rs1996	4	5119889	5122951	GCAAAAACTGTTTCTCACAAGTTCTAGCTGTCCTGTTGGCGCCCTTGCATCGATTGCCCT[A/G]TCCAAAATGATTTGCGATGTGCAATCAAACACCCCCAAACTTTGTACCAGATCAATTCTC	G/A	0.569296	0.490396	0.370152
seq-rs1997	4	5150145	5153207	CAAAAAAGCGAAAAAAACTAGACAGCCGAAAACTGGGCAGCCAAAAAAAACAGCATGCGC[T/G]TGCGGGAAACTGGCAAACCGGACAAGAAAAAAACTGCGTGTGAAAAAAACTAGGGCAAAA	G/T	0.616702	0.472761	0.36101
seq-rs1998	4	5158967	5162029	ACCTAGAAATTTTGTAACATTTCCTCGATATTTTCGGCAACCCACTGTAGTTCTATCTAG[T/C]TTAAAACACTAGTTACTTGGGGGATGATTACGAATTGAAGAGTTGAACATTGTGTGGTTC	T/C	0.615139	0.473486	0.361392
seq-rs1999	4	5159919	5162981	GTAGGGCTGAATAATATGGTTTGGCTCATTAGGATAAGGAGTTGGCTCAGCTCAGTTTGC[T/C]ATCCTAAGGCTTAACAAGCTAGACAACCAGCTTTCTCGTCTTGTTACAAGTCTCGACCTA	T/C	0.641791	0.459791	0.354087
seq-rs2000	4	5169503	5172565	TTTAAGCTAATCAGTACAAACAAATTTAATACATTTATCAGAGAGGAAGATCATGGTCTC[A/G]TGAACACGCAACTCCACATGCTAGTAATTGCGCACCAGATTATTACTCCCTCCGTCCCAT	G/A	0.637744	0.462053	0.355307
seq-rs2003	4	5203551	5206613	AATAAAAAGACCAGCCGGTTTGTGTTATCTCTGTCCGAACATGTAGAACTGGTTCCCAGT[A/G]GTAGTTGGGAATTTTAACCCTGCCGACAGTGAATGCATGGAACAGTAGAATATATAGTGC	G/A	0.65032	0.454808	0.351383
seq-rs2004	4	5235845	5238907	AAATGTACAAATATGACACTAGGATCTAATTGCAAGATAACGTGCCATTCCGATCCTTAG[T/C]AGCAATTGTGTACTCTCCGGATATCTGACTGCTTCACAGATGTGGAACATAAACATTGTC	C/T	0.802772	0.316658	0.266522
seq-rs2006	4	5307060	5310122	CACCCATTTTTGTGATCCCTTCTAACAAACTGCGATATAAAGATGATGTCTAACCTGCCA[A/G]TTTTCCAGGCATGTTGTTTGACATTTGGTTTTTTCTTGTCTTGTAGTAGGCTGTAGCTAG	G/A	0.765525	0.358993	0.294555
seq-rs2011	4	6034876	6037938	CTTGTACAGATCTGGCGATTCTCTATGTGGAACATGGTTAATCTTAGGTTTGGACTTGTG[T/C]CGGGATAACCTTATACGCTGGGTTTAGCTTGCCGACAGTGTTGTAAGGAGTGGTTTCGGC	C/T	0.504405	0.499961	0.374981
seq-rs2012	4	6224763	6227823	TCGAAGGTGAAGAGATACTGACCTGACTTACTTTGAGCTCAGGGCACATTTGTTGATGTT[A/C]AGAATGCGAAGAGGCTTGATATTTATAGCCATGCATGTATTGAAAGAGAAGGAAATATCA	C/A	0.546908	0.495599	0.37279
seq-rs2013	4	6247643	6250703	CCTCCCTGATTGTCTCATCTGTTATGAGATCCAAGGGAAAAGAATTCATCCGGATTGGAA[A/C]CAACCAAAAGAAATTGAAACTGGGGGTAGGACTTAGGACCACAATCATTCACAAGAACAC	C/A	0.664823	0.445667	0.346357
seq-rs2014	4	6248457	6251517	GAAAGCAAAGCAAGGAACTGCAGGTATTTCCAACATACAGGATAATATCAGGTTTTCTGG[T/C]CAGACCCCAGTCATCTAACAGACATAACTCAACAAGTTTTAACAGAACATCCTAAAGACA	C/T	0.563053	0.492049	0.370993
seq-rs2015	4	6265979	6269039	TGGAGTGCGTGAGGGAGTGAGTGAGGTGACCCTTCTATATAGCTTTTCAATGATGGTTAC[A/G]ACGGTTTGAAATGCCGGAAATGCCCTCCAACCTTCATTGATAATGCATCCTGGACATCCG	A/G	0.563053	0.492049	0.370993
seq-rs2016	4	6501166	6504226	TTATGACATGCCGGTTGAATTTTATTGGGTACATGAGTCCATCCAACAAAGGGCGGTGCC[T/C]CTCCATGACGCGCGCACACCGTCCAGTGTGCGTGCGTGTCCAGTGTGGGTGCGTGTCTGC	C/T	0.549041	0.49519	0.372583
seq-rs2018	4	6550143	6553203	CTGATGGGGCTAGTGATATTCGGCCAATTGGCACTGGTAGCAGCTTCTATCGTACTCGGT[T/G]TACTGATTCTCAAAATTTAAGGAGTCCTACCAAATATAACGAGTTCTACACTGATTTCTA	T/G	0.663113	0.446788	0.346978
seq-rs2020	4	6949454	6952336	CCACTGCCTACCTTTGTTTGAATTGTCTGGCAGATGTTCTCCGGAAGTGCATCCACCGCT[T/C]TCCATTGCTCTTGCCATAAGCTCCTGGCCTGTTTGCTCTTTGGGTAAATATATTGCCGGA	T/C	0.588486	0.48434	0.367048
seq-rs2021	4	6958179	6961061	AATCTGTTTGCCAGAATCCATTTAATATTAATCAGATCTGGCACAATCAGGTCCTGCATT[T/G]CTGATTGAAACATTGTGTTTCATGTTCCCTGTTTTCCAGTTAGCAATGAACACTGTTCTG	T/G	0.599147	0.48034	0.364977
seq-rs2022	4	6996261	6999143	GGGGGTTTCAAGACACGCATGTCAGTAAGAAAGTCTGTGTGTAGAAATTTGAGAGGAAAC[T/C]AAGAAATTGCCATAAAAGACATTCTTTTTTTAGCGTATCTGGAACGTTGATCTGGAAATT	T/C	0.791045	0.330586	0.275942
seq-rs2024	4	7458064	7460946	TTACTTGCCAAAAAAGGATTTTTCGCGTTTTGATCGGCATTATGTGCGTATTTGGATTGA[T/C]GTGTGAAACTTATTTTGAGAAGTATAAAATTCCTGTCAACTTTAATGTTTCTACAACTGT	C/T	0.591684	0.483188	0.366453
seq-rs2025	4	7466989	7469871	TGTGCGGCTTAACTGATGAGGATGGTTTTCATGCAACGGTCGAATGCACTAAAGCCAAAG[T/C]ACTTAGGAAGGTGTTGAGAGATGTCTGGCGACTACCCCTCGAAAATAAATTTGTTAAAAC	T/C	0.591684	0.483188	0.366453
seq-rs2026	4	7925661	7928543	TATATAGCCCTGATATGAATTCTCATCTAGACCACCTCAAACAAGTTCTGCAGTTGTTAG[A/C]CACTCATCAGTGGAAGGTTAAACTGAGTAAGTGTGACTTTGCTCAAACTCAGATTTCTTA	A/C	0.622912	0.469785	0.359436
seq-rs2027	4	8143515	8146397	ATTACTTTTTCTGCCTGTACACTTTCCATTTTGGCCAGACAATGATAATCTTCCACCTCT[T/C]CCCTCACGTGCTGGTGGTAATGTCCATGTCCCTTTGCTTTTCTTAGAAAAAAAAATTCAC	C/T	0.597614	0.480943	0.36529
seq-rs2028	4	8549876	8493758	GCCATTCAACGAATTGATCTCTCTGAGAACAACTTATCCAGTGAAGTTCCTGTGTTCTTC[A/G]AGAACTTTATCAGCCTAGCCCACCTAAATTTATCATACAACTATTTTGAAGGGCCAATTC	A/G	0.6258	0.468349	0.358674
seq-rs2029	4	8579500	8523382	CAATGTCCTGGTTAGTCAGTCTGTTGGCTTCTTTGGAAGGTTCTGAATGACAAACAAACC[A/G]TGTTGTCGTTCCTCCAAATTTGTACCGTTTTCCCTCTTCTTAACAAAAAATTGGGTGTTC	A/G	0.58742	0.484715	0.367241
seq-rs2030	4	8691087	8634969	TGGCAATCCAAGAGAGTTTCGTTCTCGTTTGGTGAAGATTCCGAAGATGCTTCACGCCTT[T/G]AGCCATGAAGTTTCCAATGCACATGGATGTGTTTGGTGGTGAAATTATGGGTTTATTTAA	T/G	0.651386	0.454165	0.351032
seq-rs2031	4	9000084	8943966	CACCCTCTCTCACACACACTCCCTCACATGCAAACGATATGACCAAGTCCAACCAGGCCA[T/G]CAGCAGCAGAGCAGCCATGGCCATCTAAGCTCAGTTGCTGGGGTTGCTCCGGAAGGAGCC	G/T	0.657783	0.450209	0.348865
seq-rs2032	4	10001349	9945231	AAAGAGAATCTTTTAAAGGAAAAAATATCTATTATATGATGGTGTTGCAGGTTGTTTGGG[A/G]TGATGTAGCATCCTATGTCATGCGTGCACTGATGTCAATAATGATTCACAAAAAGAAAAC	A/G	0.58742	0.484715	0.367241
seq-rs2034	4	11391147	11335029	ATAAGCATGAGAGAAAGATGAGGCCGTCTCGGTCGTTATCTCGTGCAGGACACGTGTCTC[A/G]GTCATAATCTCAATGGCTCTCAAAGCATCCCCTCAAAATCGTATTAATTAGTAATGTCAT	A/G	0.703625	0.417074	0.330099
seq-rs2035	4	11578774	11522656	CTTGGTGGCGGGATGGCGCTGTTAAAGGAAATCCTTGCCATGGAGGAGATTTTCATGGAA[A/G]AAGCCTGCATGTATTGTCTTCTATTTTTGTGTTTGTGAATTAGATCTGGATGCACTTAGG	G/A	0.552239	0.494542	0.372256
seq-rs2036	4	11832174	11774723	TTATTGGCTTTTGGCTTTGAAAAGTCGACACTTATTTGTGACTGGAGGGAGTACAGTTTA[T/G]TCTTCCACAAATATGTTATTGCGAGATTTACTGTTGAAGGTGCATCCCTGGAATCATGAA	T/G	0.591684	0.483188	0.366453
seq-rs2037	4	12262029	12204607	TGGCACGAACAGATTACAGATTGTGTCCGGGCCTGCTAGTTGCAGCAGAAGAGGTATCAA[T/C]TTCCCAGTGAAACTTCACACAGTTCTCTAGCTTAGCTACACAAATGAAGCAAACAAAGGA	C/T	0.644989	0.457956	0.353094
seq-rs2039	4	12688322	12630900	GCTGCGCCGTCGCCCCGTGCGCGTCCGGCCAGACGCTCACGATCTGCGCCTTCTCCCCTG[T/C]GTAAATTAATAAGAAAGCGTGCGGGTTTGATTTCGCACTAATAATGTTCCGGAAATTGAA	C/T	0.648188	0.456081	0.352076
seq-rs2040	4	13019504	12962784	GAGAAGGGTGTTAGAGCAACAGCTGAGTTTTATGATTATGGAAGAAAAGCTGAAATGGTA[A/C]CAAAGAAGCAAAGTTAAAGAAATATTAGAGCGGGATTGTAACACAAAATATTACCATGCA	C/A	0.824353	0.28959	0.247659
seq-rs2041	4	13036690	12979945	TTACTGACTTGTACGCCTAAGTTTGGTTTTGATCCACTTATACTTCTTCCTTGGTGAGTC[A/G]TTTAACAACCCTGCGAAATTTATATTAGTTTTATCCTTGAACATGGACGAAAATTTAAAA	G/A	0.695096	0.423875	0.33404
seq-rs2042	4	13049841	12993096	ATCTGTACGTAGTGTGTTAGTATCATATTTGATGATGAAGGCCAAATTAGTAAATAATTA[A/G]CCATTCTTCTTGCTGAGTGTGCCTCATATTATCAAGCCGGGTGGATGGAATAGCACTGCC	G/A	0.610874	0.475414	0.362405
seq-rs2045	4	13151305	13094560	CATTGAAGCCAAAATTAACAGAAGTCAATAGAATCAAGGTAATTCTACCCTGCTGAAATA[A/G]TGTGTTTTTCATGAGTAATTAGCCTAACGATGCTCATCCTAATTTGTGGTAATGGTAGCT	A/G	0.624359	0.46907	0.359057
seq-rs2046	4	13217921	13161176	GTAAGAGAGATTGTAGCTTGAAACGATATTTTTAGGTATTTCTCCAATGCCCACCTTAAC[A/G]CGTGGGGTATCATCTTGTATAGGAAATACACAATGGCAATCAGACCTGCTGTGCTGCCTC	A/G	0.512793	0.499673	0.374836
seq-rs2047	4	13232008	13175263	CCTAAGGTCCACATATCATCCTCTCATGTTTTATAGATCACATCCAAGCAATGATTATCG[T/C]GTAAAACCCTTCGACACCCACGTACAAGATTCCAATCACATAGTGGATTACCAAGTCATT	T/C	0.529851	0.498218	0.374107
seq-rs2048	4	13259417	13202672	CAGTTCTATACTCTTGCTAGCTGTAGATCTACAAAAGATGCGGAGGACTCCCAAACACAA[T/C]ACCCACCCAAATGCTGATGAAATCCTCTATCAATCTCCAAGCATAGAAATATCCACTGAC	T/C	0.876333	0.216748	0.193258
seq-rs2049	4	13330738	13272664	ATTGATTCCTAATGCCTCCAAAGCCGAACTAGCTAAATGAACAATAACTTTGGCTTGCAT[T/G]TTAGTGCCAGGTGTTAACTAATACATATACAGTGTGGCTGGCCTTTCTGTTATTTGCATT	T/G	0.539446	0.496888	0.373439
seq-rs2051	4	13390019	13331945	ATTTTGGTGAGATTCGTGCTTGCCGATGGCGGCCAAGATTACCGAATTTCAAACCATGGC[A/G]ATGGCGCATGTCACCTAAGCAGCAAGCCGGCCGGCTAGAACGCATGCGTGCAGCTCGCAC	G/A	0.554371	0.494088	0.372026
seq-rs2052	4	13390546	13332472	CGAACAGAAGTCCATGGGACATGTGAGCATGGCAAGAAACTATCGCGGTACACATGCACT[T/C]AGCACGGGAACTAACATAGTTACATAGATAGTACTACTGCAAAGCAGAATAGTATCACAC	T/C	0.795309	0.325585	0.272582
seq-rs2053	4	13400262	13342188	CTTTTCGTTGGGAATTCGTTGTAAAGTAAATGTGAAAATTAGCATTCTGTGCTCACTCTT[T/G]GTATGCATGTCCTCTCCGACGCTCTGTGCGGCAAGCAACATGTTGTCTACAGCATTAGCT	T/G	0.761752	0.362972	0.297097
seq-rs2055	4	13451829	13393755	GCCAAACATTGAGGGATGTAGGTAGAATGCAATATTCGAGGTGTTACCATGTATTTTTGG[T/C]ACACAGTAGCTTTGTGGTCTCCGGTTGGGGGTAGGGATCATGACTTGGATAATGAAGGTA	C/T	0.722814	0.400707	0.320424
seq-rs2056	4	13478427	13420353	CAGAAAACGATTCACACGACCGCTTGATGTTCATCCACCACGGCTCGTCACTCATCGTTC[A/G]AGTGCTACATGATGTCGACAATGCCCAGTACCATGTATTGTTCCTGATGTGCAGCTGAAC	G/A	0.570194	0.490145	0.370024
seq-rs2057	4	13490031	13431957	TTCCTTGAATAAATTATTCACAATGATCAGGGCGAACTCTGGTTGGAAGGTTTAGATTAG[T/C]GAGAATGGAAAAGATGTTGATTTGATAGCTGCGGGCAAACCGGGACCGATGAACAAATTA	C/T	0.678038	0.436605	0.341293
seq-rs2058	4	13516553	13458479	TGAACGGTCAAAGTCAAACTTGGAAGGTCAAACCTAAGGAAAGGAAGAGGAGCTCAGTGA[T/C]CGTGCGTGACGTCAGCAATGGAGATGGAGATTGTATTATACCTCGACGAAGAGGGTGTGC	C/T	0.731343	0.392961	0.315752
seq-rs2059	4	13729083	13669678	TTAAAAAGTATTTATCACCTCCACCCATGGTGCTTGCGCCTAAAGTTGGAACTCTGTTTC[A/G]GCTCTACATTGCCAACTGAGGACAATGTCATTGGTGTTGTGTTAACACAAGAAGTGGATT	G/A	0.803419	0.315874	0.265986
seq-rs2061	4	13848189	13788784	AATTAAACTTGACACATACTATCTCAGATGTCATATTAGGTTTATTTAATTTAGAACAAA[A/G]AGAGTAGTACCTTGTGTCTGAATCATGTGGCATGTAATACGAAGCACGCTCATGATTAAC	G/A	0.829424	0.282959	0.242926
seq-rs2062	4	13858343	13798938	GTGAGGTAAGTTCAAATTTTAACAACGCCTTATAAGCTTTTGCACTTGCGATTACAGTGT[A/G]CATCATTTTGCGGTACTCCCTCCGTTTGATTTCTTTTTCAAACTGTTTTTAGGTTTGGAC	G/A	0.567164	0.490978	0.370448
seq-rs2063	4	13916759	13857354	CATATAAACTATTACAGGTGTTGTCATTGGACTTAGCTGTGGCTTCAGCATCCTACTTCT[T/C]AGCTTAGGAATAATGCTTCTCATTCATAGATGGAAAAAAGACATACAAAAGCAACTACGA	C/T	0.754967	0.369984	0.30154
seq-rs2064	4	13918144	13858739	TATTAATTATTATCCCAAATAATGTACAATTCCTTTTATATCTCTTAGGTACCAAGTATC[A/G]TGTATGCTAGAGCACTTGTTTATAAACAACAGGATTAGTCTGATGCGCTATTATGCTGAT	G/A	0.513859	0.499616	0.374808
seq-rs2065	4	14178140	14118789	TATGATTATGATTTTTTATAATTGATCTACGTTTTCATATACTATCACATACCAACTTAA[A/G]TTGGGTCAACGTGCCACATGGTCACTGCTCAAAAAGCCTTTTTAACGTCTATTTGAACAG	A/G	0.526652	0.498579	0.374289
seq-rs2066	4	14931684	14872333	TGTTATATATTTATCCTTTCCACCAATTTTTGGTCATAAATTAGAGGTGCAATGCCATCC[T/C]TGTGTGTTTTTTAATGAGACCTTTCACAGTCCTTGAAGGGAGGCGGTACCATATTTGACC	C/T	0.583333	0.486111	0.367959
seq-rs2067	4	15461783	15402432	CTTAAACCATTTATTAGTTTGCAAACCCTTTGGTGGAGTTGTTTCTGGGTTAGTGTTTGA[T/C]AAAAATTTATATTAAAATTTATCGAATAAATATTTCAAATAACAAACATCAATGTGTATT	C/T	0.840129	0.268625	0.232545
seq-rs2068	4	15552166	15492783	GAGCCGGCGACAGTGATGTCCTCACACGCCGCATTATATTCCACCCTTGGGATATTGTCG[A/C]GCAGCCACTCGTCCCCCCTCGACAGGACGCATGAGGTGTAAACTAAGTTCTGTTGGATGG	A/C	0.501235	0.499997	0.374998
seq-rs2070	4	15904354	15711420	TTAAGGTGGTATTCTAAATAGTTTAAATAGCTTTCTTGTTTTTAATCAAATGGTGAATTT[T/G]TAAGTCGCAGTCATTCGTCCTATAGCCTATGCAATAATTGGTTATAGCCTTTTAATTAAA	T/G	0.797441	0.323057	0.270874
seq-rs2071	4	16374704	16181770	TGCATGAAATTATAGCATAGATCCATCGAATTAGCTAGCTATTAGCTAGTTAGCATGGCA[T/C]TAATTAAAATTAGAAGGGCAGATGTACACATAGGAATGAGTAGTGGTGATGCCTGCAATG	T/C	0.650538	0.454677	0.351311
seq-rs2074	4	16477320	16284386	TTTCAGGAATCTTGCAAGCATATGAAAGTTCAATAACCCCACGTTCATATTTCGTTTTAC[T/G]TAGGCAATTTTAGCACCGCACACCACTGTTATTATCCTTCCGGCTTCAGCAAGGTGGTAA	G/T	0.664179	0.44609	0.346592
seq-rs2077	4	16559662	16366728	ATGGTTCCATATGTATTTCTATATTCAAAGCTCACTCATGTTTTCTCTGATTGGTTATGT[A/G]CTTATGGTTCATTCATGATTCACCCACTGTACAGAACAGACAAGTCATGCTTCCATATGG	G/A	0.570362	0.490098	0.37
seq-rs2078	4	16613907	16420973	TCCTGTACTAGCAACAAACTGTACTAAACAAATATAATTAAGATCCTAATATTAGGGACC[T/C]CTAAATGTACCAAATGTGACAATTGCAGTTGCTCTGCAGCTTTACCTACTCAAGGCATTG	T/C	0.760128	0.364667	0.298176
seq-rs2079	4	16653752	16460818	TGACGATTTGCTTTTCCCTTACAGATGCAAATCCACTCTGAAGATGTTGAACATGATGAT[A/G]TTTATGATGCAATGCGAAGAGCCTTGCAGGATGGGACTGCCTTTGATGAGTCCAAGTATT	A/G	0.523454	0.4989	0.374449
seq-rs2080	4	16708663	16515729	TACAGTAAATTAATGTTACCTGCATAAATATTCAATCTTTCATTGCGTAAATAATTTTGC[A/G]TTCCTTTTGGTAACAACTTGGCTCCAGTAATTATGCGCACTCTTTGACAGCAGTATCTTG	A/G	0.529851	0.498218	0.374107
seq-rs2081	4	16724007	16531073	AGCCTTGAAGGCACATTTGGATAGTTTAGGCATATAACTCTTCTTCTCCCAGCATCACAT[T/C]CTGTTTCTTTGAGTATGATAAAATTGTCATGGAACACAATATTCTGTTTATGGCACTTGT	C/T	0.527719	0.498463	0.374231
seq-rs2082	4	16761751	16568817	CATCTTCCATTAGACCTTGTTCAGTTAATCTCTAAGAAAGATAGGTATGAAATTAATTCC[A/C]TTTTGATGGGATTAACCAAACAAAGTCTTCACAAACACACCTCGATCCTATTCTCACTCT	C/A	0.697228	0.422202	0.333075
seq-rs2083	4	17117482	16924548	TAGATGTCACCTTGCGAGGCTACTTATTGGGAAATTGCATGTGATCAGTCATCCGACAAA[A/G]ATGAAAAAATTGGAAATTGAGCTGAAGCCTCCTACCCTGCATGTGCATATGAGACTTTCT	A/G	0.603632	0.478521	0.36403
seq-rs2084	4	17412552	17219618	AATCGATCGAACATTCGAACCTGATCTGTATGAGGACTTTGGATGATGCTACAGTGATGA[T/C]GATCGAACTAGTGTTCAGGGTTCTTGGTACTGATATCTACCCAAGGCGTCCTTGAAGGAG	C/T	0.845416	0.261376	0.227217
seq-rs2085	4	17629564	17436630	CTCCAAACCCACGATCATTGGAGATGACCACGTCACGCCATGCCATCATCGCTGCTCCTC[A/G]ATGTTTGTTGTCTGTAGAAGTCGTTGCCGAGCCGAAACTGGCACAGGAAAGTGCTGGATG	G/A	0.729211	0.394925	0.316942
seq-rs2086	4	17860407	17667473	GAAGTATGAGGAATGCATTGACAGATACATGAGGTTTGCGTATTTGAACCTGCAGATGTA[T/C]GAGATGGTGTACGAGAGATTCTCTGCCAAGTGCTTCCACAGGGCTAGGGATTTGGTTATT	C/T	0.557569	0.493372	0.371664
seq-rs2087	4	18179408	17986474	GCTTGCTAGCTAGGGCATCCACAGTGTGCTCCCAAGCCAAGTAATAGGAAATATTTTAAT[A/C]CTTATATCACGTAGTACTAAATATTATGGAATCAATAAATAGCTGCTACCAAGCTAGAGC	C/A	0.760128	0.364667	0.298176
seq-rs2088	4	18250653	18057719	AATGGCATTGATCCCTCCTGTTCCTTTCCCTTTTTTTTCTCCTGTGCTTCATCCATGGCT[T/C]CTCCACAGCCTACCATCGACTGTGTTCCCCCTCCTCCTTACCTTACCTAGGACACAGTGG	T/C	0.872068	0.22313	0.198237
seq-rs2090	4	18514722	18321788	CAAGCCTCTGAACACAACCAAGTTGTCACTGCCTGTACTTCATACCTTAGGAAACTTAAG[A/G]GACTGCAAATTAGCGATCCATTTGTCTTGCAATGGGCCCCACTGAGAAGCGTCACCTCAG	A/G	0.8742	0.219948	0.19576
seq-rs2092	4	18685470	18492536	TACCTAGAAACTGTGCTTTGCTGCAAGAGGGTAATGTTTTATGGCAGAGTGCACGGTTTC[T/G]TTTTAGACAATTATGTTTAGATAGGTAATATAGAAAGTTTTAGCACTAAAAAGGTCAAAT	T/G	0.607676	0.476812	0.363137
seq-rs2094	4	18803329	18610395	GATTGATCTTGCCCGCTCTCATGTGCGAAAGCTTATCAAGGAACAAAAATCAGAGGGCAT[T/C]GAGAGCTTAAAGAAGCAGCTTGTGCAAGAGATGGAATCCTGGAAGAGCAAGCAGAAGGAG	C/T	0.760128	0.364667	0.298176
seq-rs2095	4	18878914	18685980	CGTCGCTCAATCGAGTACAATGCTGCTGTAGTTAAGACGACAACTTTAGCAGCGGAACCC[A/C]ACTGTCGGATCAGAAATCAATGGCTCACACAGTTTCGAAAACACTATAAAAAACGATTTT	C/A	0.739224	0.385544	0.311222
seq-rs2096	4	18927820	18734886	CACCATGTCAGAACTCCACGATTTCTTGGTTTTTCTTGGTTTCTTGCGACCAACACACAC[A/G]TACGTGAGCATGGCGCCGGCGAGGTCACCGGGCGACCGGGCGGACGCCGCGACGTCGGCG	G/A	0.667377	0.44397	0.345415
seq-rs2097	4	18929119	18736185	CCTCTTGCATAATGCAGGTTAATTTCCTCAAAAATAATGCCATAGTACTATTTTCTGTTT[T/C]AGAGACGGTTTTTATGTGGGTTCATTTGCTACAAAATCTAACCATTTTGCTGAGAGGTTA	T/C	0.535181	0.497525	0.373759
seq-rs2098	4	18971966	18779032	TCGACAGAGTTACAGAGTGTTCAGTTCAGTTATGCAATAATTCAGTACTTTACCAAGTCA[A/G]GACTGATTACTGACTTGCATATTATTACTGCATGCTGAGCAACTACTGCAAGTAAATTAC	G/A	0.723881	0.399755	0.319853
seq-rs2099	4	18988425	18795491	AACGGTTCTAGATTGTTTTAGCCATCTCTAACTGCTACCAAGTATGCCCGTTACAAATAC[T/G]TGAATTTGCAACAACTCATTTGGACCTCTTATAGATGTAAGGATTTATGCTAGTGCCTAT	T/G	0.58742	0.484715	0.367241
seq-rs2100	4	18996339	18803405	CGATGGCTATGTCGAGAATGGCTAGTTTTGTGCATACTTTGATCCTGTTCGACACGCGTC[A/G]ACGAGGTTCACAGCATAAGTAAACTACTAGAGTAGCCATAAAATTTTCCAGAGCCCGAAC	G/A	0.570362	0.490098	0.37
seq-rs2101	4	19000011	18807077	TTGAGAAAGCATGATATGATCGATGTGATGATGCCATTGGGTTTAAGGTTACGCTGCTAC[T/C]AGAGAAATCATCTTTGCAATCGGCCAAATCAGCTTTTCGTAGGCGTATTTCTTAAGGCTC	C/T	0.534115	0.497672	0.373833
seq-rs2102	4	19049389	18856455	CACCTTTTGGTAGAGAAAAGCTCCTAGGGATACTTGTCATGATGGTGTGGTTGAAGTTTG[T/C]TGGCATACAATCGTCATATTTGCGCGCAGTGGGAAGCATGACTATGATGATAAAAATGAC	C/T	0.563966	0.491817	0.370875
seq-rs2104	4	19139812	18946878	AAACCAAATTTGTGTAAGACATATAGCAAACCTACCCTTTCGTTTTTCCTATTTGAGCCA[T/C]GCCGGGACGGGCTAGTATTAAAGCCCCATATAGGTTTTGGGCTGAGCTTGTGCTAAAACT	C/T	0.51919	0.499264	0.374631
seq-rs2105	4	19149985	18957051	TGCACACCTATTTCCATTCAGAAAACAAAAACAAAAACCAAAAACTTGAGATGCCAGAAA[A/G]GTCCTTTGGTTTATGGCTTGAGCCTGTACAGTTGAGGAGAATTTAATTTGAGGGGCACCA	G/A	0.572495	0.489489	0.369689
seq-rs2106	4	19165835	18972901	ATTTTTTATGACCTTAAACTATTGCCCAAGAATAACTTAACACAAGACGGAGCACTAGTA[T/C]TGTGTACAGGGGAGGAGCTGTTAGCTAGTGTCAGACCATCACTCACCCTAAATAAAAATT	C/T	0.602345	0.479051	0.364306
seq-rs2111	4	19373712	19180778	GCACTCCAGGTCCGGCCAGCCGGTGGCTTGCACTGCTATCGCCCTTATGGCTGAGCAACT[A/G]GCTTCGAAAATGATGACCATTTTCGTAGGTATACTTACCTCTAGGTGGTTAGCTTAGTCG	G/A	0.751599	0.373396	0.303684
seq-rs2112	4	19374681	19181747	TTTTTATAGATTCACAGAATTGGTGTGCTTCAATTAATTTCTACAAAGAACAGAACAGAA[A/G]ACCCTATATATCTTCCAAAGCAGAGCTAGCAATTATGACAAAATTGACGTGAAGGAACTT	A/G	0.721748	0.401655	0.320992
seq-rs2113	4	19406180	19213246	TATCTCAACAATATTCCTTGCCATGAACGAGTTGACAGAAAGGAAAATTTCACAAGAACT[T/C]GTCATGTATAATAAGCAACAAAAAACCAATTTCAAACATTATCATAAACCATAACTCATT	T/C	0.506397	0.499918	0.374959
seq-rs2114	4	19590436	19397500	CGAACGGTTCTTTGCGCTTTATGCGTTCGTATGAAATTGTACTTTCTTGTTTGTCTCTAG[T/C]AGAGAGAGAGAGCTTGAATACTCTTAATTTGATGCCCTTTCCCACATTTGCTAGATATAC	T/C	0.705757	0.415328	0.329079
seq-rs2115	4	19637252	19444316	CTGTTTTCAGTTCTCAGCAAGAGGGAAGAAGATAGAGCACTGTTGTGATATGATATGCAT[A/C]ACTTTTTCTACCCCCTTGATGTGCTTGTTAATTCTAAATAAGGAGGGGAATAGGAATATT	C/A	0.711087	0.410884	0.326471
seq-rs2116	4	19737628	19544692	GGGGTGCTCCTTCCGCCGCAAGAATGATTAAGATCTAAATATCTGAAAGCAAAAAAAAGA[A/G]AAGGCTTGAACGAGCTTAGTTTCTCCAGGATGTAGTCTGAAAATTTTGCAATGCCTGTCA	A/G	0.704691	0.416203	0.329591
seq-rs2117	4	19762404	19569468	CTGCAAGAAACGTACTACCAGAAAGGACACACTCATCCACTGCTTCTTTACTCCTTTGTT[A/C]TGCTCTTGTGCACAAGAAAGGAATAGATACATTGTACTCAGGGGCCATATATATATAATC	C/A	0.779318	0.343963	0.284808
seq-rs2118	4	19762963	19570027	AGGAGGGCCAACGTTCGCTTGAGGATGGCCTAGCTTGACCAGGGCCATCAACATATATTA[A/G]CCGCAGAACCAATCATCGATAATTACAAGCAACCTAGCAAGCAATATATAAGTGCCATTT	G/A	0.930704	0.128989	0.12067
seq-rs2120	4	19809067	19616131	GGAGAGAGACGAATATTTCACGTGTGTACGTACGTACTGCCGGCCCTAGCTTTGATACAT[A/G]CTGCTCAGCAACAACGACCGAGCCTATAGTTTGTCCTGTCGACGTCGCGCCCACGCACGT	G/A	0.726013	0.397836	0.3187
seq-rs2121	4	19898772	19705836	TACGTGATTAATGATCAGTTGCAAAACTAGCCAATTTGCCGTTCGTCCATTGGACGTACT[T/C]TAGCCGTACGATGCATTATTGTTCCGTCTCCAACTAAAGTCTTCCAACATGGAGATCCCA	T/C	0.547974	0.495397	0.372688
seq-rs2122	4	19906874	19713938	AAACACGTCTTTAGTTGTATACTTGTATGACAATGACTGCAGTGAAGTGGTAACTGGTAA[A/G]TACTCCCTTTTGTTTGAATTCACACTGCACCATCTGATTACCCTTTCTCACTAGACACGT	A/G	0.559701	0.492871	0.37141
seq-rs2123	4	19926064	19733128	TAATTATGATGAGTCCAAGATAAACTGTAATATGTGTTTTACGTGCATATATAAAAAAAC[T/C]AACTCGCGCGCTTATACGGCCAAAAGACAACACTATGTACAAGCTCGGATTTTCACTAGC	C/T	0.947537	0.0994204	0.0944782
seq-rs2129	4	20198160	20019515	CAAACGGGCCAATCACATGGTTGTGTGTGCGCGTACGTGTTGCTGGTTTTGGCTTGCTGC[T/G]GCAAGCCTGCGTAGGCCAATAAAAAGGGTCCGTTTCGTAGCCGTATTTGTTTACTACTAG	G/T	0.810235	0.307509	0.260228
seq-rs2136	4	20895109	20700844	GTACCCAAAGATTCGGCCATTGCATCCATGTTCTCCATGCATGGCTGCACCTGAACTTGT[A/C]CTGCACTCCTGCTGCTCCACCATCGCTCGCACGTGCCCCAGGATCAATGAGCCTCTCGTG	C/A	0.827292	0.28576	0.24493
seq-rs2137	4	21054506	20860327	TAGAGGCATCTAGTGTGGCGTGTGCCATAAAATACAGCACTCCAGTTCTACCTAGTGTGG[T/G]GTGTGTGTGTGTGCAGGTAGTAGCTACTTCGAGCTGCATGCCACAATGGCTAAGCTTTTT	G/T	0.808761	0.309334	0.26149
seq-rs2138	4	21122725	20928547	CACTGGGACATACTCCCAATCATATTTAGGCTTCATCCTCGTATTGGAGTATGGGAAGCA[T/C]CTAAAATTAGGAAATAACCAACAGACGAAGAGAATGAATACTAATATAATGATCAACTAT	T/C	0.533049	0.497816	0.373905
seq-rs2139	4	21257137	21062959	AGCCCCACCTATCAATCATCAACAGCAACGATAAACCGCCTGCTACACCAGACCAGAAAA[A/G]AGTTCACTTCCTAAAACAATTTGTATATTCTATGGGATATAATACTAGTAGCAATTAGCA	A/G	0.574627	0.488862	0.369369
seq-rs2140	4	21310992	21116814	TTGTTCCACCAGGCACGTACAGAGAGCCCACATTCCATGTACTCCACGAAGTTGTATGTA[T/C]TATAGGTCAAGAATAGTGCTAATGTGATGTTGAAACAATTTTCTGATGCCTATAGGAACA	C/T	0.577825	0.487886	0.36887
seq-rs2141	4	21325664	21131486	GAAAAGAAAGGAAAGACAGGGAATTGCTTTGCAGCAATGTCATTAGTTTTTCATTCATTT[T/C]CAGTCGATTTCTCGTGTTTGGATCGACATTTTCATCCATAGGCCGGTGATGCTTGTATCC	T/C	0.841151	0.267231	0.231525
seq-rs2142	4	21349929	21155750	GCGACAGCGACCAACAAACGGACCAGGCTAGGCTACGTTGGATGGTTTTTGCGGATGATG[A/G]AAAGGATCTGGATGGACGGTAGGCTGGTGGTGGATAGTGGTAGCAGTAGCAGTTGTAAGC	A/G	0.505342	0.499943	0.374971
seq-rs2143	4	21357015	21162836	CGCATCCGACGTGGCGCGCGGCGTGTCAGGAACGAACGGCCGGAAACGAGGACGACGGCG[A/G]GGAGGATTGGGAAGTGCGAACGAAAGGAAAGGACTTACGTTGAGCTGGTCGGTGATGGTG	A/G	0.54371	0.496179	0.373082
seq-rs2144	4	21359044	21164865	GTTCATTTTTGCGTCAGTTATATGACTATCTTCCAAATATACATTGACCGTCTGAATGTG[T/C]ACACATGGGTATTAGTGGGTTTGGTACTAGTTGTTACTCAAGACAAGCTTTAATACTCAA	C/T	0.541578	0.496543	0.373265
seq-rs2145	4	21363957	21169778	AGTTAGGTCATTAGGTCTAGTAGAAGTGAAGTGGACCATTTGCTTGTTATTCTTCGATTC[A/G]TCTTTCTCAAGGTTTGAGTCCACAATGTTTTAATAAGTGATGTATCTATGATGCAGTGAA	A/G	0.539446	0.496888	0.373439
seq-rs2146	4	21388569	21194398	ATGTTCTGCACCTGCAGAAAATGGTTGTGCTCATATAAAACTTTTGCGACAAAATCTGTA[A/G]AATGGAAAAATGCATGTGGTCATCGGTTCACATACACATCTATATTTGAGTGCAGAAAGA	A/G	0.832623	0.278724	0.239881
seq-rs2147	4	21398012	21203841	ATCAGCAGACTTGCTGTCAATCTTTGTACTCTTCGCTCTGATCTTAATAAAATTTCTCTG[T/C]CATCTTTATGGCTAGCCTGACTAAAACAGTATTTGTACATAATGCACCGACAACCATCTA	T/C	0.61194	0.474939	0.362155
seq-rs2149	4	21423863	21229692	GTGAGTGTGTGTTTCTTGAATTTAATTAGCATTCTGGGTGTGGATGCTCAGATGCATGTG[T/C]GTGTGTGGCTTGATATGATGATCTGCTTTGCGTTTGAAACAATAATAAGCAGTAGCCATT	T/C	0.587983	0.484518	0.367139
seq-rs2150	4	21426109	21231938	CTAGTCTCTAACATTTGTCCCAAAATAAGTTCATATCTATCCCTCTTCATACCCTCGGTC[T/C]GCAAATCGAGTTTTATCTCCTCCATACCCTCTTACTTGCCCACCCACTAATGCTACTTTC	T/C	0.525586	0.498691	0.374344
seq-rs2151	4	21433599	21239428	AACAAACGTTAAATACTGCATCATAAGTTTTGTATCTTCTCGTTTGCAGAAATATTTGTG[T/C]GGGTGAAGGAAAGAATATCGGCCTATACAGAAGGATTCTTGAGGTTCATAAGTACGTGTT	C/T	0.566098	0.491262	0.370593
seq-rs2152	4	21444395	21250224	CTGAATGTGACCTGAACTTTTTGTCCACTCCTTGGAGAAAGAGGATGGAAATATACGTTC[A/C]TTACATTGACCTGAAAAACTCTGAATTCTGAGAGATTGCAGAACAAGTAATTAAGCAGAG	A/C	0.52452	0.498798	0.374398
seq-rs2154	4	21458963	21264792	TCTGCAAACAAAATATGACAAAACAGCTTCTATTAGATATGTTTTGAGATGATTTATCAT[A/G]TCAACACATGCATAAAAAAGTTGATAGGCTGAGCTCATGGCCAACTTATGAATTTCATGT	A/G	0.533049	0.497816	0.373905
seq-rs2155	4	21468257	21274087	CTGTCCAACTAACTAACCCCAATTGGCAACCCCGTTATGCAGCAAAATCTCTGTCTTTGA[A/G]CTGATCATTAGACCGAAGATGCCTTGGAATTTTGAGACAAGCATCAAAGCATGTGCGTTT	G/A	0.520256	0.499179	0.374589
seq-rs2156	4	21479076	21284906	TCGTGGAGGGGAATCGATCCTAGACCTTGCTCTTACATAGGGCAGCATTCCAACCACTAA[T/G]CCAGCCCAACCGTAGGTATTCATATGCTTTAATCTACTTACATAGCATTTACATCCTAGT	G/T	0.831533	0.280171	0.240923
seq-rs2157	4	21494284	21300114	GTGCAGTTCCATGTGAACACGTTCCGTTCCGACATTTCATCGAATACTCGGCGTGCGGTG[A/G]CAACTTTGCCCGTGCGGTACTCTTTGATGGTGGTATTCAATCGGAAAACTTTGCTGGCAT	G/A	0.501066	0.499998	0.374999
seq-rs2158	4	21561677	21367507	GCTAAACCCATAACGTTGGACGTCAAACAAAAATGAAAAAGAAATGGAGGGAGTATTTTT[T/G]ACTCTTTTTCTATGAATCACCAGCCTTTTATTGCATCTTCCCCTTCGTACAACATGTGAC	T/G	0.686567	0.430385	0.33777
seq-rs2159	4	21580348	21386178	GGCACAAGGCCAAAACGTCCCACAGAATTAGCCTCGAAAAATCACCCAAAAAACAAAAAA[A/C]CCCAGCCATCAAGGGCGCGCCGCGACTGGACCAGAGACTAGGGAATCACCTGAGAGACCG	A/C	0.517058	0.499418	0.374709
seq-rs2160	4	21585619	21391449	TGTCGTCAAACTTGCATTTATGCCGCGATGATGCCTTTTGCCGTTTGACATCTTTTTTGG[T/G]AGTTTTTTCTGGCACAATCTTTTCTGCTGACCCAATGCGTACTCTGGCTTGATCATTGTC	G/T	0.702559	0.41794	0.330603
seq-rs2162	4	21652240	21458070	TAATGCAACGTAGGGTAATTGCGTGAGCACGCATCGTGCAATGCAGTAGAAATTGATGCG[T/C]TGGTATTGTGTGGATTGGAGCTGTGAATTTTGAGGTTTCTGTGGCGTGATTTGGTGAAGG	C/T	0.585288	0.485452	0.36762
seq-rs2163	4	21682562	21488392	CCCCGAGATGAACATATACTAATTAACTCATCGTAGATGCCATTGATCTCATGGTCATAT[A/G]CATTCTTCATACCTGAGAGTCGCCAGCAAATGATGGACCAGCTTAGACTGAACACCTGTG	A/G	0.537313	0.497215	0.373604
seq-rs2164	4	21727060	21532890	CATGTCCACGAGAGCATTGTTCAACACCATGTCCTCCCTAAACCTATCAGACTTCACCAT[A/G]CGGGTATGGACCTGGCGGCCTTCTCTACCCGCAGCAAGGCCTGCACATGCGCTCATGACG	G/A	0.578891	0.487552	0.368699
seq-rs2165	4	21782605	21588435	CTTTTTCATATCGTAGGAAACAATAAACAATATGTAGTACACACAGCATCAAATACACAG[A/C]AATAGGCATGTATCTGCAAAATACACTCTCCGTCCCCGAATCAAATCTTAGCTATAAATT	A/C	0.817697	0.298137	0.253694
seq-rs2167	4	22000150	21805980	TAAGTGGCATGTCATGTCCAAAAGTTAACAGTATTATATATTGTGTTATATATTTACAAA[T/C]ATGGGAGTAGCACAAATCCCTCCTAGGGAATGAGAGGAGTTCCGAAGAAAAGAAACATCC	T/C	0.660981	0.44817	0.347742
seq-rs2168	4	22019264	21825094	TACGTCAATTTCACCTTATCCCAGAAAGCTAAACAGATCCTAACAAATTATTCATCCACT[A/C]TTAACAATAGAATTGCTATACTGGGCTTGACGGATTGGATTGGGCCGTCAGAAAGGAAAT	C/A	0.531983	0.497954	0.373975
seq-rs2169	4	22033473	21839303	GGGAGTAAGAATCTTTACCTCTTCACATTTGTATATTTGATGCAAGTTTTTGGCATCAAA[A/G]TTCTAATCTGATGGTAATGCATGTTGTTGCAGTGAATTTTGTAGCATGGTGAAACGGATT	G/A	0.521322	0.499091	0.374545
seq-rs2170	4	22038946	21844776	TTTTTTTCATTTAGGGGATGTGGATGAATGCAATATAATCTCTTGATTTCTGTTTGCACT[T/C]TGCAGGGATTGGCAAGCACAGCAAAGGGCAGGCCTCACTACCTGTTGCAGTCAGGGGCTT	T/C	0.832623	0.278724	0.239881
seq-rs2171	4	22061324	21867154	GTAGTTATTTAGTCATCCTGATGATTAGCGTGGTAGTATTATTTGGCCACACCACCTTCG[T/C]TGACGTGACAAGACAAAACTATCATGCCTGCTATGTGTGGCGAGTCGGTGTTGTTTTATC	T/C	0.642857	0.459184	0.353759
seq-rs2172	4	22187323	21902677	AATCCGCTGATCCTCCGTACGCGATTGAATGAGATGACAGAGGTAATGCAAAAATACACA[T/C]GTGCATAGGTCGGGAGGACGAGTTAGGGTCTGCTTGGTACAGCTCCAGCTCCTGGAGGTG	C/T	0.630064	0.466167	0.357511
seq-rs2173	4	22238378	21953732	GCTAAGCTTTTGCTTGTGGCCGGAGCACGGGCCGCGTCACGCGCCCATACCGACCGATCG[A/G]ATTTGACCCGGGGGGAATTTAACTGGTCGATCTATCGATCGATCTCGGTCGTACTACTTG	A/G	0.648188	0.456081	0.352076
seq-rs2175	4	22319501	22034855	ACCACATGAATGGAGTTTCTTTTTTGAGGCTATTCATCCGCAGTGATCTAGCAGCTCATA[A/C]GGAAATCGGACTCACATAACAAAAGGTCATTTCTATGACATCATAGGTTACAGGAACTTA	A/C	0.507463	0.499889	0.374944
seq-rs2177	4	22673571	22089925	GACGATATCGCACACAATGTGGTTGGCAATTAATATGACAACCGGTAATTGCAATAATCT[T/C]TGTAGTTTGTTTTGAGTTTGAGCTATGTAGATTTCCTGATTTTTACTCTGGCTCTTATTT	C/T	0.886752	0.200846	0.180676
seq-rs2178	4	22722899	22139253	AATCGACGAATTAATCGATCTTAGTTACTTACCGCGAACACTTCTTCTTTTTTACCCGCA[A/G]ATTAATTAACGTGTTCGTGTGAGATCGTGTCAGGAACCTGCAGATGGAGTACGTCGACCT	G/A	0.782516	0.340369	0.282444
seq-rs2179	4	22769820	22186174	ATTTTTTTAATACGGGTGACCGTAAACGTATTTTACTCTTTTGTTTACTCGAGTCTCCAG[T/C]ATGTTACTTGTGCAGTTGCTAGGCGCGCCGCTGATCTCACGAACACACGTGGTGCGACGC	T/C	0.751599	0.373396	0.303684
seq-rs2180	4	22787830	22204184	GCAGCAATGGCAACTCGAGCAAAGTTACTGGTCCAGTAATGACCAATGACCGAAGATTCA[A/G]ATAATTGAGAAGTGAAATCAGCATCAGGTGCAATGTGCAATGGAGCAACAACTTCCTAAC	A/G	0.740938	0.383898	0.310209
seq-rs2181	4	22804456	22220810	AGTATGAGAATCGTTGGTATGTAGGTATATGTGAGATTACAGTAAAGAAGACCCAATTGT[A/G]GAGCAAGCTAGATACTCTAGTCTACCAACTATCCAACAACTTACAATTAATGACTAGCAA	A/G	0.739872	0.384923	0.31084
seq-rs2182	4	22864425	22280779	CATAGAATATGAATCAATGGAAGGCCTTTTTTTGGTTGCTAAAGAACTAAACAGTCCACT[A/G]TGCTTCAAAGTTCAAAGGTTTGGTTTGTATCATTTTGCTTTGAACTTTTGATCTCTATCT	A/G	0.700426	0.419658	0.331602
seq-rs2183	4	22884524	22300878	TCCTTATTGGCTTGACACAGGGCAATATCGTCTAAATATATATTGTGCTGAAGAGTAGAC[A/G]AGTGGTCATTTGGAGTAAATTGCATACGGCGGATCTACGACTATGATGTATGCGAGTTTG	A/G	0.670576	0.441808	0.344211
seq-rs2184	4	22986138	22402494	AAGGAAATGGAAAACAAATGCAATGAAAAGATTTCAGAAAACAGGCAAGATTCTGAGAGG[T/C]ATTTGATGTGTCTAAAGGAGGAGCATGGCTCAATGGTAGGTGGTACTGGTTGGATCTGTC	C/T	0.698294	0.421359	0.332587
seq-rs2186	4	23307932	22724285	ATTTGGGGCCCATGTAACTTTGAGTTGTTTGTGGCATCTGCTTACTGTATCCTTTATTCA[A/G]ATTTGCTATGTTGCCATATATGTTGTGTAAAATTGAAGTACCTATTGATTGGAACTATAT	G/A	0.738806	0.385943	0.311467
seq-rs2187	4	23397674	22814027	GATTGTATCAAGGGGCATCAAAGTGTTACAGGTTTTATTCATGTAGCACTTTGTAAGTTG[T/C]GGATTGTTCGAACGGAACACTCTGTAAATACATATGTTACTGAGTGCTTGTCCGTTATAC	C/T	0.656716	0.45088	0.349234
seq-rs2188	4	23442120	22858473	GAGAAATTCTACGTTTTACGATTGACAAGCGACATGTCCTATAAATTGGCATCGACGAAC[A/G]TGAGTTCTACGAAATACAAAATACCTTGGTACAAGCATTTCTGTCCCTTTTTATCATCGC	G/A	0.661325	0.447949	0.34762
seq-rs2189	4	23480797	22897112	TTTTACATGAATTGGTTCATTGCCTTCGAAATTCCCGTGAAATTTCTCCGTTCTAAAGGG[A/G]GCTTGATAACCGCTATCACTATATGCTATCCATGTCATATGTATATAACCCAAAGGTAAT	G/A	0.668443	0.443254	0.345017
seq-rs2190	4	23560924	22977239	TAAACTAGTGGCAAATTTCTAGTCTCACTTAAATTCTATTAAAAACGTTATTGTGTCATT[T/C]TAACCTCGCTTTGGTGACCTTCTTGAATTGAAAAGACCTTTTGTTTTGAAAGGGTAAGGC	T/C	0.588486	0.48434	0.367048
seq-rs2191	4	23579568	22995883	AGAAATCTACCAAAATTTGTCGTCTCCAGTTTCTCTTGTTCGTTTCAAGCGTTTCAGATG[T/G]CATAGTCACTCGCAACACAGAAAACACTTCTACTAATATACGCCTTTACTGAATAGCTGC	G/T	0.608742	0.47635	0.362896
seq-rs2193	4	23700151	23116466	AACACCAAGAGCTAGAGACAGCAACTCACCAACCACTAGCTATAAGCTTATTGCCCTAGA[T/C]TAACATAGCTAATTTCAACTAATCTCAATCAGTGACAACTTTTATTAAGTAGCTTAATTA	C/T	0.673774	0.439605	0.342979
seq-rs2194	4	23740887	23157202	TAGTAATTTAATTTTTTTAAAATTGTACACGGTTTCTTACGGTTTAACACGATTACCCGT[T/C]CGTGACATACTTCGTCCTCATATACTACACCAACCGTCGTACGTCATGACACATAGCGAT	C/T	0.51919	0.499264	0.374631
seq-rs2195	4	23922307	23338622	ATGGGTGACCGGCTTCACTGACGTGGCATACTAGTTAAAAATAAATAAAACTTATAGGAT[A/C]CATATGTAAATAGTTACCTCACCTTCTTCCTTCTTCCTGTGCTTCCCCTCCTGTCCTCCA	C/A	0.733475	0.390978	0.314546
seq-rs2196	4	23976932	23393247	TTTTTCAGCGGGTGAAATTATTCAAACATCGTGAAAAAATCTGAACGCTTTTCAGGGTGA[T/C]CTACTAGTTAGAAATCAGGTGACGTTGGTAAAAGAATTCTGAACTTTAACCCGAGTTTCA	C/T	0.659915	0.448855	0.348119
seq-rs2197	4	24029417	23445732	AGATCTGGTACAAGTTGCCCTCACACAGCACAATGTTCTTGGCATTGGTAAAAGCAGACA[T/C]GGTGTTGTATGGCGGAGCGAAACTGGTGGCAGGATCAAACGGGAGGTTCCCCTCTGGCAA	C/T	0.662047	0.447482	0.347362
seq-rs2198	4	24150992	23567307	CATTGCCTTTCTGTGTGAATCTGTACCAACGTATTCTCGGTGGAGAAAAGTTGCACAAAT[A/C]TGTTTGTAGTTTTGCTCCTTTTCCTTTTTGTTCATGAGAGAACTGAATTTCTTCTGCACA	C/A	0.65032	0.454808	0.351383
seq-rs2200	4	24287438	23703753	CCGAAATCTTCCCCTCTGTTAGCAACGAGCAGCTGTGAACGATCGGAAGACGACACATGA[T/C]CCAGTCTCCATAGAACAGAAGCAGAGTCTTCCTCCTCTGCTTGTTTCTTGGTTGCTTCCA	T/C	0.701493	0.418802	0.331104
seq-rs2202	4	24547495	23963810	GCATCGCGCCATGTTAATCTAGCGAATCCGCCTTTTCCTTTTCCGTTTCCCTTTCGCAAC[A/G]CGCGCCGCCGTTGCGATCGAATCGAATACTACGGCCGGCGTACCAGTCGTAAGCGTGTAC	A/G	0.656716	0.45088	0.349234
seq-rs2203	4	24582590	23998905	AAAATTGGGTTCTACAGTTAGGCCTTGAGAACTTCTACAGAAAAGGAACAAACTTGACAC[A/G]CGTGGTATTTCAAATACTTAGTAAAATAACCTAAGTAGCTATGCACAGAGCAAAATTGAG	A/G	0.646237	0.45723	0.3527
seq-rs2205	4	24677894	24094209	ATGTCGAAACAAATACCTTCAAGATATAAGAAAAAAAAGGAGCACGCACAGCAAATCGCA[A/G]AGAAAAAGAAGGAAAACCCAACGAGGGGAACAAACGTTACATAAGTACATAACCTTTTGC	A/G	0.719017	0.404063	0.32243
seq-rs2206	4	24693491	24109806	GTGTAGCCTTCGCTACTTCCCTGGACCGGCAATGGAGCCTGTCGACCTACGAATGCGTGA[T/C]ACTCTCTTCACCGATCGCATCCCATGGCAAGATATACCTGATGCACACAGACAGATCATG	C/T	0.719616	0.403537	0.322116
seq-rs2207	4	24715307	24131622	CAAGGTATGCCACAGGCTTCTCCAGTGATCTGGACCTTTTTTGATTTGCGTGTCAAGATG[A/C]TCAGTTGACGATCTTCTTGTCTGTCATGTAACAATGAGTGATCTTAATTGTTCACCGCCT	A/C	0.696162	0.423041	0.333559
seq-rs2209	4	24757981	24174296	AATCGTCGCTTGCCACACAATGACAGAATCCACAAAGATCAAGTATTGTCGCGCAGATTC[A/C]GGCTCCGGCTCCAAGCCCTTGTCAGCAGAAACAAAGACACGTTTGATGGCAGACGGGAAG	C/A	0.926431	0.136314	0.127023
seq-rs2212	4	25053652	24469967	ATAAAGCTCATGCCGTTTTTTGCTTCATCTGTGCTACTGCTTAGCTCCAGGATGCAGGAG[T/C]TTTTCTTGCTTCTAGCAGAAACTGAGCACTTCTTACAAAAACTACAGCAGGGCTGATGTA	T/C	0.60661	0.477269	0.363376
seq-rs2213	4	25596637	25012959	CCAATATTCAGGAAGTAAACTTACAGCTTGAGATGCTTCCTCACGAGTTGAAAATGCAAC[A/G]AATCCAGACCCTTTGCTAACACCATTTGCATCACGCATTATCTGTCAAACAAATCCAGTT	G/A	0.67484	0.438862	0.342562
seq-rs2214	4	25612724	25029046	GGTGCAACTTCATCTCACTCACCTTGGTCGTTGCATGCACATAAAGAACAAAGAAAAATA[T/C]AGAACAAAATAGCGAGGAGGGTGGCTCTCAGGCTCTGTGCCGAAGTTCTATGAGCAAGCT	T/C	0.680171	0.435077	0.340431
seq-rs2216	4	26079675	25495997	GAGATTTGGTACTTAAGAACTGCAAACATGTAGAGAAGAGTATGTGGAGGAGAAAAGAGA[A/G]TCATCTATAGGTGGGAGAAAGGCAGTGCATGATGAAAGGGTGGGTGTGAGGAAGGTGATG	A/G	0.540512	0.496718	0.373353
seq-rs2217	4	26235361	25651683	TTTCGTTAATTGCACGCATCTAAGCCTCTAAGGCCATTTCGTCCTTCTCAAGCACTGGTT[T/G]TTGTATTTTGTGGTCTTGTGGGGCGTTCTGTTTTGAAGAATGGTGTTATGGCCTTGTGGG	G/T	0.665245	0.445388	0.346203
seq-rs2218	4	26513180	25929502	TTCTTCAAAGATTTTTGTACTCACTAGTAGAACACATGGCCCACTGAATAGTGGGACCGG[T/C]AAACGAAGTATCATACATCGCACGGTTTTTTTCCCGCGACCACAGCGATCAGCCACAAAA	T/C	0.588486	0.48434	0.367048
seq-rs2219	4	26589631	26005953	GTATCTCCCCATAACAAACAGAGCCTTGGTACACAGTATCTTCCTTGGATCGCCCCCCTC[A/G]CTTTGCACATGCTCACGCTCTAGTATACTCCACTACGAGTATTCTTGAGAGATCGTGTAA	G/A	0.51919	0.499264	0.374631
seq-rs2220	4	26627946	26044268	CGTGGTCGCCGGTAAGCTCATCCCCGTGGTCATGGTGCCGATGAGGTTGAGCTCCTTCCC[A/G]TGGTTGCCAGCTAAAAAAACTCCCTTCTCTCTTGCCCCAATAGCTTACGAGCTAAACGAG	G/A	0.525586	0.498691	0.374344
seq-rs2221	4	26751462	26167784	ATGGCATGGGTGCATTCAACTGTGGGCCATTCGGCGATTAACTTTTATCCAGGCCTCTCT[A/C]TCCTTATATCGATGATCTATGCATAATTTTTCACCATTTCACATCAAATATTTAGACACA	C/A	0.590618	0.483577	0.366653
seq-rs2223	4	26937349	26353671	GCTTGCACCACCGCTAGCAAAAAACCACAACTAAAGATAAGCGCAAAGGTGATGACATTG[T/C]GACATCACCTCCAAGCATATCTGTGGCAACCACAAATGTCACTAATATCGGGCGAACGTT	T/C	0.508529	0.499855	0.374927
seq-rs2224	4	26977890	26394212	TGTGATAAAAAAGTTTGAAGTTTTTTTAAAAAAGGTTTAGAACTAAACGAGGGCTTTATT[A/G]GCCCACCGAGTTTAAGATGGACTGCTCACTTTGTCGTTTAGATGGCATTTTAGTCCACGG	A/G	0.553305	0.494317	0.372142
seq-rs2226	4	27216985	26633307	TGGAAGATTGTTAACACTCACCAAGTCACCAGGCTGATCGGTCAAAGGCTACCTTGTATG[T/C]ATGTGAAAAAAAAATCTGATATTGGTTTACTCAGGCAGAAGTTTGAAATGTATCTTTACC	C/T	0.821962	0.292681	0.24985
seq-rs2227	4	27260289	26676611	CTGCGATTCCGACTTGCCAGAAAAGGACGTGTGTTGCCTTGGAGAGCGAAGTGTTGTCTC[T/C]GAGAGATGTGAAGCGAAAATCCTGCATCACATAAAAGAAATCGAGCATGGTTGCTAGAGC	T/C	0.512793	0.499673	0.374836
seq-rs2228	4	27267922	26684244	CGTCGGGCGTCATGGGTTTGTGTTGGATGTTGTGCAATGGCGTCCAATTCTTCAATTTGC[A/G]GATCTATAATGGCCGGAGCCATGTCAACACGTGGTGGGTTTGAAGTAGATGTCGTCATGA	G/A	0.512793	0.499673	0.374836
seq-rs2230	4	27764966	27181283	TTCAGTAACTAAACACACCCTATATCTTAGATATAAAGTTGGAGCTTTTGTGCCACATTA[T/C]AACAAGCTCATTATCGATGTCTGCTTTAGTTGATAAAGTTGGAACTTGGGTTCCGTCGTT	T/C	0.547974	0.495397	0.372688
seq-rs2231	4	27845177	27260163	TGAGTTGTTTATAGGAATAGTAAGTGGGCATTTCTTGATGCTGTGAAGTCTTCTGGTGCA[T/C]CCCCACCCAGGATTGTAATGGTGCAACAATGCATCCGTGATAAGGCTGTACTGGAGACCA	T/C	0.633262	0.464482	0.35661
seq-rs2232	4	28231148	27647505	CAAGATCACCATCTCATACAAACCTGACCAGACAGGTCCTCGAGACCTCATTGAAGTCAT[T/C]GAGTCAGCTGCCTCTGGTGATCTTACTGTATCGATATACCCAGAAGCAGATGGAAGGCAG	T/C	0.722814	0.400707	0.320424
seq-rs2233	4	28253420	27669777	AGGGCACCGCGACAACGGCCACGGATTCCACCGAGCCAATCGCCATTGAGCGCTTATGTC[A/G]TCACTGATATATGGTTGTTTATGCTTGTCTACCTTCCAGAATTCTAGTGCCCAGTAGCCT	A/G	0.687633	0.429588	0.337315
seq-rs2235	4	28359010	27775367	GACTGTAACTGTGGAAGTTAGCAGAACCGTGTAACTCATCGGTATATACTCCGAAAAAGT[A/G]AGCATGTAGTCGTGACTCATGAGCATAAATATTTGGCGTTTAATTAGTTCGAAATTCAAT	A/G	0.696162	0.423041	0.333559
seq-rs2236	4	28392936	27809293	GGCATATCCTTTCCCATCTCTTTTCATCACCCTTTTTTCTTAACAGAAACAGCCACCAAA[T/G]AATCATAGTACTATTCTGTGCAACTAGTATATGATTGATCGAGACGCAAGAACAAATTCC	T/G	0.593817	0.482397	0.366044
seq-rs2237	4	28414263	27830620	GAGTCTGCAAGGAAGATCTGATGATCATCATCATTTGTTCATCCTGCCTTGCCTTGGTCC[A/G]GGATATCAAAATATAAGGGTCCATGGCCAAATCCCACAATATGTACATTATGCCAATACT	G/A	0.533049	0.497816	0.373905
seq-rs2238	4	28424666	27841023	TTAAGAGTGGAACTGGTTGTTAGGGTGTTAGCGTTGCAGGCTTGGCTGACTTGCAGTATG[T/C]AAGTCCAAACCGACCCCATGCAACTGCCAATCTCCTTTCACAAGTCAAGAGCACGCAGCA	T/C	0.712154	0.409982	0.325939
seq-rs2240	4	29132814	28549171	AAGGATCTTTTGCAACTCCAGCCCCACTGATAATATGGCCCAAATAGGATATATGTTCCT[A/G]GGCAAATGCACATTTACTGAGTTTAACCTTCCACTGATGATTAGATAACAGCTGCAGGAC	G/A	0.520256	0.499179	0.374589
seq-rs2242	4	30114128	29530485	GGAAGAGATCTTGAATTTCTTGATCATGTCAACCTCTGCCTTCAGAAAAAGAGAAAAAAG[A/G]GGACAAGGTCTCTGACTAGATGGTAAAATGGATAAATTATCCTTATGACCTTATCATAAA	G/A	0.9371	0.117887	0.110938
seq-rs2243	4	30133498	29549855	CGATTTTCGCTGATGCGGCGTGGTGGGGTCCACATGTCAGTGCCTTTTCTTCTTCTTCGC[T/C]CTTCCTTTTTCTTTTCTCCGTTTTCCTAAGCACACCGGCATGCAGGGCGGCCCTCCACGA	C/T	0.9371	0.117887	0.110938
seq-rs2244	4	30178842	29595199	TAGTTAGTTTTGAAGTCATCAATAGTGAACAACAAAAATATACCACAAAAATTAAGGCAT[A/G]TGCTTCACATGTGACATATCGCAACAAACCAATTGTTAAAGTTAATGACTGCAGTAAAAC	A/G	0.511752	0.499724	0.374862
seq-rs2245	4	30218990	29635347	TCACTTCAGCCTTAAAAAATAACAAACTGTCATCCGCAAATAACAGGTGCGACACACCAG[A/G]AGCAGAGCGACAGACCTTTAGAGGCTGAATCTGTCTTTCATCCCTCCTTCTTTGCAGAAT	G/A	0.701493	0.418802	0.331104
seq-rs2246	4	30239172	29655529	CAACTACCACTTTTCTAAGCCTGTCATAAAATAATACAGGGTGTTAATCATAGCTTGGTC[T/C]GGTGAGGGATTAAAAAGATTTAGGTTTCATGCTGTTCCTGGCAGGTCTCTTACTTTGAAG	C/T	0.761194	0.363555	0.297469
seq-rs2247	4	30256549	29672906	GTTCAGTTCTCTTTAGTGAGATCCTTGTGTTTAATTTGCAGAGAAAAGGGTATTGTTAGT[T/C]AGTAAGTAAAAGGGTGGATCTTGTTCGAAGATTCAAGAGTCATGTTGGATTCTGGTTCTT	C/T	0.556503	0.493615	0.371787
seq-rs2248	4	30284366	29700723	CTTGAAATCTCCCGAAACAATCTGATTTGTTCAAGTAAATGGAGACAATGATTACTAGCA[T/C]TATTTGACAGCTTTCGTCATACTTATCCATTTCCAGCACTAATACTATTGCTGTGCCCAC	T/C	0.724947	0.398798	0.319278
seq-rs2249	4	30405959	29822313	GTCTGTTCTTAGGCACATAGCAAACTTTTTGTATGATGGAATTACCTGTGGACCTGAGGC[A/G]AAGCGAAGAGATGCCATATAGCTATGCCATGCCTGCATTTAGGCCAATGTTAGTAAAATT	A/G	0.679104	0.435843	0.340864
seq-rs2250	4	30442814	29859168	CACCCAACACTGTCGAACAATCGAGATGCAGATTTTGAGAAGAATTCGCTCTGAAATAAT[T/C]CTATAATTCGTGGTAGTATTGCAGCATGTACAGGCTACTATTAAGTTGGAGTGGTAGTAG	C/T	0.502132	0.499991	0.374995
seq-rs2251	4	30445965	29862319	TCAAGCTCTACAGTCTTGTGCTCCTGCTCAGATGCTATTTTTTCCTTTGCTTTTGTGCCA[A/G]CATCATTTGCAGCATTGGCAACCTTATTGAAAGCACCAGTTACCCATGCTGCTCCAGTAA	A/G	0.78678	0.335514	0.279229
seq-rs2252	4	30553871	29970225	GATAAGTGCCCTGCGTGCACATTTTAATCCCGCTGGACCGTTCATGCTTGTACAGAAATT[T/C]CCTCTCTCTTTTTTTAACAAAGGGAGGGAATTCCGACCTTGCAGGTAGCCACCTTAAAGA	C/T	0.727079	0.39687	0.318117
seq-rs2253	4	30653072	30069426	GGTACCACTATATTTACAAGTTTAATCAGGACTGACTGGTGTCTGGTCACGATATGTGCC[T/C]TGTGCCCACACATTAGTGTGGAAATTTCATATGTGTGGGGGTGTTGGAGGGGAGGGATGG	C/T	0.663113	0.446788	0.346978
seq-rs2254	4	31000838	30417192	AGTACTTATTATGGCTCTACTGCCTTTGTGTTGACATCACGGTTGCTGTTCAGCTCTTAT[A/G]CCATTTATACAATGCTTAGCCTGAACATGTCCCAACTACCAATGTTTATATACTAGTTCG	A/G	0.588486	0.48434	0.367048
seq-rs2255	4	31183523	30599877	GAAACATACAATCAGCAAACAATTGTAGGCTACTGTAGTACCTTCAGGCTATAGCACTGT[A/G]CTTGTGGCCTTGTGAGTGTACTCGATGAACTCCATACCACAAATTGCATGAGATTTCAGC	A/G	0.817697	0.298137	0.253694
seq-rs2256	4	31375879	30792233	CGTCGACCTCGTCGTTGAGCCGGGAAGACTCAGCAGTCCAGACTCGTCTATCAATGGCCA[A/G]TTGCTCTCCTCCGTGCCTTCACCTTTCAAGACCTCATGTACAATGAGTTCTGCAAACTAT	A/G	0.506397	0.499918	0.374959
seq-rs2257	4	31421216	30837570	GGATGAGCATCACAAAGAGGAGCTCTACTCTGAACAAGTAGAGATTGTATTTTTTGCCAT[A/C]TTCAATTCAGTTAATCAGCTTGGAGCAAAGGTTTCTGCTGTACAAGGCCGTGATGTGACC	C/A	0.640244	0.460663	0.354558
seq-rs2258	4	31509265	30925619	ACTTTACACCCCGTGAAGACATATCTTCCAGCAACCTTCTGGACTTGAGGGCTGTAGGAT[A/G]TTGCAGTAGTGAAAACCAGGCATCAGAAATGACCATGCAACACTACAACTAGAAATACAA	A/G	0.759062	0.365774	0.298879
seq-rs2259	4	31519665	30936019	GATTTTTTGTAAACATATAGACATATTACAAATTAGATATACCACTAGAATAGAAAAGGA[A/G]CATACATGATGAGATTGGTTTCTTGCAGTGTGCAGGTCTTCCATTTTCCTCTTATTTTGT	A/G	0.803838	0.315365	0.265637
seq-rs2260	4	31560676	30977030	AAGCCCAAGGACTTGTTCCCCCTGATTGCTTCTTCGAGGTGCGTTTCTCTTAACAGTTTC[A/C]GCAAACTTCTTCTAATTAATTCAGCCCTGATCTGATATTGTCAGTTTCATATTATTTGGT	A/C	0.793177	0.328095	0.274272
seq-rs2262	4	31577890	30994244	ATGAATTTTGATTTTCATTCTTACTGTTGGTACACTTGTTTCAGATACCATGGATCAACA[T/C]TAATATCAGCTAGTCTATCCGGGTAAGAAGTGCCCTCCAGAAAAATTAAATGAGTTTGCC	C/T	0.738806	0.385943	0.311467
seq-rs2263	4	31579686	30996040	TTGTTGGAGAGGTATCCATCTCTTACTTATTTCTGCTGGTATTCTCATAGTGCAGAAGCT[T/C]CTTTCCTTGTTGAAAACATGATCAATGTGCTCCTACATGCAGATACGTGGTGTAGGGTTG	C/T	0.508658	0.49985	0.374925
seq-rs2264	4	31632656	31049010	TACTCCTTCCGGATGGAGGGAATTTTAACAGAATTGTTCGCTGTAATGGAACAGATTCTT[A/G]TAAATGTTTTTTGAAATTTTTGTATTCTTAAAGATCCCTTGTTTGACATACAGTAATGTT	G/A	0.518124	0.499343	0.374671
seq-rs2265	4	31639496	31055850	ACAAAGCAGAAGTACATTGTTAAAGGTTTGACTGATAAACCTGCAAGTCAGATAACTTTT[A/G]TAGATTCTGAATCAGGACAGACCAAGAAGCTTCTTGATTACTATTCGCAGCAGTATGGCA	G/A	0.558635	0.493124	0.371538
seq-rs2266	4	31642490	31058844	TCTCCTGCAAGGCTGCAATCCAGGCCTGTAAGAAGAAATGGTTCAAATTACTACCTAGAT[A/G]GGCTAGATTGCTTATTGCTACCTGCTCGAAATCGAATACAGTAGCTCATTAGTACTTTGC	A/G	0.654348	0.452353	0.350042
seq-rs2267	4	31645134	31061488	GAGCAAATTCCGTGTGAAGGACAGTTCACGGACCTACATTGTATCAGTGAAGTTGAAGAA[A/G]CCGCTGCCTTTAAGCCAACTCTTGGAGCAGCGGCCTGGGCCTAGAGATGTCATGCAGGGC	G/A	0.730277	0.393945	0.316349
seq-rs2269	4	31649190	31065544	CATACCTGACCAAACTGATTCAAATTGTTATGAAGATTCTCTGAGGTACCAAGCCCATAG[T/C]TCTGACCAAGTATATAATGCCCCTGAACAAGGAAATCAACACCTGTAATAAATAACTGTT	C/T	0.813433	0.30352	0.257458
seq-rs2270	4	31653103	31069457	ATAATTACTTCATACTTCGTATTGGGGATTTAGGACTTGCAAAATACTTGAACAACATTA[T/C]GTTCTCTCAGTTGACATCACTTTGTAGTTCGTCATATATAGGAGTATGCCTATGTAATGT	C/T	0.660981	0.44817	0.347742
seq-rs2271	4	31656948	31073302	GAAAAGAAAAATAGAAAGAAAGAGAGAAGAATGGGCTACATCATTTCTCGTTGCAAACCA[A/C]ATTTCTGGGCTAGGGCCCAGTATGGTTGGTGGGCCTAACACATTCGGCCCGGTGCGTCAG	C/A	0.815565	0.300837	0.255586
seq-rs2272	4	31667857	31084211	TCTTATACATCCTACAAGCTTTGGTTTTCCCAAGCTGTTCACAAACTCAGCTAGCTAGTA[A/G]CTACTGATATGCAGTGTTCATCCCCAAGTAGAACTCGATGACGACCTATCATAAACTGAC	G/A	0.732409	0.391972	0.315151
seq-rs2273	4	31671706	31088060	AATAAACAAAGTTAGTTTTATTAAGCCGATGCAGACATCTGTCCCAACATCTTGCCCAAA[T/C]GCCATGAACGAAATGAAAAATCGTCCCTGGCAGTTGCATTTTCAGCACATTTCACATATG	T/C	0.802772	0.316658	0.266522
seq-rs2274	4	31726546	31142900	GCTCTCAGACTACCACCCTCCATTGACTCCTGAAGTCTTCTGAGAACACTGATTGTGATA[A/G]ACAGAAAGTTGAGACGTGATTATGATAAGACAGACACGGTTGAGATAGCAGAAGGGGAAC	G/A	0.772921	0.351028	0.289418
seq-rs2275	4	31742233	31158587	CTTAGTCATCTACAATAGGCCAACGATTGCTTACTGATTTCCAACTGCTGCTCTTTTCTA[A/C]GAATAATTTTGTGCTACATATGATCTCTTGTTCATGAACCATGATCGTGGATCGCATACA	C/A	0.578891	0.487552	0.368699
seq-rs2276	4	31786576	31202930	ACTTGTAAGCTTGGAGAAAGATTGACTAGATGCATGCATGCACAGCACCTGTGCTAGTTG[A/G]TGACTGTCATCATGCTGATGGCAAAAACATCTCCATAATTGTATAATTTGTGTTTAATTT	A/G	0.566098	0.491262	0.370593
seq-rs2277	4	31789181	31205535	TTGGGAGAAAGTGATGTGTTGGGGCCATTAAAGCCTGAATAGGTCCTACTTGGAAAAAAT[A/C]TGCCGCTTTTCAAGTTCCACGTGTTTTAGCTGCTGTTCGCTAAGAACTGTTCTATCAAGC	C/A	0.735608	0.388978	0.313326
seq-rs2278	4	31816429	31232783	TATATGTCTTTATGCAGAAAGCCCTCACTACTCTGAACTCTGAAGAAACAATCTATGCAT[A/C]GTACTGTACCTTGACGAACTCTTTCTTTGCAAGTCAAGTTAGAGCCATCACCTATAGCAA	A/C	0.512793	0.499673	0.374836
seq-rs2279	4	31837792	31254146	CATGGTTGAACCATGTTGATTACTATAGTACTTCGGTGAGGCATAGAAACATTATGTCTG[T/C]TCTTGACATATCAGAGTCTGGTCACTCCGGTACAAAACTGCCTTACCATCAAGTGTCATC	T/C	0.660981	0.44817	0.347742
seq-rs2280	4	31841168	31257522	GAAATGTGCAAATGGAACTTGTTTCAAAATTAAAGGAAAATCGAAACGAGATCTACAGAG[A/G]TGCAGCTGGTGCTCATAGTAATTCGTGCAAGATGATTTCTCAAAAATATATAATTTAGTC	G/A	0.537313	0.497215	0.373604
seq-rs2281	4	31849680	31266034	TGCATAGAAAGAACTGATGAATTTGATCAAGTGGTGACTGGTGAGTTCTCGTTAGCACCC[T/C]GTCTTACCCTTCTCACTCCTGGGTCTCCCATGCATATAATGAATAAGTCTGATGTACTGA	T/C	0.560768	0.492615	0.37128
seq-rs2282	4	31850577	31266931	AAGAGCATCCTAGGAGTCTGACGCCCATGCTATGGGCCAAAAAGGTGGCTATGATATTCC[A/C]TGTTCCATTACGCAATTACTTTACATTTGGTAATGTGTGCCTCGTACAGATATACTCCAA	C/A	0.643923	0.458572	0.353428
seq-rs2283	4	31851608	31267962	ATTTTTTCCTGCTATCTTTCTCTACAGTTGATGCATTATAATACTTCGCTGTGATCTTTG[A/G]AGATCTAAGGCGTATCTGCGGACGAGCCTAAAAAAGCTTTCTTATGAGCTCCCCAATTTA	A/G	0.795309	0.325585	0.272582
seq-rs2284	4	31852421	31268775	CACAGGCACGCTGAAAACCAGCACTGTTTTACCGAGCTGTTAGTCAAACATTTCTTATTG[A/G]TACCCTTGCTCGTTTGTCTGCTACTGTTCGGTGTTTCACCATCCCATTCCTTGGCATCTT	A/G	0.784648	0.337951	0.280845
seq-rs2285	4	31886501	31302855	ATAGTAAATTCGGATCAAAACAAGCCGAATAAGCTAAGGGTGGCTCCAATAAGATCAAAG[A/C]AACCTCCACAACACGTCAACCTAGAACCTTCGCACCGCACAATAATCAAATCACCAAATC	C/A	0.927505	0.134478	0.125436
seq-rs2286	4	31890674	31307028	TAGCTAGATAGATAGTAGATAGATCCTCACGAGTGGTTTGGTTATCTGCTTCTCTCTCAT[A/G]CACATTGCGTCTCTCTCCAGCCATATATACTCACAGGCTCACAGCAATTAGAGGGAGAGG	G/A	0.712607	0.409597	0.325712
seq-rs2287	4	31895096	31311450	ACACAATACAAAAAGTACACGACACCGCCTAGCCTCATGGCAGTCCACGTTCTTAGTATC[A/G]TACACCATCAATTCGTCCGATATGCGTCAGAAAGAAATTGATAAATTAAATCGAATCCAA	A/G	0.5	0.5	0.375
seq-rs2288	4	31896971	31313325	AAAGGAAAGAAACAAAATCCACGGAATAATTTCGTACGAGCCCGTGAGGCGCCGAGATTT[A/C]TTTGCTCCGTGCAGCGCGAAATTCCCGGCTTCAGAATCATTCTGTCTTGTGCGGCCATCT	A/C	0.50533	0.499943	0.374972
seq-rs2289	4	31899952	31316306	TCTGGAAAACACATGGTCCAGGCACACAAGAATGCTTATCCTGCCTTTTCAGCATAAAAA[T/G]AAAAGGAAAAAAGCACACAAGAAATTCTACCTAGAAGCCCTTTTCCTGCTGAAAATGTTA	T/G	0.668443	0.443254	0.345017
seq-rs2290	4	31901974	31318328	AAAAAAATAGATATACATATTTGATCAAAAGGTCAGATTGATAGGGTTAGATTTGAATAC[T/C]AAAGAGATCATGACAATGGCATGTGGAGGACATGCTTTTGTCAAGTGTTAGTATGTTTGT	C/T	0.61349	0.47424	0.361788
seq-rs2293	4	31936506	31352860	TCAGCTGATCTGTCATGTTCTTGATGAGTGTAAGCTTGTTACAAGAATTTTGGAAGCTGA[A/G]AAGAACTCTGCTCTATCAATAGATTTAACTAAGGTACTAAATTAATATCCCACTCTTTAT	G/A	0.782516	0.340369	0.282444
seq-rs2294	4	31937382	31353736	TTTTCAACGAATAATACCATATTTTTTCTGTTTGAATTCTTCTTTATTTCTGCCTGTTGT[T/C]TCCTTATGAACCACTTTGACTGTGCTGTGCTGAAGGTAAAAGATAAAAACCACATAATTC	C/T	0.578891	0.487552	0.368699
seq-rs2295	4	31945775	31362129	GAGAGTTTATCAGATGATGAACCTGTGAAAAAGCCTGCTGCCCCTTTGAAGAAGCCAGTT[A/G]CACTTGCTACCAATGGATCAAAAAAGGTTGAGACAGACAGCAGCAGCTCTGATAGCAGCT	G/A	0.785714	0.336735	0.28004
seq-rs2296	4	31950628	31366982	CCTCGCCGATATCGGAGCAACTTCTGTTCTGTCTCCATCTTTGCGGGCTCCAGAAGCATT[A/G]AGCTTGGCTGCTAGATGGGAAGAAAGGTGAAGCCAATATGGACTATGGTGATTCGTAGCA	A/G	0.756494	0.368422	0.300555
seq-rs2297	4	31951707	31368061	GATGCCTGGTGCAAAGCATCCTTGGGAGCTTCTTCACTGAACAGATGGAAGCCTGGACTC[A/G]TGAAATTGGGCTTGCTGAAGATATCGAGAAGCTTGAGTTTGAGATGAAGGCTGTGGAGAG	A/G	0.63113	0.46561	0.357214
seq-rs2298	4	31979899	31396253	TAGAAGTACTGAAAATTACAAAATGCAGAAAATTGACCAGTTTTCAAGTCTTGCAAGTTT[T/C]ACCACCCCACTGTGAGGAGAAGACATGGCTTCCAAACATGAATAAACTCAAAGTGCACAG	C/T	0.652809	0.453299	0.350559
seq-rs2299	4	32067229	31483583	AGTGTAGCTGTTACTGGAAGCCCTTCACCCTCTGAAACACGCTGTGAGCTTTGTGACCAG[A/G]TAGGTTCAGCCGTTCAGGGGATCCAAATTCCAATGGCATCAATCAACATCGCGCTCTACG	G/A	0.796375	0.324323	0.271731
seq-rs2300	4	32068011	31484365	CTTTATTTAGCGCACCGCAAGCTGCACCAGCACACTCCTCATGCCAAGGAGAAGCAAATA[A/G]GATAATTGCTCCAATGCTGCCTTCCTCGAGCAATCAGGGGAATGGCTTAGTGCGCTCGCC	A/G	0.560768	0.492615	0.37128
seq-rs2301	4	32070607	31486961	ACCATCATATGTTCTTTATATGACTGTCAACACAGGAAGCAACCTGAAAGTTTCACATGT[T/C]TGATGTAGTTGGATGGATGCTTGTGTTTCATGAATCTAAAGGTTTTGCACCTTAAGGCTA	T/C	0.779318	0.343963	0.284808
seq-rs2302	4	32080380	31496734	AAAGCAGTACATACGGGAACTTCCAGAAAAGAATAATATGTTCGCTTTTCGACAAACAAT[A/G]CAATGTCATATAAAAACCTCAAGAACGGTCAGCAAATTCCAAGAACTACGGATTTGCTAA	G/A	0.537313	0.497215	0.373604
seq-rs2303	4	32089944	31506298	ACAATGAATCAGAAACTGGGATACTGTCCTGGTTCTTCTGGCACTTCTCTGTGGCAATGA[A/G]ATGCTGATGCTACTGATGCACAATGCAGGACGTGAAGTGGCTACAGACAATCACCTCGTT	A/G	0.539446	0.496888	0.373439
seq-rs2304	4	32113514	31529868	CCATGGGCTGCTGCTGCTGCCAACAACAACACGCAGTACAATTAATTATGTAAACGGCAG[A/G]CAGGCAGGCATGCACGACATATATATGAGTTTGATGTCTCTGCATATATGGCCATGTCGA	G/A	0.634328	0.463912	0.356305
seq-rs2305	4	32116133	31532487	TCTTTCAGCTTTCTCAACAATCACCTACATTACATTAGATATGTAACAAATTAGAGCAAA[A/G]AAACCACAATGAAGGAAACAACATAACTGAGCAATATGAAGAGCAAGCTTACAGGAATTC	G/A	0.717484	0.405401	0.323226
seq-rs2306	4	32127544	31543898	GGGATACCCCTCAAAAGGCTAATAAAGACACTTTCCCCAAATATACATCCCGTCTCGTCT[T/G]GTTCGTGTACGGGCATCCAGCTATATGTGCTGATGTGGCTGTGATTCTCTGCATGCACTG	G/T	0.67484	0.438862	0.342562
seq-rs2307	4	32141690	31558044	TGATTTGGTAACCGCTGCCAATTTGAAATCATTTTTTCAGATAACAACCCGAGGAATTAA[A/G]GCTTCAGAGATCAGATGGCATGCCATTAGGCATGCACGCTCTTAAGATGGGTAGAAGATA	G/A	0.805556	0.313272	0.264202
seq-rs2309	4	32160890	31577244	AACATCCTGAATATGCTCCCAACCATTCAATGTGAATTTAGCATAAGCCACTATTGCTGC[A/C]AGTGAACTGATAACAAGAGTATTTTCACAATCTGGGCAGAATGAAGTTCTATTAAGAGCA	A/C	0.732409	0.391972	0.315151
seq-rs2310	4	32168471	31584825	TGTCTCCCAGCTGCTGCCATCTTCAGTGTCACTCTCATTCTGAGGGCTTTTACTTGAGTA[T/C]ACCTTGGTTGGCTTTTCCAGGAATATATCAGTCATTGGGCTAGCCTCTTGGATTTCTGAT	C/T	0.803838	0.315365	0.265637
seq-rs2311	4	32186711	31603065	GTATTTGGGTGCCAATGCTGTCTTCAGCCCTTCTGCGGATCATATTTTCGTTCTTTTCTT[T/G]GCTCGCTCTCCAAGCGAAACACTATCTAAAGAAAACAGAGCTAAAGACCGATACAATGTT	T/G	0.787846	0.334289	0.278414
seq-rs2313	4	32189798	31606152	AATCCTAGAGAAATGGTTCTCCAAGTGTATATATGTGGGTACATGCACTGTCCTGCCCAG[T/C]TATAGTGCTTCAATATCTGTGCAAAGGTAACACGATAGAATGAATGGATAGGGAACATGG	T/C	0.551173	0.494763	0.372368
seq-rs2314	4	32193045	31609399	GAGGATTGCATACTCCAAACAACTGACGACATTTTGTTCCTCAGGAGAGGAAAGTAAGAT[A/G]CCATCACTATGAGGGAAATTCCTGAATATTTTATCCAACGTTCTGACCAATATGCTTATA	G/A	0.788913	0.333059	0.277595
seq-rs2316	4	32224884	31641238	TTATTTTCTTATTTTGTATTATCAAGCACAGTTCTCTTTCCTTCCTATGTCATGGATTTC[T/G]ATGCATCCTGAGGGAATGAAGCCGTGCCAATTCTGTTTTTATGTTTACTGCTGTCCTAGA	T/G	0.768657	0.355647	0.292405
seq-rs2317	4	32226167	31642521	CTGGTGGGAAATTTAATCATGTTGTTTATGTACACCCATTTTCTCAGGTGAGTAATGCAA[T/C]AGTGTTATTTCTATTAATAGCTCAAGTGGAACTCTGCGAGAGTAAGATGATGAATTAATG	T/C	0.734542	0.38998	0.313938
seq-rs2318	4	32233237	31649591	TCTCTACACGGTGATGTGGCCTGAAGTGGTCCTCTACTTGGCGTGGATCATGGGCCTCTA[T/C]GCGTTGCTATAGTCAGCCTCTAGTTGGAGCTGTATATGCTAATTACCGATTTCCCCAAAA	T/C	0.630064	0.466167	0.357511
seq-rs2319	4	32238058	31654412	TTCCTGGAAATAGAATTTTAAATGGTAGAGCCGGAAACAGAAACATGCTTTGCATCATAA[A/G]GAAATCGGCAATTCATGTTGGAAACATGCGGTATCATTTGGAAACTGTGACACCGTATGT	G/A	0.711087	0.410884	0.326471
seq-rs2320	4	32274508	31690862	AAACACATCCTTTTCACAGAAAGTAGCGAAATCACTAAATTTCGGCGATATACTGCTACA[T/C]AACCAATTTTATCTCACAGTTTCTCCTTCCCAAAAAGACGGTATCTTGAGATCTACCGTT	T/C	0.69936	0.420511	0.332096
seq-rs2321	4	32316108	31732462	AAAACCAAGTCGTTCCACTTCATTTCACCTCAACGTATATTCTTGTAAAGCAAACAAGCG[A/G]ACGACCCATCATGTCGTTCGTCGATCCTAAATACATCATCTGAGCATTACCGATAGACGG	G/A	0.704846	0.416076	0.329517
seq-rs2322	4	32325482	31741836	CTTCCCCAAGAACATCTGAGGCCTATATTTATGAACACAACAGGTTAGAATCTTTTACAG[A/C]AGGAATGAGTGAATGAGAGTATAAAACAACACAACACTATTGCACATCATTACACCCATG	C/A	0.696162	0.423041	0.333559
seq-rs2324	4	32330257	31746611	TCGTCTTCTCTTCAGTAGTTCAGTACTACTGCTGCATCCTCCATTGCAAGGGAACTTTTC[A/G]CCATTATTGCTCCGGAATTCGTCAAAAAAAGCTCAGGACTACTGCAAGTCTGCAACTGGG	G/A	0.530917	0.498088	0.374042
seq-rs2325	4	32335054	31751408	CCGGAAGAGACAAGCAGAGACTATAGCTAGGCTGGGGCTTGGAACATAACTGCATATTAA[T/C]CATGTGTATAAATTAAAACAGTGGAGCTGATATAAAAACTGTCCACCATTGGTAGGAATC	T/C	0.771855	0.35219	0.290171
seq-rs2327	4	32369445	31785799	ATCATAGAAGGCAACTCTTTCATCATAGGCAGTGGTTCCACAGTAGTCATGCACAACATG[T/C]CTTACAGACTCCTCTTCGGATTTGTCCTTTCTCTTGTCCTACAGTTCTCCTTAGTATTAT	C/T	0.539446	0.496888	0.373439
seq-rs2328	4	32371573	31787927	AAGGAAATAAAATGTTGCGTAATGCCTTCGGTGTTACATGTTTGATAAGTACTGTGATGT[A/G]ATGTACCGCTATCCAGCAACTGTATGATTTTGGGTGTTAAGTGTTACTGATTGAAATGGA	A/G	0.590618	0.483577	0.366653
seq-rs2329	4	32384485	31800839	ATCAAATTCTTTAATATAAAATGACATACTGTTGATTGAAGAATCAGGCAATATGGCACT[A/G]CGGTTGGCCACAACTCCATCAGCCAAGAATGAGGCAATTCTTAAGCAGGATTGCTCCTGG	G/A	0.590618	0.483577	0.366653
seq-rs2331	4	32393002	31809356	TTGTCCATGAACTGTGTTCAGTGATAAACTTCTTCTGGAGTTCTGGAGATTGTGAAGTAG[T/C]TGATCCTACATTCGGTGCTCGAGCAATAGCAAATTCGTTCCAGCTGAAAAGTATAAACTC	C/T	0.520256	0.499179	0.374589
seq-rs2333	4	32411268	31827622	TTTTAAATTTTCATAGTTGTGAGTAATACCAACGATTATTGTCAGGAATTAGTAAGCATC[A/G]GAGGCAATGGGATGTGGGTTTCATATAGCAGATAACTAAAAGGTACAAAGTTGCAGACAC	G/A	0.593817	0.482397	0.366044
seq-rs2335	4	32414898	31831252	TCAAATCAAATCAAAATCAACCAAATTTCTTTTTGAGGGGAACTGCGTGGAGATTTTATC[T/G]GGTTCGTGACGGCCGCGCGGCGGCCGAATCGGAAAAACTCTCTCTCGCAAAGACGAGTGG	G/T	0.593817	0.482397	0.366044
seq-rs2336	4	32420931	31837285	ACACGCAATTTCTCACAGCAGTGAAACAGACCACTGATCTACAAAGATTGAAGCGTGCGA[A/G]CTGTGAATCAATTGGAAGTACACGATGTAGCATAGCGTAGCATAGCATAGCATAGCGCCA	G/A	0.575693	0.488541	0.369205
seq-rs2337	4	32435418	31851772	TGTAAATCAGCACTGACAAAATATTATTTCTAACCTTCAGTTTATTTGTTGCAACTGCAA[T/G]TTGTTTCTGCAAAGTTTGAATCTGTTCTTGTTGCATACTACATGTTTCCTGAGCAGAAGC	G/T	0.573561	0.489178	0.36953
seq-rs2338	4	32438868	31855222	TTTTTCTAGTATATAGAAAAATTTAACCTATAAACTATTCTTTTCTAACGCGCCGTACGA[A/C]GTATTTTCGACAATTGGCCCACAGACGAGGGCCTTAAAGATGGATTTGTGAAGGGGGTTT	C/A	0.588486	0.48434	0.367048
seq-rs2339	4	32439369	31855723	TGTTAGACCGGTGTACCTCTTGCCAAGATGTATGTACAGTAGAACGCCGTACCAGACTAC[T/C]AGTTTCTGCTAGCTAAGCGTACGTTTCTGATTAATGATAGATTCTAGAAAAAGAAAACAG	T/C	0.678038	0.436605	0.341293
seq-rs2340	4	32443372	31859726	GATGCATCCAGCAGTGAAGATGAAGCTCAAAACCCTCAAATTATTCTTAGTAAAGAGGAT[A/G]TTTACAAGGTTATTTGAATTTTTACCATTATTTCGATTTATAGTGTTTTACATCTTTTTT	G/A	0.749467	0.375532	0.30502
seq-rs2341	4	32447233	31863587	GTCCTCCTGGCCCAGTGTCTATACGTTGCAGTGACTCCAGCGAGAGCCACAATTACGATA[T/C]GATAAATGCTGTCTCTGTTTCTGCTTTGATGAGACTGTTTCGATTAGGCCAGCAACCTCA	T/C	0.729885	0.394306	0.316567
seq-rs2342	4	32448602	31864956	TAAGTATTCCTCCATAAAAATGTCTCTTTGCACTTCACTCTTCATTGTTGGCTTATGCTT[A/G]CATTTACAAGCTAACATTTAAAATTTAGAACTTAATTTTAAGTTTGATCTTTTTCTCATC	A/G	0.75977	0.365039	0.298412
seq-rs2344	4	32631360	32047714	TGAAGAAATAGAGCATATGTATCCAATTATCAGATGCATACTAGATGATTTCCCATAGTC[T/G]TAGAGCATGGTTGGACCGAAGAAAGCAAACATACGGCCAAGACATTTCTGTCCTTCCAGA	G/T	0.517058	0.499418	0.374709
seq-rs2345	4	32702471	32118825	TAGCAATTTTATTTGCCTTCCATGGCCCCTTCGTAGCAAGTGTGTTGCAATTCTGCCAAA[T/C]GTGACCTTAATTACTTCAAACTTCAAAGCATCCATATCCCCAAGCTAACATGGTAGCAAT	T/C	0.908316	0.166557	0.152686
seq-rs2346	4	32780816	32197170	AGAAAACCCTTAAAATCGTGTATTAGAGAACTCGATTGAGAAATATGGTATATACTTTCA[T/C]GTTATATGTTAGTACTAGAGAGATGGTAACAAAGTGGCCTCGAAAAGAATCTAATATGAT	T/C	0.561966	0.49232	0.371131
seq-rs2349	4	32990230	32406584	ACTTTAAAGGAAAATCAACGGTTTGATCTCGTCAGAGGTTAGACCATCGAATCCTGCAAC[T/C]GCATATTGTCTGTACTACATGGGAATGCATATAGTTAAGAGGTGGTTGTGACTAAGGAAT	C/T	0.778252	0.345152	0.285587
seq-rs2350	4	32993529	32409883	GGGAGAAATTTACTATGGTTATTGTTACGGCGCTTCTTTTAACCTGGAAGTAGCTTGGCA[A/G]CAAGCAGCAGCGTAAATGCGCGGTCTGCGACGGCGAAAGGAAACCAAGCGGAATGGTATA	A/G	0.864606	0.234126	0.206718
seq-rs2351	4	33013263	32429617	TCTTCTTATGTTTCATGCCTATCTTGTACTATGATGTAAACTGACTTGAAGAAAAAAATA[T/C]TTACAGAAATCCATCCTACTGGGGAAAATTGTGTTTTATGTCCACTCCTGATGGTGAAAA	C/T	0.792111	0.329342	0.275109
seq-rs2356	4	33620037	33036391	TGCCTGATCAGCTTGAGATTGAGGCAAACTGAAATTAGCTACGATTTGAATCATCTCTCT[T/C]TGACAAGAACGGGGGAAAGATGAATGTGTTTTTTGCCTTTGGAAAAAGGAAAAGAGGATG	T/C	0.770789	0.353347	0.29092
seq-rs2357	4	33725127	33141481	ATGCTATAAAAGTCGATTTCAATTAAGCGTCTGCTTCTGTTAATTTGGAGATTGGATCGA[T/C]TTACACGCGTATGCACAAGAACAGTTTGGTCGATCGAGTTGACGATAGCAATGGATGAGA	T/C	0.82516	0.288542	0.246914
seq-rs2358	4	33741946	33158300	CTTGCCGCGTTGAAGTACTGGGGTCCTAGCACCACAACCAACTTTCCGGTAATTAACTCT[T/C]ATGCATATATATAAAGATGGATTTATTACATATTTACAATGCATGCATGATCAAAATATA	C/T	0.813433	0.30352	0.257458
seq-rs2359	4	33890848	33307202	CCCTTTCCCTTCGTCGTCTGGCTCGTGCTTATTCCCTCAGAGCCAAGGAGCTGTCTCGAG[T/C]ACTGACACATCAAATATAGCTCAAGTGCAAGAACCAAGCTTAGCCTTCCATCAGCAGCAT	C/T	0.853945	0.249446	0.218335
seq-rs2360	4	33906100	33322454	GCCTCCATGAACCTCTTGCTTAATTTGTTGCAAATTGAGCAAGATGTAGTACTTGTTAAT[T/C]TGACCCTCTCAGAAAACAACTATGGAAGCACACAACAGTTAACACTAGTTAACAGGATAG	C/T	0.949893	0.0951919	0.0906611
seq-rs2361	4	34091449	33507803	ATTATGGCTAGCTCTCGATCGCTAACTTGGCATGTTGATCGACATGCATGCATGATGAGG[T/G]GATCGAATTGATCGGTCGATCGATGCGTACGTACGTGTGCGTTTGCGTTCTGGCCGGTAC	T/G	0.595949	0.481588	0.365624
seq-rs2364	4	34473920	33890274	CAAGCAAAGAACAAGTACCTTTGTGTCACCGGCACTGGCAGCCGATAAGTGAGCTCTTGC[T/C]ATGTCATCATCCTTCTCAAGAAACACAGCACGCTGTAAAAGCATGGCATATGATAATAAT	C/T	0.511727	0.499725	0.374862
seq-rs2366	4	35391685	34806710	ATCTACTGATCTACTCCCCTACTGGCTACTCCCCAGTGTCGTGACCACACCATATTTTGC[A/G]CACACAGACAAATGTTCACCTTTACAATGGAGGTCAAATCTAACATGTTTTATGCGTGGT	G/A	0.667377	0.44397	0.345415
seq-rs2370	5	448686	470644	ATCAATAAGAATCTCTTGATTTTTCAAAAGAGAAAATTTATCTCATCTCTGACATTTGGC[A/G]AAGAGTGTCTCATCATTTTGTTAGTTGGCTTAGGAAGAGGATCCTCTAACTTACTTCCCT	A/G	0.657783	0.450209	0.348865
seq-rs2371	5	549150	571108	CATTGAGCTGATTCATCACTCACCTTCTCCTCCAACAACCTGGAAACCAAGGAACTTGCT[A/G]TACCAGATTACAGCTTCTTCTATTTTCTTCATCCGTGTTTCATCCTCAATAAACTTTGCT	A/G	0.560768	0.492615	0.37128
seq-rs2373	5	556348	578306	AGATCACCAGTTAAGCTATCTTGTGAACACAAAGGATAATAGTTCTGAGGACTCCGTACC[A/G]CATCCAAAAGGACATTAGAGGTCTTGAAATCACGGTAGATGACTTTAACCTTGTCACTGT	A/G	0.565032	0.491542	0.370735
seq-rs2374	5	561778	583736	TCATGACTCATCAGGTCCTAATTAGCCAACGAATTAACCAATTACCTGCCACGAGTTGAC[A/C]AGAAACCATGCGTGCATGTTGCACAAATTAAATCAAAATAAAAAACCATACGGTCCAGCA	A/C	0.54371	0.496179	0.373082
seq-rs2375	5	575105	597063	GGAGCGATTGACAACCTTTTACTGGACCCAAAGGGGCAAAGTGATCTTGCCCCTAATGCT[A/G]GTTTCACCGATCCGGTAGGCGGTCACGGTGCGCCTACATCTAGCAATGCCTATGCCATGA	A/G	0.553305	0.494317	0.372142
seq-rs2377	5	665025	686983	AGAATAACAGACCTGATGATATAAAGAAAGCATGTTAAGAGGTTCAGATTTGCAGGCCTC[A/G]TGTATACAACTTCTCCCTCTGATACTGCAGTGTCTTGTCATCGAATTTGTTTTGAACTGA	G/A	0.60661	0.477269	0.363376
seq-rs2378	5	688338	710296	CTGCTAAAAGTCCACATATAAGTGTGATATTTTAGGTACTAGGATTTAAACCCAGGCTTT[T/C]CAGGTATATGTTCTTTTCGAGCAAATATAATACTGGATTATTGAACGTCTGAAACATGCT	T/C	0.647122	0.456711	0.352418
seq-rs2380	5	813771	835711	CTTTAATCCCCTGATTTTTCTCCTCCTCTCCCACAACCTCTTGCTACTAATCTTCTTCTT[A/C]TTCTTCTTCACAAAAACCTCCTCCTGTGATTAGTAAACAAAACAAACCAAGAGAGACCAT	A/C	0.572495	0.489489	0.369689
seq-rs2381	5	956903	978843	ACATGCATGATGGATGGATGGGTCGATCCATTATTATATATTAATTAACCATTTCTCTGT[T/C]TCCACAAATTTCTGCTTAATTCAGAATTCAGAGTTACTCCTAGCTAGCTATAACTTCTTT	T/C	0.634328	0.463912	0.356305
seq-rs2382	5	989810	1011750	TTTGCAACAAAAGGGGCTCTACACATGGCAGGACCTTTGTGAACTTGTTCAGGCCAGTGA[T/C]GGTGAGCTGACAGAACAACTGAGTTCCATATCAGCTGTTGAGATTGATGGGTTCTGGAGG	C/T	0.817697	0.298137	0.253694
seq-rs2384	5	1110492	1132432	CGTCGTACGGTGCTCAGCCACACGACACGAGTGGGGTGGAAGGGGAAGGAGAGAGTGGGG[T/G]CTCACGTGCGGGTTTAGACCCGAATCCGATTTCCGCATTATGAAAACCAAACCCGTCAAG	T/G	0.559701	0.492871	0.37141
seq-rs2385	5	1228175	1250115	CTTACTGTAACTTGTTTCTGCAACCTGCATGACCCATGACTGAACCTGCTGGAATGCAGT[A/G]CAATGCAATGCAATGCTATGATCTGTTCTATTTGTATTTTAATTGATTTTAGTCCTTGAT	G/A	0.82516	0.288542	0.246914
seq-rs2392	5	1843629	1865567	GGCATTGGATGGTGGATGAAGGATGGGCTCCATCAACAATCTCTTACAATGTTCTCATCC[A/G]TGGCCTTTGCTGCATTGGTGATTTGAAAGGAGCATTAGATTTCTTCAACAGTATGAAAAG	G/A	0.747335	0.377651	0.306341
seq-rs2393	5	1955364	1977302	GAAGGGAACATTTCACCGATCCAGAGACCACCAAATTTTGCATCAACCAAACTAAACCAT[A/C]TTTCCCCCATCAACTCATCTCCCTCCAATCACACGCATCATCCAAATAGAAGAAAGCCAC	C/A	0.682303	0.433531	0.339557
seq-rs2394	5	1983404	2005342	TGTGCAATGGCTGAAATAAGCTGGTGTAAACCTGTATAGTCTTTTCATATATAAGGTCAC[T/C]AAACGAGCACTTGAGTTTAATTAATGTGCCTAAATCGAAACCAGCACATATACACGGGTC	T/C	0.662047	0.447482	0.347362
seq-rs2396	5	2055929	2077867	AGCGTGGTGTAGTTGAGGAATGGAGTGGATTATTATTAGACGCTGATGTTGAGATAAGGA[A/G]TATATATATGTTTTTACACCATAGTTATAGAATGCAACCAAATCATCGGATGATTTGTAG	A/G	0.60661	0.477269	0.363376
seq-rs2397	5	2153085	2175015	ACTCTCTCTTCTTCTTGGGAGGCTGGGAGCTACCAGCACAACACACCAAGGAAGCTGAGG[T/C]GAGAACGATTGATTACTTTGCTGGCTGCTCTTAGCTACTACTACAACTGTTTTGTCTTAA	C/T	0.601279	0.479485	0.364532
seq-rs2399	5	2377689	2399619	ATTCCTGGAAGAAGCCGGAATGCATCACCATCAGAGTACCGAGTGCCACCAATGCCATGA[T/C]AGGATGAACCCAAGACGTGTAGTACTAGTTGCACCGTAGCAGCAGCACATAGCAAGGCCG	C/T	0.852878	0.250954	0.219465
seq-rs2400	5	2476240	2498170	CATATAGTCAACTCTTTAAGTTTGACTGACTGTAGCGACTAGTGATGGTTATGCTATGAG[T/C]TATATTTACTCCTAACTAAGCTCATAAACTTCTTCAAAGGTTAGAGATTAGTTCAACAGG	C/T	0.614072	0.473975	0.361649
seq-rs2403	5	2635498	2657428	ATAGCTTACATTGTAAATAGCCTGATAAGTAGTACTTGAGGTTAAACTGTGGCACTAGAG[T/C]CGAACACGCTCACCGGTATACTGTATCGGGACTGACCAGAGAAACTGTAGTGAGTGAATT	T/C	0.541667	0.496528	0.373258
seq-rs2404	5	2689905	2711835	ACCACCAAGAACTCAATCAGCACAACACAAACCAAAAACATCAACTCACCCAACGGAGGC[T/G]TCGTCCCTCCCTCCAATGCCTGGGTCTCCCCATCCCCTCCTCCATCGCCCGCATCCCCAG	G/T	0.566098	0.491262	0.370593
seq-rs2405	5	2767881	2789811	AGCTCTCCAGATGTTAATACCAGGTATATCACAGCATTATTGAGTACAGTTACCTGCAAT[A/G]TATGTTGCTTCTGCGTTGTTAGCAAGATCGAATCCATCTTCAAGTACAGAAAATGAGAAT	G/A	0.51919	0.499264	0.374631
seq-rs2406	5	2867308	2889238	CGTCACCCAGATCGAAGAAGCCAATCAAGAAAACAAACCCCAAGCACAGCGAGAGGTTAG[T/C]AAAACCAACCTTGCTTGCTTCTTGATTCGTCTTCTTCCTCCTCGATCCCTATCCTTCAAG	C/T	0.561834	0.492353	0.371147
seq-rs2409	5	3080256	3102186	GATACCATGTAACTAATTAAGATGTCCCTGTAGCTACCATGGCTTTGGATAGTGGCAGTA[T/C]ACGGTACAGGGTGTATTAAATTAAATCAGCATAACATCCTAGGAGTAGGATTATCCCCCA	T/C	0.60661	0.477269	0.363376
seq-rs2411	5	3128724	3150654	AGGTATTGGGATGCCAAATCACTCCCCATAGGAACAACAATGTGTACCATGTGGTCAATC[T/C]GCTGAACTGAAGAAGATTTACAGTTTCTAATAGCAAAATTTTTGTAACCTGATGCAAGGG	C/T	0.726013	0.397836	0.3187
seq-rs2412	5	3139942	3161872	ATACACATATAAACCACTGGTTGGATATCAATAAGTCCTTTCATGGCTTGTGCCTTTGAA[T/G]ATTTTCAATGGTGGTGAAGCAGTGAATGAAAGGAATCAGGAATTTGTTAAAATAACTCTA	T/G	0.605544	0.477721	0.363612
seq-rs2413	5	3429857	3451787	TCTAGGAATCAAAGATAAATAAATTATCATTGTTCTATACTTGTATTTGCATATATGTAT[A/C]TTTCAACAAACTTTGTAATGTATATCTATGTTTGGTACCGGTCAGGATGCACCTAAATTA	C/A	0.755864	0.369068	0.300962
seq-rs2415	5	3506777	3528707	GATGGTTATTGCATTGCATCTTATTTGTTTTCTTTTATCATTTCAGGCTCTCCTGCATTC[A/G]TCGCATATGTACCATGAGGCCAAGGCTTCTTTTGCACACCATGGTATCAAATTCTCAAAT	A/G	0.662393	0.447257	0.347238
seq-rs2416	5	3833633	3855563	ATGGATTAACAACCTTGCAGCTACAAGGTTCCTATCAATTTTTAGTTGATTTGGCATTAC[A/G]CTCTAGTTAGCATAAGCACATCAGTTACTGACCAATGTCGTCTTGTGCAATCTTCCTAGT	A/G	0.635394	0.463337	0.355996
seq-rs2417	5	4157314	4177906	GGAAAGAAGACATTGTGGGCTTCATATCGTTTCAAATTTGGGCTTGGGCTAGAGTGTGCA[T/C]ATCCCAACTTCCCAAGGCCCATTTACCTCTCTAAAATCAAAATCAAATTTCAGCCCACAT	C/T	0.834755	0.275878	0.237824
seq-rs2418	5	4234728	4255320	GTTGAAAGGAAAATGTTGAAAAGAGAACATGAAGCAAAGAAGCTGAGGAGGTCCTTGTCC[T/C]ACTTCTTGTTGAGAGAAGGATGGCGCTTCAATGATTGGTCTATCCAACTATTCAACCTAG	T/C	0.523454	0.4989	0.374449
seq-rs2421	5	4569168	4589760	TATGATTCGTCATTCATGTACAATGCCAGGTTATTGTGATTGATATCTCCCTGGTTTTAT[T/G]AGCTGTCTGATATGCACGAGGTAAAGCGATGTATTGTTCTGATTACTTCGAAGGGGATGT	T/G	0.642857	0.459184	0.353759
seq-rs2424	5	4966672	4985926	AGTTATTAGAGGAGCACACCAGGATGACTCCCACCTTCATACTTCTTTGAATGATATTCA[A/C]CATTCTGAACAACTACATGATGGCCGTGTACTATGCCAATCCGCATACCTTTAATCGGCT	C/A	0.749467	0.375532	0.30502
seq-rs2425	5	5283714	5301637	TTTAGTTACGTATGAACTCATTCTTACTACGAGTTGTGTAAACGGTCACGACAAAATTCA[A/G]TATGCCCTACTACGTCAACTTCACAAACCTGTAATGCTATAAAATCAATCTACATGTCCC	A/G	0.766525	0.357929	0.293873
seq-rs2427	5	5341575	5359498	GACAAAACAAATAATATCTTCAATATAATGTTAAGTTTGAACCCGTCACGTTCAAAGATG[A/G]ACATGTACATTCATGCATTTGCAAAAAGGTGAACCTACCCATCGGACAAGGTGGGTCGAT	G/A	0.680171	0.435077	0.340431
seq-rs2428	5	5355870	5373793	GCCGAAAATAACTCAGCTTAGGTCGTGTTCTATAGTCCCCTCTCCCAATTTTCACTTCCT[T/C]GTTTTTCGTGCGCACATTTTCCGAACCATTAAATGGTGTATTTTTTTATAAAAAATATAG	C/T	0.668443	0.443254	0.345017
gwseq-rs14	5	5359253	5377176	AAGATGTCACTAATAAAGTAGACATCGACAAAGATTCATAGAAGAAAAACAAGCTCTACA[T/C]ATCTAATAGATTCATAGCACTAAACACGTTATTTCAGAAAATCCTAAAAACTTATGCTTG	T/C	0.678038	0.436605	0.341293
seq-rs2429	5	5370139	5388062	TTAATTCTATATCTTGTAAAGATTGCCCTACAAAAAGTGCATCCAGAGTAATTATCTACT[T/G]CTTTATTTTTCTTAACCTAACAGGTATTTGGAGGTGACTAAATATTCTGAACCAATTACA	G/T	0.706823	0.414448	0.328565
seq-rs2430	5	5439809	5457732	TCACACCGAGCACGGGAGGAAGAAACTAAGAATAAACAAAGAGCAGCAGAGAAAACAAGG[A/C]TCAACATGGGAGCAAATAATCAAAGAAACGATAAAAAAGATAAGATAATGAGAAAGAACC	C/A	0.608742	0.47635	0.362896
seq-rs2434	5	6032577	6050460	TCTCAGGACAGAAGCCCGGTTTCTCAGAAGACAAGGGCTTTGTTCTTCTGAAACCGACTA[T/C]TCGTCCTATTTATCTTCCACCTTGCGCTTCAACGGCCTCGCTACACCCAAGCAGGGGCAC	T/C	0.537313	0.497215	0.373604
seq-rs2435	5	6220797	6238679	TTCGATTTTGTTTTCTTCACTTCTTATCTTCTCTGCAATATATAAGTACATCCCAGTGTT[T/C]GGTGGTAATCATGTACTCTACGTCGTATGAAGAAAGCAATTCGGATCCTCTGCATTAGAG	C/T	0.583696	0.48599	0.367897
seq-rs2437	5	6264810	6282692	GGCATCTCGTCCGCGTGGGACGGCGTTTTTGGTTTTCGTGGAAGTTCTGAGAAATTGATC[T/C]CGTGATGATAGAGTTCTTAGAAATTGGATACATCCAGCCTTTACTTAGAAAAAAAAAGCT	T/C	0.719616	0.403537	0.322116
seq-rs2438	5	6301325	6319207	AAACCAGAGGTCGCTGGGCGTCGATGTTGCGCGAGAGAGAAGAGAGAGTGAGGAAAAGCA[T/G]TACTCGGGATTTGGGAGAAAACAATTTAGTGCTTGCAACCATTTGCAAGAAAGTAGAAGA	G/T	0.626866	0.46781	0.358387
seq-rs2440	5	6440978	6458860	GTGAGCAAAAACAATATACTCCATAACATGCATCCTCCAAAAGGATAAATGGAAGCACCA[T/G]AGGAAACTTACATTGATAGCCACAATTCCAGTCCACCTTCAAGGAGGTTTTCCGCACGTA	T/G	0.827292	0.28576	0.24493
seq-rs2441	5	6457560	6475442	TAACGCTCTCCCTAAGATAAGATTACAGACAAAGTCATGTCTGCACCTACACATGTGTAC[T/C]AATTAATCAAACCACGCAAACAATCAAGCCAATTAGCCTCAGATTGCACAAGTTTCAGGC	T/C	0.82516	0.288542	0.246914
seq-rs2443	5	6547549	6565431	GTTTCTATGTAGTTCTCATCTGAACCGATAACGTCTGAGGAGCAACAGTGATGAAGGGGA[A/G]TTCATCTCAGTCACAATTCAAAGACAACGTACTGTTTGTTTGTAAACATACATGCTTGTC	G/A	0.782516	0.340369	0.282444
seq-rs2444	5	6552638	6570520	GATCTTTTCGTTAGTGTTTATACAATGCTTCTAACTGCCAACTGAGACAACAATCAATCC[T/C]CTCATTTGAACGGAAACAAAACATGAGACAAAAATAATATTCTGAAACTGCCAACTGTAT	T/C	0.695096	0.423875	0.33404
seq-rs2446	5	6639924	6657806	TGCAAAAACTTCTCGATTTACAATGTTGTTCTTCTTCGATGATTGAATTGAACTTCCAAC[A/G]AAGCATTTGCATATCATCATCTGAGGAATCATATTTTCTATTCTTCTTGTTTTGCGGGGA	G/A	0.701493	0.418802	0.331104
seq-rs2447	5	6701722	6719604	ACGCACGCACGGTTCGTTTTCTTTCCGGATCTCTCCAGCGGTATGTTCACCTGTTTCTTT[T/G]TGCCACGTGTCAATCAAACAGAGGACCATCAACTGAACCAATCAGATGCCGGCATCCACC	G/T	0.559829	0.492841	0.371395
seq-rs2448	5	6723869	6741751	CGTATGATTGTCGCCTAAGAAAGTAAGAAACGTATGGCTGTCGTATAATACACATACGGT[A/G]TTCCAAGAGTTCGACATTAATTAATTAATTTGTACGAAAGTGCATGGTAGGCAACTAGGC	G/A	0.665245	0.445388	0.346203
seq-rs2450	5	7061202	7079084	GAAGAGGTTTCAAATATTTATGAAACTTATGCACATACGGACCATGTCACGTAGCTGTCC[A/G]CTCAGCTATTTCATTCAAACAAATAGCGTGCAGCTATAACATCAGAAGAAGAAAGTTATT	G/A	0.662047	0.447482	0.347362
seq-rs2451	5	7295848	7313730	AAATGGGAATTTGTGGCTAGTTATTGCGTTGCGCTAGCTTTACCTTCGCAATTGAGTGAA[A/C]AGAATTCATAGGAAAAGGGATAGCTATCTCATCTGTTATGTATTTAAATTGGGTCAGGAT	C/A	0.675906	0.438114	0.342142
seq-rs2454	5	8050461	8039343	CGATCATGAAATAGACACCTGCATAAGTAAGCAAGGTGGCGGTTCCATATGATTTATGTT[A/G]GCTTGCATTTAGGTTACACCGTGTTACTTGCAAGAGTTTCTCCATCGGCTAGCGTGGTGG	A/G	0.518124	0.499343	0.374671
seq-rs2455	5	8059887	8048769	CCGGTGACAATGGCGAAAAGATGTCTGGGTTCAGTCTGGGGAGGGAGATGAGGTAGGAGA[T/C]CGAGGTTGCATTGGTGAGATAAGCAGAGGCATCAAGGTTGTATCGAGTGAGGTGCTTGGT	C/T	0.810235	0.307509	0.260228
seq-rs2456	5	8103230	8092111	TTTAGATCTAAAAGTAGCGAACGGTTTTAAACTAGCTAATCTCTTGCCGACGTCAGTTAC[A/G]TTATGGATCTGGTGAGACGTAGTGTATTGTTCTGATAAAGTTCTTCACAAGGGTTGCAAA	G/A	0.705757	0.415328	0.329079
seq-rs2457	5	8106804	8095685	TTACTAATAAATGATATATAAGTATAAATGATGTGGTACTAATGTATGGCTGCATGTGCC[T/G]AAGGTCTGTTTGGGCCACCGAATTGAGGATTGTTGTCGAGTCAAATTATTTAGGGAAATC	G/T	0.731343	0.392961	0.315752
seq-rs2458	5	8119146	8108027	AAGACGGCAAAACCAGATTGAGCAATCCTTGTTAGCTTTGGCCAAGGATGCAAAGAACTC[A/G]CGGAGCAGCAAACTTACGCGAGCAGCGAACTCAAGCGATGGCACACACGCACAAGTGGCA	A/G	0.733475	0.390978	0.314546
seq-rs2459	5	8196961	8185842	TTCTAGTTTTGCTGAGAGGGCTTTAACCTCCTGTGTGGAGGCCCTTTTGGGTATGCTCCT[T/C]GGTTTCTTATGCAGATCGCTGAGTTTTCTTTGCTCTTGTCGCTGGTAGTATAGATCAGCT	C/T	0.760128	0.364667	0.298176
seq-rs2460	5	8200812	8189693	TAGATGACTGCTCGTCCGAAACTCTCATTCGAACAGGGCACCCTCTCTATTTTCATTCTA[A/G]ATTCACCACTGTACTTCCACCGTACAACTTAAGCTACCATTCCATCTTAAATGGTTGGGA	A/G	0.536403	0.49735	0.373671
seq-rs2461	5	8202364	8191245	AAGAACAATAACTGGACTTGTTGGAGGTTCAGGAGGTGGAGATAAGGGAGGAGGAATGTC[A/G]GCAGAAGAATATCCTTGGTCCCTAGCTAAAATCATGTCATGTCAATAACCATTCCATGGG	A/G	0.68133	0.434239	0.339957
seq-rs2462	5	8278865	8267746	GGACCTAGTTGAAGCTTGAACTAAAGTTTGGGTACCAATAGTTAGACTTGCTCATTGGAT[A/G]ATTCTCAATATGGTTGGTGAATGCATAGATGCTACTCTTCCAGCAAAAAGCATATGGTGT	G/A	0.820896	0.294052	0.250819
seq-rs2466	5	8496334	8485203	AAATACAACCTGAACCATATGCATAGTTTTATGTACCGCGTCGTCTATTTGCCATCAGAG[A/G]GTTTGCAATTAAATCCCGAAAGGTGCACATGTCACCATCATCTGGTGCTGTGCTAACATA	A/G	0.897655	0.183742	0.166861
seq-rs2468	5	8613667	8602536	TCTCATATGTTCCAACACAGGTTCTGATTGTGGCAAGTTTTTAAGACAGTAGAGTCTAGG[A/C]GATGGAGTTACTTTATTCTCAGTGGATATTTGTAGATATGCATTTTCTTTTTGAATCAAT	C/A	0.573561	0.489178	0.36953
seq-rs2469	5	8626461	8615330	AAAAAATATTAGGGTAGATTTTCAGACTTCTATATAAGTAAAAAGCTAAAAGGTCTAGGG[A/G]AGGGGAGAGGGGAGAGTCAATGGGTGAATAGTATCTAGTTTGAAAGAAATAGTTAGGGCT	A/G	0.544968	0.495956	0.37297
seq-rs2472	5	8875525	8864394	ATTGTTTAAACTTTAGTAAAGACCTACAACCTATTTAATCTGGCGATAAAAATCTGCCTG[A/G]ACGACTCCCTGGTATTCATTATCAAGCATGCATTTTATTTATTACTGTACTGCAGCACTT	A/G	0.531983	0.497954	0.373975
seq-rs2473	5	8893453	8882322	GTACAATTCAAGCAATTTATTCTCTTCATTGTGTTTCAAATAATAACATAACACTACAGC[A/G]TTTTTATTTTTTGGCAACTCAACCCATCATGCTGCTATGTTTGCAGGGATCTATCTTACA	G/A	0.791045	0.330586	0.275942
seq-rs2474	5	8969752	8958621	TCAAGTAAATATTTATTATCAGTGCCCACTCATGCATGGTCAGCAGTAGGGTTTGAAATT[T/C]CGGAACCCCGGGCAAATATCTCGTCCGCAATTTTTTGTTTTTTTACAATTTTTTGAATTC	T/C	0.577825	0.487886	0.36887
seq-rs2475	5	9006778	8995647	TTGGATGAAAGAATATTTGATTGGCATATTGGACACGAATATTCTTGATGTTTTCATTTG[A/G]AAGCACAGTGGATAATATAATCCTAGGTGACCAAAGTTCGGTGAATTTCATCACATAAAT	A/G	0.733475	0.390978	0.314546
seq-rs2479	5	9252882	9241751	ATCCATATAGCTAGCTATCTAACTGATTTGGCAGACTTAACTTATTATTACTCACTTCAA[T/G]AGTCTTTTCATGTACTCTCTTCTTTCCGAGCATATGACATTAGGACCCATACACCAGCCT	T/G	0.83049	0.281552	0.241916
seq-rs2480	5	9316783	9305652	TTCGCCGTAACGTTAGTACAGACACATTAGTAGCTATCTCTAATATATCGGTACAACTTG[A/G]AGAGAGCTACACATTAGACGTCCGACGGGAATGAAAAATCAGATCTCACGGTAATGCTTG	G/A	0.83049	0.281552	0.241916
seq-rs2482	5	10894992	10883861	CTGAATTTCCATGGTTTGAGCAGAAGTCAAGCCGAACCATGTTGATGACTCGTGAATCTG[T/C]GGTTCTCTCCAGTTGGAAGGTCTGTGCATTGTTCTTCTCAAGGTCATAAGAAAACTCTCC	C/T	0.837953	0.271575	0.234699
seq-rs2484	5	11265054	11253923	GCGTGCCACCCATGGCAAATGCAGGCTCTTCACAAGTAATACTACACTGACTTCCCTATC[A/G]AAACTTGGAAACTCCATATCCTTGAAGAGCACACAAAGATAAAAATGACATAAGATGATA	A/G	0.848614	0.256936	0.223928
seq-rs2486	5	11656506	11645375	GTAGGAACGTACAAGTGTACATCCCCTCCTTTAGAGTTCAAAGCGGTCGATACATGCAGT[A/G]CGTGGGTGTACTGTACGCCATGGATGCGCTACAGTTCGTGTGCATACTAGATATATTGAC	G/A	0.837953	0.271575	0.234699
seq-rs2487	5	11690721	11679590	CGTGCCTCTTTGGTTATTGACCTTGGTCCTTGGATCAATGCCCATGGCATTACACTTTAG[T/C]TATTTATTACTTTGTCAGAAAGTTTAATAGCCCTTTCCATTCATTAATATTAGTGTGTTT	T/C	0.551173	0.494763	0.372368
seq-rs2491	5	12653686	12618795	TTCAAATCAAATCACAGATCAGCAGACCTGGAAATACTTAATTCATGTGCTACTTCTAAC[T/C]ATGTACTGCATCAACAGAAAGGGCAGGCAGAAGTGTTTACCGAAGGTGGCATAGTTACAG	C/T	0.848614	0.256936	0.223928
seq-rs2495	5	13303359	13268468	ACTGTTTCACGTGTACTACCTGCTGTTGAGAAATACGCCTATAGACTCCTTGATTTTCAA[T/C]AACCCATTTTGGCTGCCAATTAGGCTATACAACTCCCTTAGATGAAAACATGGTTAATTT	C/T	0.588486	0.48434	0.367048
seq-rs2499	5	13754309	13719040	CTAGACATGCATTCACTTTCTTTACCCTGTCCATAGAGCTAGTTTTAGGTGCTTATTTTT[A/C]CCCGTTGGTTCAGCATGGTCTATCTGGCAAAAAAATTGGGTATTGCCCCCTTTCATGTCT	C/A	0.928571	0.132653	0.123855
seq-rs2500	5	13822252	13786983	GGGGGTGGGGGCTTGGCAGGAGGTGCAAACATAGCTAAAGAAGAGCTGAACTGACGACTC[A/G]AAATGCCATACAGTTAATAAGTAAAACAACATATAAAACCGCAGCCATGCCAACCAAAAA	A/G	0.512793	0.499673	0.374836
seq-rs2501	5	13876035	13840766	CCTCTCCGTATGGTATTCACTACACTAAGCCATTGCGCATGTTTCTCTTGGTTTATCTCC[A/G]GGTGTGTGCCTCTTCCTTGTTAGTTTCGATAACATTGGCTCTTTGCCAGGTTTTTTTGTG	A/G	0.539446	0.496888	0.373439
seq-rs2505	5	14474169	14438899	ACATGAAGTTCCCTGAGACCGATGCTGAATTGCTGTTCTACAGAAGGTATTCCATCGCGT[A/G]CAAGAATCGTGCTGAAGGTTTTGTACCATGTCACTGTTGTATGAACAGAGGAGCAGGGGC	A/G	0.623667	0.469413	0.359239
seq-rs2506	5	14483062	14447792	TTCTTCCAAGAGAGTGCAGGAAAACAGAAATAAAACAAAAACATCAGGCGCCATCCTTAC[T/C]GAGTTATAAATCAGAACATCTGGCTCCAAGGAAGGATCCCAATCTTTGCGACGCATCTTC	C/T	0.623667	0.469413	0.359239
seq-rs2508	5	14792893	14757623	ATCTAGCTTAATTGTTAATACTGCATGATGGCAAAGTTTTGTAGTTGTGGAGACATACTT[A/C]AGGAATTAGGATGCTGCTTACTCAACTTCGAGATTGCATTGCGAAATTCTGCAGCACTTC	C/A	0.780384	0.34277	0.284024
seq-rs2509	5	14879378	14844108	TTAGGTAATGGTTACTCTGATTAAGACGTGGCTACTACTTCTTACCCAAAGAACTGGTCC[T/C]CAAGACCAAGAACATGGCAACCTGATCATATAAAAGCTCGTATTTAATGAAGCCATACTT	T/C	0.863539	0.235678	0.207906
seq-rs2510	5	14928936	14893666	AAACGATTAATGGAGATAGAAAAATCTTCGTGGAGATAACCTAGCTTGTGTATTAATTTG[T/C]GATGAGCAAGAAACCAGTTGCTAGATTAGCTAGCTTGTCGTCGAGTAATTAATATTAAAG	C/T	0.933902	0.123458	0.115837
seq-rs2511	5	14937039	14901769	TCCTAAGGAGCGCTTCCTAATGCGACTACTCTGCTACATTGGTTCTGCATGTCGTCGTTT[T/C]CTTCCTCTGCATCATCCGCTTCAACTACTTTCACTACATCGGCGTATCTACAAGAGGAGA	T/C	0.78312	0.339687	0.281993
seq-rs2512	5	14984614	14949344	TCTGTTCTATTTAGCTGTTCTTCCCTTTGCTCTGAATCTGATTACCTCCAAAACCTGAAA[T/C]GAAAGGAGAAAATAAACAAGAAGCATACAAGATGAATTAGCACACTCAATTGCTCAAATC	C/T	0.933902	0.123458	0.115837
seq-rs2513	5	15028025	14992754	AACATACTATTTTCTAACATCCTGTAAACTTTTATGAAGTATCTATGAATTTTCATTGTT[T/C]AATGAATTCTGAATATGACTGTTCTAAGTACATGGCAAGAGTTTGCTGTTCTCATAGTTC	C/T	0.617271	0.472495	0.360869
seq-rs2514	5	15138104	15102833	CATTGTAGTTGTATCGGTTGAGTGATTTCACTTCAAGGACATTCTAGTTGTTGTTATGGC[T/C]GGAGTTATTGTCAGTAATCACTGCTTACACTAATCATTTTTTAATAGTTTAGGCGTGAGA	T/C	0.785256	0.337258	0.280386
seq-rs2515	5	15534261	15498990	GTTGAGCACGAGTCTGCCATTTAGCCGTCGGAGGATTTGGGGTTCGATTGAAATTGGGGT[A/G]CCGGATGAAGCCCCTCGATGTGTTGTCAAGACCTGACAGAGCTGATAGGAAATATCATAT	A/G	0.600213	0.479915	0.364756
seq-rs2516	5	15542658	15507387	ACTGAATGTACTCTTTTGCACCTTTAATGCATTTTGGACGGCCTTGAAATAGAAATAAGA[T/C]GAAAAACCGTGGTTATTCGTTTGGATGCATGAGAGGGGTTGCTTTGGGAAATTTCAGGAT	C/T	0.792111	0.329342	0.275109
seq-rs2517	5	15627631	15592360	TTGTGTGGGACATCTCTCTCGGCTTTGAAGAAATGTTACATCAGGCAATGACTTCTTATA[A/G]ATCTACACATTTTATTGAGAAAATACTTTATGCAGCATGGAACATTTGGAATAAAAGGAA	G/A	0.872863	0.221946	0.197316
seq-rs2518	5	15656674	15621403	GTCCAGGCCTACTTAGGGAGGGGGAGAGAAGAAAACTCGGCGAGAGAGAAGAAAACTCAA[A/C]GAGAGAGGAGGAAACTCCAGAGAAAACTCATGCTTAGGTCTCGCAACCTCAAGCACCTGT	A/C	0.653518	0.452864	0.350321
seq-rs2519	5	15723370	15688099	CTTCTTACAAATTGCAACCGGGTCATTGATTTTCTTTATCTTATTGAAGAAGCTAGGTTG[T/G]TATCAGTGGAGGAATGGAATTTCAGGAAAATTGTTAAGGGCCAAGTCATTAAGCTTCTTG	G/T	0.657783	0.450209	0.348865
seq-rs2520	5	15746773	15711502	AGGTGGGTCCAATAGCCTGTGGGCCCACCTATTAGTGACCCACACGTCAAAGTGCAGTAA[A/G]TCAAAGGAGCCTCTTCCGGCAGCCACGTCCTCTGCTCAATCCAGTGGCAGCCGGTGACGG	A/G	0.802772	0.316658	0.266522
seq-rs2521	5	15821142	15785871	CCGGACTACGACAAATTTTCTTTCTTGCTACTAGGATCGTGTGGTACACCTATACTTAGT[A/G]GTTTGGTGGAACAGTTCCAAGGTGACAATGATTGGAGCTATCCCATATAAACTATCAACT	A/G	0.625	0.46875	0.358887
seq-rs2522	5	16027695	15992390	ATCATCAGATGACCATGCATTCATGGATTAAAGTGGGGTTGGAGAACGGATGACTGAATT[A/G]ATTGCATCACTAGTTAAAGCAATTGCTAATAATTTTCAGTTTATCTTATAACTACCACCT	G/A	0.607676	0.476812	0.363137
seq-rs2523	5	16033601	15998296	TTTCCACCGTCATATATATTCGTTGTTCTCTCCCTATTGGACACAATCCGAGGAGGATCA[T/C]GAATACTAACATGGGACATGTGCCCCCTCCCAAAATTTTTTTTTCAAGATTTCTAAGTGA	T/C	0.591684	0.483188	0.366453
seq-rs2524	5	16064352	16029023	TTTAGACTCTTGCTCGAAAGAGATTACTGGATAGATTGTTGCTACAGATATCTACTTATT[A/G]TAGAGGAAAATTAAATTAAATATGTTAATAAATAAATCTAACCAATAATATATTAAAAAC	A/G	0.578891	0.487552	0.368699
seq-rs2527	5	16281067	16245736	GCTGAAAGTGTCGAGCTTGTACTCGGTGTTGTTGCGCTCCTTTGGGTCCAGGAAGATCTG[T/C]AGCACAAGTTCATACAAGGTCAGCGTTGTTTGAATTCAGCGAGACAGCATAAAAATCATT	C/T	0.738806	0.385943	0.311467
seq-rs2528	5	16320024	16284693	GATCCAGCTTGGCTAGAATGGGAACCACCACCAAAACTCATAGGTGGTGCGGCTAGTGAC[A/G]AAGAAGTGGCTGTAGCTGCCCATGGCTTGCCACTCCGGTCACCGGTGGTGGGAGAGGGTC	A/G	0.74307	0.381834	0.308935
seq-rs2529	5	16322887	16287556	CAAGTTCGGCCTACATAAAAGAGTGAAGAGCAATCACCGTTATGATTGAGAAAGTGTTTC[T/C]GTGAACATGAAAAACAACAGATCTAAAGGGAAGGCACAGAATACATTCAAATCAGGCTCC	T/C	0.607676	0.476812	0.363137
seq-rs2531	5	16446013	16410682	CCATGAAAAGAATAATAACAATTTAAATACAAGAGGAATGGAGGATTTCAACTACTGGTA[A/C]ATGAAGTTGGGTTATTAGACATTGACATTCCAAATAGAAAGTTCACCTGGTCCAATAAAA	C/A	0.63113	0.46561	0.357214
seq-rs2532	5	16456652	16421321	TGAACTGCATTCATGTATGTCTTGTACATGCACATATATAAACATAAGTATGTACATTAG[T/G]GTCTGCATAAGATGAATAGGGTGAGGGGAGAGGGAAAGAGGGAGTACTGAAGCAGCAATG	T/G	0.69403	0.424705	0.334518
seq-rs2533	5	16494172	16458841	CGTAGCAAACTGATTATTCTGAGGATTGCTATGTTTTCGAGTGGCGACCCTAGTACTTTC[A/G]AAGCACCATAAAATATTGCATTATTCTGACAAAATGAATTCCATTTTTCAGGCTACCTTT	A/G	0.646055	0.457336	0.352758
seq-rs2534	5	16495301	16459970	CGCGAGTGTATTAGCGCTCTTTTGGCGGTGCTGGGTAGTAGAATGTAGAATCGTTTCTTG[T/C]TGATTCCCTGAACTGATCCAGATCAAACATCTTCTAAAGGTTCTGCGATGCAATGCTAGC	T/C	0.656716	0.45088	0.349234
seq-rs2536	5	16546068	16510737	CTCTGGAGACATGTTGAACTTGTTAACGGTCTAAAAGTTTGTCACCAGCAGGGTGATGGC[A/G]TCTAGTACAAAATCTGACTTGATGTCTGGTAGTCCTGATGGGCATGGATACTTCAGTGGG	A/G	0.534188	0.497662	0.373828
seq-rs2537	5	16551344	16516013	GATGAAGATATCAATTCCGAAATCTGCAAATTAGAAGGCCAACTTCATAAAGAGGTACTA[A/C]TTATATTCACTATGTGCGGCTGGATGCATGTGCATGCTCCTTGATCTATTTCACTATTTT	C/A	0.671642	0.441078	0.343803
seq-rs2538	5	16556795	16521464	TAACCACACGGTTTCTGACGGTAAATTGTCACACATTTAAGATCAACATATGCTTCTCAA[T/C]TCTAGTCCAATGGCTTTGCATAAGATGTTAGGAAGTATGTCCATAGTCTAAGAATCAATC	T/C	0.535181	0.497525	0.373759
seq-rs2539	5	16563885	16528554	TTGTATTCTATAGGACGAGGCAACCGGTTGGCTATGTCAACCCAACTAATTAAGATTTGC[A/C]AGACGCAACATACTATAGAGCTGCATGTGAATTGCATGGAACTAAAGGTAAGATAGCCAA	A/C	0.503198	0.49998	0.37499
seq-rs2540	5	16578746	16543415	CCCTAGTTAGCTAGTGAACTGATCAAGCTAGGTTGCATGCAGATGCATTCGCCATGGACG[T/C]CCCCCTCAGCTGGAACGCCAAGCTAAGCTAAGCTAGCTCGCCAAGAACTCCCATGCATGC	C/T	0.775751	0.347923	0.287398
seq-rs2541	5	16649789	16611618	TGAATAAATGCTCTGTTCTGTGAACCTACTTGTTTGCGATCTTTTGTGGAGCAAAACAGG[A/C]ACGGTGCAAACCAGAGCTGAAATCGAAGGAAAATAGACGCGAGTAAATTGTGTTCGTTTT	A/C	0.818763	0.29678	0.252741
seq-rs2542	5	16750634	16712463	CTTCTGACAAAAGACTATGTGTCTAATATTTCTCTATTGGCATGTAGTTTGACTGTTTTG[T/C]ATCAATCTTTAGGTTTGTGATACACCATCCACGAGCTGCAGTAATCAGGCAAACAGTGCT	T/C	0.891258	0.193834	0.175048
seq-rs2544	5	16891079	16852908	CATCATCAAGCTCCAACCACCTAGGTTGGCACAATGTTTCTTTTGCCTCAGTTTGTTACG[T/C]ACAAAGCCATGAGCTTAATTATGCGCTAACTAGATTCATTAGGAATAATGCCGAAAAATG	T/C	0.670576	0.441808	0.344211
seq-rs2545	5	16956519	16918348	TTAAAAGAGAATGAAGTAGAGCCAATGCTAAAGAAAGTAAGAAACCTTAGAAGAATTTGA[T/C]GATAAACCAAGTGGGGCCAAATACAAGCCAAAGAAGTAAAATTTGGCAAGGCAGACACTG	C/T	0.557569	0.493372	0.371664
seq-rs2547	5	17210187	17143016	GGACGTGTTACTCGACGTGAACGAGATGGACAACGAAGCTGGCATTCATCTCGACGCGAT[T/C]GAAATCAAAGCCATCATCATGGTAACAGCCAACGTCTTCTCCCTTTGACATGGATGCAGC	C/T	0.834755	0.275878	0.237824
seq-rs2548	5	17228791	17161620	TCCCTAACCAGATAAACCTCATTCCTCCTTAGTTCTCTCTTATTCGTTCTCACGCCTCTC[A/G]TGCCAATGAATGCCAATACTCGAGAGCATCATAGTGAGGTCATGAGCAGCGGTGGCCAGC	A/G	0.832623	0.278724	0.239881
seq-rs2549	5	17251156	17183985	CCTCACTTTATAGTTGAGACTGGAGAGACGCAAATGAAACACTACCTGTATTGGAGGGAT[T/G]TAAGGTGGACTTTTCCTACATTTGGGGACAGTAATAATCAGGCCTCTGGAGCAAGCATCG	G/T	0.71509	0.407473	0.324456
seq-rs2552	5	17918828	17851502	TGCACATGAGGCATTGCATATGCATAATTTATTCAGGCAACAATCTGCAATGCAGGCCCT[A/G]GGATGCAGCATGCAAGTTGCTAAAAATACTAGACATAGGAATATATATACTAGGATGAAG	A/G	0.837953	0.271575	0.234699
seq-rs2555	5	18198275	18130949	CACTATAACCCAACAACGATAAAAACTTCCCCCATTTGTTTGGCTGCTAGATAATTCTCA[T/G]TGTTTTAAAAACTGCACGTGCCTTGCCATATTGAACAGAAAATGCAGGTATGCAAGTATA	G/T	0.638593	0.461584	0.355054
seq-rs2556	5	18299706	18232380	TTTAAGAAATTCATGTAGAATCGTTAAAACCAGCTTGGGAAGTGTACTGTTGCATCGATC[T/C]ATAATATTTTTTATGGATAAGAACACACCCTAAGAATAAACATTAACTAGTCAGAATCGC	T/C	0.668443	0.443254	0.345017
seq-rs2557	5	18445925	18378599	GGAATTTTTTAGGAGTTTTTGTATTGATCGGAGCCGTTAGCTTTTGCTGTGCTAGCCTCA[A/G]CTTCGTGTCCTTTGTGAGCCCGCTTGGATTTGTTAATTTTGGTTTTAAAACCTTGAGTGA	G/A	0.657783	0.450209	0.348865
seq-rs2558	5	18474057	18406731	CCGCCGCCGCCGCATCGTCGTCGTCTCCCGATGCATCGCCAGGACGTGAGGACGAAGGAG[A/G]CCGAGGAGGAGAGGATGGAGGAGAACAATCTCCTGCATTTTCTAGATAGCCCAAACGCGC	G/A	0.893548	0.190239	0.172144
seq-rs2559	5	18503087	18435761	GCACATGATGCTGAGTTAGCCCCGGGGGTTGGGGTGGGGTGTGTTCAATTGAAGTGATTG[A/G]TTGATTGGTGAATTGGAGTCGTGGAACACGGGGTAATCTGAGAATTAAGATTATGTCTGC	G/A	0.78678	0.335514	0.279229
seq-rs2560	5	18524866	18456786	GGGGTAGATTTGATTGATTGCTTAATGTTGAGTGATGATCTAGAGTTTACGCAATAGTGT[T/C]GCCATCGGTGGTTCCGTGACACGTTCTTAGATTTGATCGAAGTAAACCTGTAACCAGCGT	T/C	0.668443	0.443254	0.345017
seq-rs2561	5	18546057	18476820	AACCCGTCATCGTCAGACTATATGCCTAAACTAAACGTGTTGAACATTATGCATTTAACT[A/C]TTTTCTAATTAATTGGCACGTACGCAGTTATACTACGCAACACTACCAAACTACTTTTGG	A/C	0.508929	0.499841	0.37492
seq-rs2562	5	18617163	18547834	TCCAAAAACCCTTCCTTTCAGTGCACCGGCAGGTTGCCCAATAATTTGTGGAGTGTCCTA[T/C]CCATAGGAGAGCGAGAGGACCATCGCTTAGCTGCGCCGATGTTGCAGGTTGGCAAGAAGA	C/T	0.511727	0.499725	0.374862
seq-rs2563	5	18746523	18677194	TGGAAGTCAGCAAGCATCTGGGCACTCATCCTCTAAACCCAAAAAGGTCATGGTTATCGG[T/C]GGAGATGGCTACTGCGGCTGGGCAACCGCACTTCATCTCTCCAATAAAGGATACGAGGTT	T/C	0.69403	0.424705	0.334518
seq-rs2564	5	18787433	18718104	TAGAAACTGCACGAATCACTCATGCAGTTTTCATATTTAGAGAATTTCTACCGCACATTC[A/G]TTTTCTGAGTATGCAACTTGTGATATAGTAGTTTGTTCATCCGAGATCAGTTTCAGTGCA	A/G	0.58209	0.486523	0.36817
seq-rs2565	5	18793538	18724209	AGGTCTGTGCAGAGTCCAAAGGCATGCCCACCATGTCCATGTAAAGCGCTTTTACATGAT[A/G]AAGAGTCTTTGTACAAGAAGCAATTGAGCAGACTTCTTCACTGCTATTTTCTTCTTCACA	G/A	0.804904	0.314067	0.264748
seq-rs2566	5	18801588	18732259	ACTTGGCCTTTGGTTAACAATGAACAGTAAATTGATGCTTACATCAACAAAAGTACAAAA[T/C]AGAAAGTCAACCGATAGCATACTGATAGAAAAGAACCACTTGACCAAGCTTTAACGACCA	T/C	0.622601	0.469938	0.359517
seq-rs2568	5	19018920	18949591	TCAATCGACCCACGTTGCATTTAGGTCCTATTGTACTGAAGCCTTCCATAAAGCCATACT[T/G]CAGCAGCACTATTGGGCCTGCTTGCTTTTGTCCCTTTTCCAACTATTGGCTTTAACGATT	G/T	0.635394	0.463337	0.355996
seq-rs2569	5	19030675	18961346	ATTTCTAAAATTTCAGTCCAGAATTCTGAGCCTCACTATTCCTTGTACAGCTATCCTGTG[T/G]AGTACGAAAGCAGTTTTACGAGTGTCTCCAAACACCAATCATCGGTTGGTCGCCTGTGGA	T/G	0.626866	0.46781	0.358387
seq-rs2570	5	19068010	18998681	ATAATAACTTGGTCCTGACATACAATGGAAATTGAATAATGTTCGAAGGAAATAGGAGCA[A/G]TGACAAAACAAAATGAATGCATGGATTTTAAGTTATTGCACCATAATTACAGACCTGGAA	G/A	0.546908	0.495599	0.37279
seq-rs2573	5	19212120	19142791	AAAATCCCGGCCTCCACGTGGATGGGCTGAGATTTTTTGAAGCATATATCCAGAGTTCAA[T/G]CACTAACTTCACCTTTAGTTCTTTACAAATACATAAAGCCTAGTATAGGTTTGAATCAAT	T/G	0.731343	0.392961	0.315752
seq-rs2574	5	19264204	19194875	ATGCTTACAAATTAAAATCATACTACCATGGCTGATATTAGGTGTGCTGTGATAAGATCA[T/C]ATCCGTGTAGTATATGAGATGTAGTTATATCCCAAATTTGTTGTCAGTGCCTTCTCTTTA	C/T	0.806624	0.311964	0.263303
seq-rs2575	5	19267752	19198423	GGAGCTGTTGCTGATGTCTTGGCCTTCCTTTGGCTGCTGGTGTATTGGTTCTTAATCACA[T/C]GCATGAACCCACACGGATTTTTTTTCGCATGAACAGCTGCTTTCAGCATCAATCGATTAC	C/T	0.684829	0.431676	0.338504
seq-rs2576	5	19283858	19214529	AAGATCCATCCATTGCGAACAGGAACTTTTTATGTGTGTGTGTGACAGAGGGCATTCGAT[A/C]GTACTTTGCTGGGGAAGACTGGCCTGGAATGCAGTGTTCCTATTAAACAAATAGAAAACC	A/C	0.607906	0.476713	0.363085
seq-rs2579	5	19394084	19324755	AATTCTTACTAGCTTTAAATGTCATACCCAATTGGTGTCTAGTTATAGCACCAAAGGATC[A/G]GAAAACGAGCATGAAGTTCTCCTAAGTCGAAGTGGCACATATGCTGACTATTGAGTTACT	G/A	0.74359	0.381328	0.308623
seq-rs2580	5	19775088	19705759	GAACGAACCCTCTGCCGAAGCAACGGATCTGAATCTACGTACCGAGCTTGTCAAGCAAGT[A/C]CCCCTTTGGCACGGCCAGGCAAGCAAGCAAACGCCGCGGCTACCAATACCATGTTAGCCC	C/A	0.666311	0.444681	0.34581
seq-rs2581	5	19800352	19731023	TTCCCTAGGATTATCACAGGAATTTGTTCAATTCCAGCAAAATTCATAGAAGTCCTATAC[T/C]CCCCTAGAAGGTCTAAAAGATGACAGCTTTTCACGGTTGCTTGAGTACGTTAAACAGAGT	C/T	0.610874	0.475414	0.362405
seq-rs2582	5	19981186	19911849	AGCTTGAGCGAGTTTCAACAAGTTAGTGTTGGGGGTTGAGATAGGGGTGGAAGGAGGGAG[A/G]GATGGTGGTTCCCTAGCCCTAGGTAGATGGGGGATGCGTGGGTGACAAGGCAATGGTGGC	G/A	0.658849	0.449534	0.348494
seq-rs2583	5	20250014	20180677	GGGGCTCTCCCAACCACAACACGCACATGCGAGTGGGCATCCAAAGGAATCGAAACCGAT[A/C]GAACCGTGATGAGAGATGCAGCAGATAGAGAGGAGAGTAGCAATGTGGCATTGCGTTTTG	C/A	0.784648	0.337951	0.280845
seq-rs2588	5	21121201	21051832	GGCTACTGGTTAGGGATCGCCTCCCTACTAAGAAGAATCTACACAAAAAAACTATTGTGC[T/C]GTCTCCAGAGTGTGATCTCTGCCACCTTACTGAAGAAACGGCCTCACATCTATGCCTTCA	C/T	0.55914	0.493005	0.371478
seq-rs2589	5	21425162	21355793	GCTTGGAAAAAATCATGCTGTCACCCACATTTCTTTATGGAGAACATATGAAATTTGCAG[T/C]AATTGGATGAGAGGCTGATATCTAATAATCTATGTGCTTCTTCTATAATTGAGCCATGTT	C/T	0.547974	0.495397	0.372688
seq-rs2590	5	21500839	21431470	ATTATGTAAGAATCATATTCCTTTATTCTTTCATATTGGTGAAGCCGTACCGTGTCAGTA[T/C]AGGCTGATTTTTTTACATTAAAGCAAAAAAAAATGTCTATGTTCACAAGGTAGAGGGTGA	C/T	0.592751	0.482795	0.366249
seq-rs2591	5	21758139	21649770	CTGTTATCTCCACCAGCCTGACAGTCGTCGATGTTTGACGCAAGGGAGAGTAGAATGAAG[A/G]ACATCAGAATACATAATGGCAGTGGGCATAAAGTAGGCATAACAATGTAGAATGTACCTG	A/G	0.663113	0.446788	0.346978
seq-rs2592	5	21792181	21683812	AGTACGTCTCCAACTCCAAAGCATATCCAGTCTACAGTGTAAACGCCATAAGCGTTGCGC[A/C]GGCGCGTGCAATTAGCTGCAACGAACTGGGAAATGGAATCATGTGCCCTGACGAAAAAAC	A/C	0.560768	0.492615	0.37128
seq-rs2593	5	22003589	21895220	AGACCAATATAGAACAAAACTCCCAATGACATTATAAGCAAGACTGGAAAGATTGCATTC[A/G]TGATGTGAATAAAATGGAGGAAGATACCGGATTCCCATGTTGTAAATAGAGGCCCAACAT	A/G	0.573561	0.489178	0.36953
seq-rs2594	5	22082380	21974011	GAACTAATCCGGAACAAGACTTTGCTCGAATAAACCTTTTGTGCCTTTTTAGTAATATGC[T/C]CATGCTGAACGCTACGAAGCAATTGCATTCTCTTTAATAACTTTGAAACTTCCATGTCAG	C/T	0.545842	0.495797	0.37289
seq-rs2595	5	22110402	22002033	ACTGGATTTCTACCATATGAATCAGTCTCCCCATGTGGCTAAGCATCATTCCAGGATAAG[T/C]AAGCGAGTGAGATCCAGACATCCATGGACTGTTGGAGCAAGTTCATCTCTGTGCAGGCCA	C/T	0.745203	0.379751	0.307646
seq-rs2598	5	22308978	22200609	GGGCAACATCCCTTCTTACATTGCATTAAGAATCATTCAGAGAAAGGCAGGCGAGCACGC[T/G]AGATGGTTTGGAATTTACAGAAGAGGATTCAGGGAGTAGGATACACATGGCCACAGATGC	T/G	0.604478	0.478169	0.363846
seq-rs2599	5	22331360	22222991	GTCATCCTATTGCTTATTGATGTCTTCCACCAAATGGATCTTTTGGCAAGTCTATCTCCT[T/C]GTGTTGTATCCATCTACTCTGCTCTATCGACAAATATTACTAAGCTTCTACTCGTGTGTC	T/C	0.639659	0.460991	0.354735
seq-rs2600	5	22371479	22263110	CGAAGAGAGGCCGGAGGTGGGTACTACCGTACTAGAATCTTATCGTGACGTGAATGTGGA[T/G]TTTTCCTTCACAATGGCTTTTACCTGTGCAGGTTAGACAAAGGGTTGTACCAAACCAGGT	T/G	0.610874	0.475414	0.362405
seq-rs2601	5	22381160	22272791	CTCCTTGACGCCATCGACGATTATCCAACAGTGCCGCCTCAGTGCACCTGCCAGGTGGGG[T/C]CCACCTGTCCACGTGATACGGCACTGTTGCCTTGTTGTACACACACTGTTGCTCAGTGCT	T/C	0.610874	0.475414	0.362405
seq-rs2602	5	22398452	22290083	TTTTGGGGGCCTGTTATACAGATCATCTCGCACGTGCTTATCGATGGCCCTACATACACC[A/G]TAGCCTAACCTCTTCAAAATTGACAACACCACAACAATGTATTGAGTGCTACTTACTTTG	G/A	0.610874	0.475414	0.362405
seq-rs2603	5	22416608	22308239	AGAGGTTAACCACCACAAACCCCTCAACCACATTACAGCAGCTCGCAGGATTCCCTGTCC[T/C]CGACCCCATCTCCTCCACGATACACACAATCTCCGGCGAAGAAAAATTTCTAGAACACTA	C/T	0.514925	0.499554	0.374777
seq-rs2604	5	22423240	22314871	ATTAAGAGAACACCTAATGGGCAAGATGTTTTCTCAAGAACTAAATCATCAGCAACCTGG[A/C]AAAGGGGAAATCTTTTTGTTAAAATCACTATGGATATATCATCTAGAATCTAGAATTTCT	C/A	0.74307	0.381834	0.308935
seq-rs2605	5	22514791	22406422	TATTTAAGAGTTTGGTGCAATAAATTAAAGAAGGGATTAATAGGAGCGATAGTTCAGAGT[A/G]TAACCTCTAGCAAGGGAGATGATGTCCCTCCAATCCATCTGCTTGCTCACACCTAAAAAA	G/A	0.506397	0.499918	0.374959
seq-rs2606	5	22583676	22475307	AAACTAGTTGATAGACGACAAGTGACCCACTAGCGAAAACTATTCGCTAGCTGCTTGTTG[A/G]CACGTGGCCCGTCCGCGAATATGTTTATATATTTTCTTTTTTACAAAATTTGAAACAGTA	A/G	0.818763	0.29678	0.252741
seq-rs2607	5	22672333	22563964	TGCTGAAATGAGCGATGAACTGATCGATCATTCTGCTGCCCAATTGTTATTTCTAACCCA[T/C]TATCTAACAAAAAAAATTGTTATTTCTAACACATCAAACAAGAACAGAACTTGCAGAAAA	T/C	0.813433	0.30352	0.257458
seq-rs2608	5	22711808	22603439	ATGGGAGATGTAATATTATGCTTCCTTTTTCCACACGATGACTGAATGAATCACTAAAAT[T/G]TGTGAACTCTACATGTTTCTGGAGATCTTAGGATGATTACGCAATCGCAGGAACTGCAAG	G/T	0.816631	0.299489	0.254642
seq-rs2609	5	22778760	22670391	ATGAGTCGCATTTTCTGTGCCCATAGTTGGCTGAGCATTATGAGGTGCACTGCTTGCCAC[A/G]CTCTGATTGTCTCCCGAAACCGAAACATCCCTTTGTGGATCATAGTAAACTGTATCTTGG	G/A	0.792111	0.329342	0.275109
seq-rs2610	5	22800443	22692074	CAACTTCCAACTTCCGACCTCCTAGTAGTTGAGCACCAACTTTCGTTCGAAGGGTAGCTT[T/C]GTGGCATGCTTCATCCACAACAACCAGAACCTATGGTTTGATTTTGTATACTACTTCCTC	C/T	0.824094	0.289926	0.247898
seq-rs2611	5	22801989	22693620	AGAAAACATGTACACTTGAGTACTGAGGAGAAGATTTGTGTTCGGCGCCACAACCCTTCA[T/G]GCTACCAACCAGCCGCTTCTCAACATCGCAGCAACCGGATTCACGTTCGGCTGCTGGCTA	T/G	0.794243	0.326842	0.273429
seq-rs2612	5	23285579	23177190	CCCACACAAATGATTTGTACTCTGTGTTGTCTACAAGCGAAAAAAAAAGAGGAAAAAAAA[A/C]AAACAAACTAGAAACCAAACGCTGATCAATCTACACCCAAAGAGCCAAACACGAGAAGAA	A/C	0.700855	0.419315	0.331402
seq-rs2613	5	23354631	23246242	CAAGAATCGCCTGCTCGGTGTTAACTTGCGCAAACTCACTACGTCAAGACGTCAACAACT[T/C]AGCTCTAACTCTGGAGATGAAGCCTAACCAAACAGTTTTACTTTATTAAAAATGGGAGCA	T/C	0.813034	0.304019	0.257805
seq-rs2614	5	23439105	23330716	ATGTCTGGCTGGAGGCTGAAGACAATATATACACTGTCTAGACAGAGAGATATCATCACA[A/G]CAGGGTTAGTATGTGGTCAAATGACATATATCAACATATGTTTATAACTTTATATTATTG	G/A	0.813433	0.30352	0.257458
seq-rs2615	5	23443329	23334940	GTATTTGCAGTAGTGAAGGGGAGCAAGAGGATATGCATATATATGCGATCAATGATGTGT[A/G]GTATGCGATATACGCTTTCTGATGAGATGATGTGATCGAAAGCGAGCGTGAGCCGACCTG	G/A	0.813433	0.30352	0.257458
seq-rs2616	5	23583826	23474088	GCTGATCTTGGAACACTGTATTGCATGTATGCTCGTTGGTGAGGGTGACCCTGAACTCTG[A/G]GGGATGTTTGTTGTTTTCTTGCTGCACATATTTCTTTGCTTGACACTTTCGCTCATCACT	G/A	0.866738	0.231007	0.204325
seq-rs2617	5	23597559	23487821	CACTTCAAACTTTCTCAGTGAACAAGCGCATATGTATATAGAATCTCATTTAACGAACAA[T/C]TTATTACATGCTTCACCTGATGTCATATATATCAACCTGCAGACTCTAAATTGAGAAGCC	T/C	0.845416	0.261376	0.227217
seq-rs2618	5	23598897	23489159	CCCGGCGATGGCGGCGAGACTAACCATAGTGAGCGCCATTGTTAATTCTCAGCTGGACAG[T/C]TGGTAGCTTAGCTTCAGTCTTAGCTTGTCACAGTTTTGGATTGGCGACTGCGGTACTTAT	C/T	0.673774	0.439605	0.342979
seq-rs2619	5	23637752	23528014	AAGGACTAGTACTACTTCCTAGTTCTTACGAGGAACGTAAAACACCAATGACATAACCAG[A/G]CTGTTTAATCAGTCAAAATTTTTTGAAAATTTTTAATCAGTCAAAATAGAGTTTCCAAGT	A/G	0.54371	0.496179	0.373082
seq-rs2620	5	23656840	23547102	TCTTTTTTTCTAAAATCTAGAGGACCAAGTGCTTTGGGTAAAGGCAGGAGCACGAAACCA[A/G]AAGTCCAGCACATAAAGCAGGTGGTCTCAAGATGCAAGAAACCAGAGGGGAGTAGAAAAG	A/G	0.791045	0.330586	0.275942
seq-rs2621	5	23666773	23557035	ACCGTTACCAAGAGTGCCATGTCATCTAAAAAGGTCTATACAAATGAAATAAGATCTCCA[A/G]TGTACAGTTTCATTTTGCGGTTTCACGGGTTTGTCATAGCATTTAATAGTGATACATGTG	A/G	0.573561	0.489178	0.36953
seq-rs2622	5	23678855	23569117	AGATAGCGCAAATCCTACACCGAGTTCCAGACTACAAAAACCCTAGAAGAATCCCCTACC[A/G]CAGCAAACTCCCTATCGCGACGAGCCGACGACCGGCATCACCCACCACGGGATATGGGAA	A/G	0.560768	0.492615	0.37128
seq-rs2625	5	23828034	23718296	TATGGCTTTTGGAATAAAGACAAACATACATGAAAACCCTGGTCCACACAGCACGACATG[T/C]TGGGGAGGCCAACTTACAATATGCCTTATGCAATTTTAAAATACTACTACCTCTGTTTTA	T/C	0.570362	0.490098	0.37
seq-rs2626	5	23838001	23728263	TCAGAAATCGTTTTATCGTTGTTGTTGTTATCCTTTTCCTTTTTCTTACATAAAAAGAAT[T/C]GGCATAGGCAATTTGGCTTTACACTTGTGCCTAGCGATCTTGTACTTGTAGGACTATTAT	T/C	0.67484	0.438862	0.342562
seq-rs2627	5	23880300	23770562	CAAAAAGATCATCTTGAATTAGTCAGGGTATCAGAGAAAGCCAGGTTACGGATGGCTATA[T/C]AGGACAAATTAACACGGCGATAATTACATAGTGCGACGCATGCTTTTGCACATGATTCTC	C/T	0.672708	0.440344	0.343393
seq-rs2628	5	24067509	23957770	TTGCGCAGCACAGAAGCTTTCAGTAGCTTTCACAGAATATATGCTGCCTGAGCGTGCAAA[T/C]AAACTATCGTAGCGACGACTATCTTGCGCTTAGTGATAGTTACTGTTCAGGGATGCTTTC	T/C	0.863248	0.236102	0.20823
seq-rs2629	5	25119062	24995242	AACCCCCATTTCAATATATTTTTCTGTGTTGTAGGCTGAAAAGGAGGCCTTCGAGGAGGC[T/G]GAAAAGCGGAGGAAGGCTAGAGAAGACGAGGTTTGTGATTGCTTTTAGTTCACTGGTTAC	T/G	0.620469	0.470974	0.360066
seq-rs2630	5	25680944	25557130	TATATGAAGTCCACGTGATCCAATTTTCAAGCAAATCGATGATAATAAGCTGTTGGTAAA[T/C]AAATGAAGCAATAATATAGGTAAAAGTATATCTCTGTGCTTAACAATTGAAAAGATAATG	T/C	0.797441	0.323057	0.270874
seq-rs2631	5	26321451	26197569	ACCAAAATGTCAACTCCGCATATCCAATAGCCACATGCTGTCAATTTTTAAATCTCACAT[T/C]GATGTTTGTTAAGAGGTGGTGAGGCTAGCCGGTAAGACCCTAGGTCTTTCTCCGTGCTGT	C/T	0.828358	0.284362	0.243931
seq-rs2633	5	26597949	26474067	ATGTTTTTCATGGCAGGTGTTTGATTTGTTTGATCTGAAGAGAAATGGGGTAATCGAATT[T/C]GGGGAGTTTGTACGGTCGCTCAGTGTGTTCCACCCAAAAGCGCCTAAATCAGAGAAGACT	T/C	0.75693	0.367974	0.300272
seq-rs2635	5	27150430	27026544	ACAGCAGAAGCCGAAGCACTAGGTTCACTGCCAGCCCTCCCTCTGCATCTGGATGATTGT[A/G]TTTTGTGAAGCAACAGCAGCTGTGGGATTGACCATCATGTTTTGTGACCTGAATACATGT	A/G	0.65565	0.451546	0.349599
seq-rs2636	5	27297753	27154867	ATTATTGCAGTCCTGAAGGACGGTGCAATTGTTGAGAAGGGGAGGCACGAGGCACTCATG[A/G]GGATTGCCAGTGGAGCTTATGCTTCACTTGTGGAACTTCGCCATAATGTGACATAATACA	G/A	0.50533	0.499943	0.374972
seq-rs2638	5	27312765	27169879	TATTTTTTTTATTGTGTAGTAGTACACATGCCTGTAACCTCCAATCAAAATTTAATTAAC[A/C]ACCAAAGATATGCTTATCTAATTCCCAGTAGTACTGTCCACTTCTCCCAAGCCCATGACA	C/A	0.71322	0.409075	0.325404
seq-rs2639	5	27458570	27314345	TATGGATGCTCACATGAGCACTTTAAAACTGGAAAGAGAAAGCGTGCAGAATCTAGTTAT[A/G]GTCAGCTTGTTATGCATCCAATAGATGAGATTTTGTGTTGGCACAATGCTATCCGAAAAG	G/A	0.547974	0.495397	0.372688
seq-rs2642	5	27608528	27464303	TATTAGCCCTTTCATTTATTTATCCTAGTACTATTTGTTTTAGGATAGCAGCAATTTTGC[A/C]TTTGACCAGACGAGTTAGCCATGCTTTCACACACGAAGAAGCCTCAACGTGTATTGATGA	C/A	0.859275	0.241843	0.212599
seq-rs2643	5	27624595	27480370	TAGTCTACTACTCCACGCTGAATGCTTTTCTAGGATGAATTTTAAATTGCCTGCACAGAT[T/G]GTGAGCTAGTCAATTGTCACGATTTCAACTAGCTTTCAGAATCTGCGAAGTGTGTACAGC	T/G	0.798507	0.321787	0.270013
seq-rs2644	5	27698498	27554273	ATGAGTTGTCAAGGCTCAACAATAGGCTGACATGGAAAGGGATCATCTAACTTAATTATT[A/G]TGCTGTTAAGTCACTGCCATGTGAGCCGTAAAAAAGTGAAACCCACATGTTAATTATTGG	A/G	0.621535	0.470458	0.359793
seq-rs2646	5	27829654	27685429	GCTCCTGCCACTTGTGTGAAGTGAAACGATGTGTGCCTAACTGCAGCAGTAATTTAAGAC[A/C]GTGAATTAGTGGTCAAGTTAATGGAACTAAAGATGCTGCACCATTGTGGCGTTATTTTCC	C/A	0.546908	0.495599	0.37279
seq-rs2647	5	27910163	27765938	CCCAATTATTGGTAAGATCTTTTCTTTCTGACTGAGACTGAAGAAGAAGAAGAAGGCCTG[A/G]CGGCTGCTGGGTGGAAATTGTTTTTCTAATCAAAACATGGGTATTTATACTGTAGAGATG	G/A	0.585288	0.485452	0.36762
seq-rs2648	5	27928032	27783807	AGCGGAGATACTTCAGGTAAAACACTGCACCCCTCAGCGGAAACTTGCTACAGCAAACTT[A/G]GTCCACACATTTGCTGTCCAGATGATGAAAGCTCGGGCAACTATTTGTTCTGACCTGTCT	A/G	0.600213	0.479915	0.364756
seq-rs2650	5	28066296	27922071	TAAAGAAACAAAAGACTATACTAAAAGCAGCTAAACTTGAAGATGAACAGAACAGGAGAC[A/G]TAATCAAATATAAGGACGGTGAAGTATTTAAAAGTGGATGTGAATGGTCATGGGTTTAGG	G/A	0.604478	0.478169	0.363846
seq-rs2653	5	28181313	28037088	TAAGAAGCAGCCGAAGAGAATTCAGCTTGTGAGAATGGAGAAAACGAAAACCATCTTATG[A/G]CTTCTCATGTATTTTTTGAGTTCTACAACTACAATTTCTCATAATCTCGACGAAAAGCTG	A/G	0.700426	0.419658	0.331602
seq-rs2656	5	28210465	28066240	CACCTCAGCGACCATTGCGACGATGTCGTTAAGTTTGTTGACAGCAGAACCAACTCCCTG[A/C]AATCACAAGAAAAGCCAACTATAATCAAATGTTTGAAACATGAAATAACACATGAACTAG	A/C	0.616205	0.472993	0.361132
seq-rs2659	5	28664435	28520210	ATTAATTATGTTCTAGTAATGAGCAATCTCGTTTTTGTGTGAAAAACTTCCCAACCACCC[A/G]CAGCGTGAGTGAATCAGTGAATCCTGCGGCTGCGATGCGTCGAGGCGTGTGGGGCCACAG	A/G	0.722814	0.400707	0.320424
seq-rs2661	5	28764882	28620657	AGAACAAACACCACACAGGGATTAGTCTCTGCGTATAGTAAACAAAGTTAAACAGGATAA[T/C]ATATGTACTGCAACTCTGCTAGTTCTAGAACAACAAAATGATTCAGATTTCTTTCAGCTT	T/C	0.54371	0.496179	0.373082
seq-rs2662	5	28787316	28643091	GCAAGATGGTTGGGGAAGCAAGGTGTTTGTTTGACCTGACGATGAAGTACAAGTATAGCC[A/G]AACAAAGTTCACATACAGCACGCCACGGTAATGAACTCTTCCCGAAGTACAAAACGCAGC	A/G	0.541578	0.496543	0.373265
seq-rs2663	5	28823305	28679080	GGCTCTGCAATCTGTGCCATCGGTTGCCTCGGGATGACAAATAAAATGCGACTAGCCATT[A/G]CGTGCCTAGCCTACCTCCTCCCCTCTCGTCTTCCCCACAAGCCCACAAGAGAGGGACCGC	G/A	0.521322	0.499091	0.374545
seq-rs2664	5	28921548	28777323	TATCTATAAATTAATTTTATAATACATCGTACAAATGTACTCAACATATAATTAAAAGAT[A/G]GTGGCATTACTATGACTGAAGAAACATGAGGAATTTGAAACCTCACGCCGACGGTTTTCT	G/A	0.600213	0.479915	0.364756
seq-rs2665	5	28929678	28785453	GAGAAAATTATACAATAAAACGATGTGAATATATATATGAGCACCGAACAAAGCATTCTG[A/G]ATGCACCGGCCGGGAGATTCTTGGATACAAATGTAGCTATATATACACAAATGCATGAAA	A/G	0.600213	0.479915	0.364756
seq-rs2666	5	28944086	28799861	AGACTATCAGTCATGTTTGTGATTATTATCATGTGAAACAACGGAAGTATATGCACGATG[T/C]GTTTATACGTGCAAAACGACCATAGTTGACCTACGGACGCATATCCTAGCAGCGTTTGCG	C/T	0.627932	0.467267	0.358098
seq-rs2667	5	29038832	28894607	CCATGGGCTACCACAATGAACAAGACAGCCAAAAAACACTGCAGCCTCAGCTTTGATCTG[A/G]TTGTTTTCATGTCATCTCAAGATATCTTCTTCACCTGTTCGTCCATGAAACTGCGAATGG	A/G	0.540512	0.496718	0.373353
seq-rs2668	5	29046652	28902427	CAGTCGAAGTGTCATATAAGAATGGAAGTAGAAATGGCAACCACGGCGACTTACAGATCA[T/C]TCATACAGACACAAGAATTCTATTCCCCTTCACAACATTCACTAAGTCATAACTTTTTTA	C/T	0.540512	0.496718	0.373353
seq-rs2670	5	29175635	29031410	GTCACTAATTCTATGTAATTATACATGTTAGTCAGGACAGGACTGCAGCAAACTCACTTG[A/G]TTCTTTGCCTGCCTCAAGTCTTCCATCGTCAGTGGCCTGAGGTCAATTGTCCCTTCAGTT	G/A	0.552239	0.494542	0.372256
seq-rs2675	5	29507916	29363691	ACTCGATTAAGCGCCTCCCTAAGCCATTATCATTTCCTTGGACTCCAAGAGTGAAGAGTC[T/C]CGTTTGCCTCGCAACACAACAATTTACTTCCTCACGGGAAGCCTAGTCTATGATGTCTAC	T/C	0.66951	0.442533	0.344615
seq-rs2677	5	29579251	29435026	TAAGGGCTTACATTGATAAAATCAGCAATTGCAAATGCATCAGTTTCAGATGCAACCAGC[T/C]CATTGTTTTCATCCTGTCACAACACAGGAAAAATATAGATAAGCATCTTTTAATAATTTT	C/T	0.688699	0.428785	0.336857
seq-rs2678	5	29590020	29445795	TAGGTCGTTCTTTTTTGTTTGTTAGACTACTTCAGTAATTATTATTTTTGACTCAGCCTT[T/G]CACTTTTGAACATTTCTTGCATGTGCACTTGTCTATATGCAAATACCTGTGATTCTTAAC	T/G	0.876333	0.216748	0.193258
seq-rs2679	5	29594666	29450441	AGCTGCTCCTTGATAAAGGAAGATTGAGACTTCAAGAGTTAATCCTTGCCAAGCCAATGT[T/C]ATGTCTACGGAGTCACTGCTCTCTGTGTCTATTGAGCCTCTACGCTGATGAGAGGGTCAA	C/T	0.683369	0.432752	0.339115
seq-rs2681	5	29671178	29526953	TTACTAGCTAGTACTTACCTGGAGGGTGAAGGCTGTCACTAATATTGCTAGAAACAGAGA[A/G]CCAGTCTCCAGCAGGTTGAAATCAAGATCCATTGGGATTCCCATAGTCCAGGCTACAATC	A/G	0.824094	0.289926	0.247898
seq-rs2682	6	197428	197428	GAAGAGGTTTTGATCCTGCAAAAATAAATAAGGTATACCTCTGAGAACAGTTATCCACAT[T/C]AACTGATTCACCATTGCTTAATTGGATAAGGATCACACATATCACCTGTACATGCTGATC	C/T	0.740938	0.383898	0.310209
seq-rs2683	6	276836	276836	CAAAACACTCATTAAGGGAGAACCCTTTCTGAAAAAGCTGATCATATGCACAAAAAAAAA[A/C]CCCATGTTTTTCTCTGTTAACTGAATCTCACCTGTTGTTGCTCAGAAGCGTCAAGGAGAA	A/C	0.554371	0.494088	0.372026
seq-rs2684	6	348514	348514	CTCTCAGCTGATCATATCAATCAGCTGAAATCAGACGGCTAGCTGGTCACCGTCGAATAT[A/G]ATAATATATAATGGCCGATCGAATGTGTATATACTCATTGTTCTTTCTAGCTTGATAGTG	A/G	0.642857	0.459184	0.353759
seq-rs2685	6	390898	390898	AGAATTGACACTGTGCCACATGGATTTCCCTTAAATTGCAGCAATAAAGTTTTTCAGTCA[T/C]GATGACATTGCAAAGAAGAGAAGTACAAATAAAAATTCTAATCGTACCTGATTCCCACTA	C/T	0.680171	0.435077	0.340431
seq-rs2686	6	534144	534144	TCTCTTGGAGACGGTTTGCGATGCGAGTATAATTATGCAGAAAGGACCCTGGGGCTAGGA[A/G]GCAGGGAGTGGAAGGGGCAGGAGAACGGGCGGCGCCGACGAGGGCAGCAGCGGCGAGCGG	G/A	0.571429	0.489796	0.369846
seq-rs2689	6	651856	651856	GTTATGCCATGACTAGTTATTAGTTCTGTTGGATTTTGTTCCAACAAGTTCAGTATGGCT[T/C]TGATGCTGAACTTTCGAAAAACAATATGCTATTATTCTCCTGGTCACTATCACCTCACAG	T/C	0.604478	0.478169	0.363846
seq-rs2690	6	685906	685906	TACTGGAAATTAATCATTGTGAAGATAGTACACTTTAAATTAGATAAGTTTTTATATGAC[T/C]GTTTGGCTTTGGCATATAATCTACTACCGGCCAGCTCGTGATTAATGGTCGTTTGCCTAT	C/T	0.535181	0.497525	0.373759
seq-rs2691	6	710531	710531	GCTAAGCATATATATGCATGTTCCACAAAGTTCAGAGAGTTTGCACGCGTCATGGGTGCA[A/G]ATATTGCCTATTGGCCATAAAGGATGCATGGAATCAAGGGATATCCCAACATATAGTGCA	A/G	0.626866	0.46781	0.358387
seq-rs2692	6	810832	810832	ACACTAAGCCTTGGATCTAGAACCTTCATTAGAAACTACTAACATCAACACAAAACAATG[T/G]CTGTATGTGTAAGAACTGAAGGGTGAACACAAAAGTAACTGCACAGTCCACACTGCTATA	G/T	0.708955	0.412675	0.327525
seq-rs2693	6	871753	871753	AGCAGCTGGCTTTCCTAATCAGCAACATGAAATTGCTCAAGAACATTTTCCTACTGACAA[T/C]CTGATTCCGCAGAATTTGGCAGTTCATTCAGAGTTTACAATGAACCATAACCAGCAACAA	C/T	0.681237	0.434307	0.339995
seq-rs2694	6	917118	917118	AAATACTGTTAATTAATCACAACGTTCTTTCGTGTTGATAGTATGTGTCTATGTTGGTCT[A/G]ACATTTGCATTTATGTCCAGGATTGCGTGAGTACTTTTCCCAAACTGATGATATTCATCC	G/A	0.502132	0.499991	0.374995
seq-rs2695	6	918694	918694	TCCTTATCTGCATGAACTTAAGTGAGGTCCTAATGAAGTATATCTACTATACTAATAGTA[T/C]GATGATTCTCATTGAACTTTTACCAATGTAGGTTGCTGCTGAGAAGGGGATGTTCACCTT	T/C	0.510661	0.499773	0.374886
seq-rs2696	6	920436	920436	TGAGACGGCAAAAGTGTCATTTCAGGACTGGAAGCGCGACCATATCCTCCAATCTGTCTT[T/G]ACAGTTTTCAGATTTTTCTGACACCATGCTAGTAGGTATAGATAACATATAGTATGTGAT	T/G	0.847222	0.258873	0.225366
seq-rs2699	6	1178093	1178093	TTTATTTATTTTTATTCCAAAACCTTATTCACAGCCTACCGAGGCTGACATGTGGGACCA[T/C]GGGTTTATTCCTTACTCTACCGAATTACTTTTGTAGGAAAATTCCTAATGGCTCAATGAC	C/T	0.754839	0.370114	0.301622
seq-rs2701	6	1389722	1389722	CGCTGTTATCACTGTATTATCTAAATTGGTATGCTGTTATAATCTAGTATCCAGCAACAA[T/C]AATAATAATTTACCAGGTAATCCTTCCATACGGCAACCACACACCACCATAGCTAGTTCA	C/T	0.508529	0.499855	0.374927
seq-rs2703	6	1533302	1533302	GGGCAGAAGTTATGCACTTATGCATGATCATTAGCTCACCATTAGCCGATACCATGTAAA[A/G]AAAATAAAAATAAGTAATGACTATGCATTTCATTCTATCAGAATTTCATGTCAAAAATTA	A/G	0.789979	0.331825	0.276771
seq-rs2704	6	1535162	1535162	CCCCCTTCTTTTCCTCCTCTGTTTGGTTTTGTTTTAGAGCAATGCCAAATTGCCAAATTA[T/C]TATTATGTTTTTTTGGGGCAAATGTGACCTACTCCTCTTTGCTCCCAATCTTGGAGCTAG	C/T	0.648188	0.456081	0.352076
seq-rs2705	6	1575385	1575385	ACTAAAACTTACTCGTGTGGAGACTATGGTTATACGATATTCTGCATCAGCAATTGCAAA[T/C]CATGGTGGCAAAAAACATATTTCAGATGAAGAACATCTATTTGTAACAAGCAAAACTTGA	T/C	0.613786	0.474106	0.361718
seq-rs2707	6	1584016	1584016	TCCTTCATGGCTGTAGTGAGGAAGTCCCCCTGTGAATCAGGCTCAAACACTGTAAGATCT[A/C]ATAGGCTCAACTATATATACTTTCCATAGTTACTAGTAACTTGCTTATGAGTTTAACTCA	A/C	0.589552	0.483961	0.366852
seq-rs2708	6	1586006	1586006	CCACTTCACTTCATTGTCACGAGCGTTGTGGCTCTATCTGATTGGGATGCAGAAACGAAA[A/G]AAGTCTGTTGATTGGAACTGGCAAATCTGACAAACTGCATCTGCGTGACGTCGCAGCTGT	G/A	0.630064	0.466167	0.357511
seq-rs2709	6	1587323	1587323	TACGGAATAAGTCTGGAGGTATGCGATGCAATTCGACCATGGGCAAGACTGGAGGGATGC[T/C]AAATAGACTTATTTAGACTGGGAGATGAATCAGTGTGGCCCACTGGTCTGGCCTGATAAG	T/C	0.69403	0.424705	0.334518
seq-rs2710	6	1600202	1600202	TTCCCATAGTTTTTTGTGTATAGAAAGAGGGGAGAAACTACTCCTACATGTGTTGGCCTG[T/C]TGCTGATTGATGGGACCTGTGATCTTGCACAAATAAGGGTCCTGGATGCATCTGCATACA	C/T	0.839019	0.270132	0.233646
seq-rs2712	6	1610021	1610021	ACTTGCTCTTCTATGATTACATGGAAAATGGTTCCTTGTGGGATCTTCTCCACGGTTAGG[A/G]CTTGAAACCTTTGGCTCATGGATAATTTGTTATCATTATGCATCTCCCTTATGATCTATA	A/G	0.847548	0.258421	0.22503
seq-rs2713	6	1612566	1612566	TGCCACAGTATTTTTCTGGTTGGACAAGCCTGTATGCCCGTCTTTGCCCGACCAGCATCA[A/G]AATTCAGAGCTACGGGTCCCATGGAGTTAGTATCTCTGTGACTATATCTCCATGGTTCCT	A/G	0.533049	0.497816	0.373905
seq-rs2714	6	1638289	1638289	CAGGACCAAGCTTGGGGCTCAAGGGGGAACTAAAGAAAATGCGATAGAGGATAGACGACA[A/G]AGACAATTCAGTATAGGATAGAGTCTAGAGAGGGTTGACTTTTGAACCCAAGAGGAAGAG	A/G	0.530917	0.498088	0.374042
seq-rs2715	6	1647961	1647961	CTCTTCATCCAGCGCGGCTGACGGGGAACTCAGGGTTTGGGACACAGCGAGCCACCGCAC[T/C]GTCTCCTCGGTTTGGTAATTTATTTCCGCGTCAACGATTATGGTTGGTTCGTTTTGAGGG	C/T	0.863248	0.236102	0.20823
seq-rs2716	6	1658270	1658270	CCTGTGCTGGGAGAAGAAGCATCAAGGTCTCGACGGTTTTTTGGGCTTTGCCGATGAGCA[A/G]TAGTTGTCTCATGACGCCGGCCGTGCACTTCCACAAGTTCAGAGTTTCAGGTAAAACTTG	A/G	0.766525	0.357929	0.293873
seq-rs2717	6	1671705	1671705	CGCTCAACCTACTCCGGTCCACGTATCCGAAACTCCGAATCCACCGATAAAAAATTCAAT[A/C]TTTTCTTTTATATATACTACGATTTTGAGAAGCTGTGATCTCATATATGAAATGAAACCT	C/A	0.861407	0.23877	0.210264
seq-rs2718	6	1722288	1722288	ATCATGAAACTTATAAGAGAGCAGTGTCCCCTCAAACTGTAGTTAAATGTGATCATTACC[A/G]TATAATCACTCAAATATTTTCTCACTTGTACTTAGCATTTTATAAATTTCAGCCCCCAAA	G/A	0.788913	0.333059	0.277595
seq-rs2719	6	1735460	1735460	GTTCCTGATATACACTGTCGTCCTGACTTTCTGTTTAGAAGATGTCTTCGTCAGAGTTCC[T/C]GAGTTCTGATAAACCAACCAATCGTCAGAATCAAATTAATGGAGATGTAAACAGAAGTTA	T/C	0.859275	0.241843	0.212599
seq-rs2720	6	1739473	1739473	TTGAGTAGCCAGCATGAGTAGAAGGCTCACACTAGCTGTCGCACAGCTGTTCTTGCTCAT[T/C]TACCCATTTCACACGAATTCAATACCCAAAAAATGTTTTTAAAAACCCCTCATTTCCCCA	T/C	0.821962	0.292681	0.24985
seq-rs2721	6	1770929	1770929	CGTAAATGTGTTTTCAACAGGATTTTAGTAAGATTTCAGAACTATCATTGGTCTTCTCTT[T/C]AAATGAGTGTTAGGGTGCACTTTATTAAGTAAGTGTGATGTACGAATGTAGTGATGTATT	T/C	0.816631	0.299489	0.254642
seq-rs2722	6	1781432	1781432	ATCATCAAGTGTGAGATTGTTGTTTAGCGCAGGCAAAGGGACAGGGCAACATGTCGTGAC[A/G]AGTGGATGTCTTGCGAGTGCTCGACAAATGACGGGCAAACACGTTACCAATCCAGCATTA	A/G	0.827292	0.28576	0.24493
seq-rs2723	6	1792204	1792204	CTTTAAAATTCCTTTACGACAATAGATGTCGAGGCATTCTGGTTAGTTAATTTAGAGCGG[A/G]CAAAAGATATCTCTTTTCCTAGAACAAAATGTGGCAAGTCTTAAGTTGTGGCGGTGAAAC	A/G	0.560768	0.492615	0.37128
seq-rs2724	6	1825636	1825636	CGTTTTGAGAATGGTTTTCGCTGGCATGTCACGTTGACGTTGTCCACCATGCTAATGTGG[A/C]AATTACGTGGCATTCTATTAAGAAAATTTTAGAAAGCGTTGGGGCCCCCATCTATTTTGC	C/A	0.879531	0.211913	0.189459
seq-rs2727	6	1995480	1995480	AGTTCAAGTACGCATGATGCAACCCTTCTGTTTGGCTAAAAAGCTTGGTCAGTTAGGTGA[A/G]CCTGTCTGAACCCTGAATTTTCTGATTGCTTGTTTGGTATCTGCATTGACTGCACCTGCT	A/G	0.603412	0.478612	0.364077
seq-rs2728	6	2099853	2099853	CATTTATTCCATAAGCCACACAATAGTGTTCCTGAGAAAAGAGACAATGTAATGAAGAAG[T/C]GGAGTTGATACACAAGCTGCTAGTTTTGTACGGGATCCCTCACCAATAAGTGGAAATTCT	C/T	0.850746	0.253954	0.221708
seq-rs2729	6	2122412	2122412	CTACCTTCTTCGTCTTCTTCTCATCAAGCTCTATAGCTGTATTCTGTAATGGTGGCCGGT[T/C]AGGTCAAAGCAGCAGCCTCGATCGCAAACTGCAGGATCGTCGCTGGCTGGGCCTCAAGAA	C/T	0.914712	0.156028	0.143855
seq-rs2730	6	2129120	2129120	AGTTTGCTGTCGTTACTTGTGGGTTGCTTTTTTGTGAATTTGCTCTGGAGAAAATGGCGG[A/G]AAATTAAACATATTAATATGAGTCAATGGAAATGACTTGCAAGCAATTGCTAAACGAGAA	A/G	0.627932	0.467267	0.358098
seq-rs2731	6	2139484	2139484	CAGCTACTAACTCTTTGTTCTCCAGTCGATGATTGCAGAACGAAGCGAGTGATTTGGTAT[A/C]AGGCTCTTGTGAGGCAATCTCAGATTTGTCATAGGGGACTTGTCATTCATACTTAGCCAC	C/A	0.841151	0.267231	0.231525
seq-rs2732	6	2834338	2834338	ATTATGCATCCCTGCACTCGTTTTTGTAACAATTATGCACACACATTTGTTGTGTTTGTC[A/G]ATATATATCTTTCAGTAGAAAGCGTGCATTCTTTCAAGAAATAAATAAAATTTAATTTTG	A/G	0.679104	0.435843	0.340864
seq-rs2733	6	2886982	2886982	AATCATTTTCCCTAACAATCAGCGTAACCTAACTGTGGTGAAGTTCCGCCTGTAAAGATG[A/G]TTCATTTTCATTGGCCTTTAGTTGCTAGCGGTAGCGCCGGCCGTCATAGAGAACGCAAAG	A/G	0.51919	0.499264	0.374631
seq-rs2734	6	2907889	2907889	GAACGGAGGAACGTGCGTGCAGTTGGATTCGTAGGTACAAACATAAGTCCACACACCTAA[T/C]CGGGCGTATCTGCCATTAATCTGGCATAATTTGGGTGTCTAGCTAGTCGTTGGAGCAAGA	T/C	0.684435	0.431967	0.33867
seq-rs2735	6	2923431	2923431	CAGGAAGGAGTATTCTGCTAGACTGCTAATAGGAAGCTAGCTAGCCATATGCGATTGGAT[A/G]TACTCCCTCCCCTCTAGTTTTACTCCCTAAATATTATGCATGTTGTATCACTAGATTTAT	A/G	0.522388	0.498998	0.374498
seq-rs2738	6	2995447	2995447	AATTCTGGCTCTAAGGAGAACCTTTTCCTGAATTGTTAGCCCCTGGCTATAAACCAGCTA[A/G]CGCAAGTATCTGTTTTTGACCAATTTCAACATTTTTCATTGCGGGTAGCATCTCAACTAA	G/A	0.934968	0.121606	0.114212
seq-rs2739	6	3008873	3008873	GTCAGAGCAAATAAGTGAAGAACATGGACTAGATAGGGACTTGTACTGCACAAGATTAGT[A/G]CTAGTGTTTCGGGTGGCTATAGAAGCTCAAGATAACCACAGAAATTTCACTATACCCAGC	G/A	0.690832	0.427167	0.335931
seq-rs2740	6	3066751	3066751	GAGCTTGAGATCAAGCCCAATGGTGGAAGTTATCGTGGAGAAGAAGGCGCGAAGGATTGT[A/G]AGGGGGAGGTGGCATGTGGAGGCGAGCAACGAAGCGGCGGCGGCGGCGCCGGCTGTTGCC	A/G	0.567164	0.490978	0.370448
seq-rs2741	6	3080670	3080670	TTGAAAGCCAGAAACCCCCAACAATGAAGTATTTGGGATAAGCACGTGGTTGCAGTTCAT[A/C]AAGACATTTGCTGCCTACAAGTTAGATCCTACTGACTTAATAAATGGTGATCCTTTTGTC	A/C	0.688699	0.428785	0.336857
seq-rs2742	6	3094207	3094207	TGAGCTTCCTCACAACACTGAGACCATTGATATCATCATTATGATGACTGGTACTACAGG[T/C]GAGGAGTTTCCCTTTTTTATTTTCATGTTCTCCTCGTATTTTTGGTGAAAGAGGCTCGCT	C/T	0.66056	0.448441	0.347891
seq-rs2744	6	3099827	3099827	TTTACACACTTGATCCTCCTCATATTTACCTTACTAAAAAGAAAAATGCTAAGATTTCCA[T/C]ACAAAATTCTTGGCTACCCATGTACTTGAAGTCTAGAATTTACGTCCCCGAAATGTTTAT	T/C	0.522388	0.498998	0.374498
seq-rs2745	6	3106433	3106433	CTAGTTCCAGATAGAGCTAGCGCTCTATGCAAGCCATGTGAAAATAGCCATTAGTGTAAG[A/G]TTAATTAAATAATATTATTATAAACTTGAAAATAATTGAGTTTATTTGATTTTTCTAAAG	A/G	0.712154	0.409982	0.325939
seq-rs2746	6	3120223	3120223	GGTACGGAAAAGCCTACTCCATAATCCACAGTTTGGTGACACCTTAATCTGAGAGAGTAG[T/C]TATCTAGGTTATGCGTGCTTCAGGTCCTTACGCTCTCAGGGCAAATAATAATGAAATTCA	T/C	0.747335	0.377651	0.306341
seq-rs2748	6	3129784	3129784	AATGACAGGAGAAATCAATGGAATAGGCTTCAGAAAGGAAACCACCATCTGTTCTGTTTC[A/C]CGGTTGTTAGCTATGGGATGCTCTGATGTCTTGAATGCCTGAACATCGCGTTCTGACATT	C/A	0.502132	0.499991	0.374995
seq-rs2749	6	3151640	3151640	CAGTGGCTGCTTATTCCACCCAGTAACTGAAGATTGCACCTGAAGGATGGTACATTTTGA[T/G]GTAACCTATCCCTTCTTATATTGCACAAAATATTGACTTAAGAAAAACAAACGCAGAGAT	G/T	0.775053	0.348691	0.287899
seq-rs2750	6	3188215	3188215	AGCACCTGGTCTGGACTCACAATTTGATGCGCCCTTTTCACTCCCTGTAATTGCACCACG[A/G]CCACTTCTCCTCCTGAATGGTAAGCCAATCACTTCTGACTGAATGCAAAATCAGTATGAC	G/A	0.681237	0.434307	0.339995
seq-rs2751	6	3283626	3283626	CAAACAGAACGTTGTATTGGACAGGGTTATGGCATTCAAACCAGAATATTTGACTGGTAA[T/C]TTCTATGTAATATGTTAGGAATATTTATAGAACCGTTATACTTATGATAGATAAGTATTA	T/C	0.753731	0.371241	0.302331
seq-rs2752	6	3285353	3285353	GTTATGTTTTTGCTGTTCTGGCTGGTTGTATCTCTGGAATTATATCCTAGCTTGCTTATA[T/C]TTTCTGTTGTTGAACTGTATTGGTAGCTGGTAACCGATAATGGTTTGTCAGATTTCTATA	T/C	0.591684	0.483188	0.366453
seq-rs2753	6	3325151	3325151	CTAATGTGCACCAGTTTCAATCTGCACAAGATGCTCAGGGTAACACGACAATTGGTAGAC[T/C]GTTGTACTATCAGGTACACATATGTTACTGGGAGTTTTTGTTTCCTTCTGGCATATAAAA	C/T	0.591684	0.483188	0.366453
seq-rs2755	6	3359960	3359960	ATTTGGGAATTCTCCCCGATTTTGTGCGCTGGTCTATCGATTCTTATCCTGGGTGGGTTT[T/G]GTTTAGTTTGGTTAGATGAGACGGGATGAAACCTAGAGGCTAGAGATGATGTGCAGTCTG	T/G	0.667377	0.44397	0.345415
seq-rs2756	6	3374227	3374227	AAATGTAGATTGCCTAGTCTCATAGCAGAAAATCAAAAAATTTCAAGGCAACATTTCACA[T/G]ATTATAATAGTTACTTCGTTCAATCATTAATTATTTGATGTTTATAACAATATTTGGTTA	T/G	0.667377	0.44397	0.345415
seq-rs2757	6	3377594	3377594	AGTACAGTCCCCAAGTTCCTGTGGTCGTGGTTGATAGGAAGACTAGAGATGATGTTTGCC[A/G]AATACTGGAAGTGCAGAGTTTGGTGATTTTATTCGTTTCTTCTGAATAATGAATTATTCC	A/G	0.932836	0.125306	0.117455
seq-rs2758	6	3404974	3404974	TGTTGTCTTGTGTTCCAAACTCTGGAAAAGTATGCTATTTTTGCCTTTATCCCATGAGTA[T/G]TACATCATCATAACTTCAGTTGATGGGAAATCTTCCCGATATACACACGTGGATTGGAGC	G/T	0.932836	0.125306	0.117455
seq-rs2759	6	3413164	3413164	TGCCTGTCTACTCGTCTGGCTTGGAATATCTACTTCAATATCTGATTTATCATCACTAAC[T/C]ATGTAATTTTAATGTCCAAACAATAGTAAGAGGCCTTCAGGGGCACGAGAAGATGACAAT	C/T	0.932836	0.125306	0.117455
seq-rs2760	6	3447410	3447410	TTCAAAGGAAGGAGGAGGGATTTGGCGGTCGTGTAGGAAGACTTGCCATCCGATGTGTCC[A/G]CACACAACACCAAACACCGTTTGCTTCGGCCAATGGATGGTGTTCTTGTTTGTTTTGTCA	A/G	0.683369	0.432752	0.339115
seq-rs2761	6	3482523	3482523	CGCAGCCGTTGTCTTCAAAGTTGACGACACCATCAACCATCTATGTCACCGACGACCACC[A/G]TTCTACTATCTGGCTTGGCTACAGTCAGATCTGGTGCTGGAGCTCGCCTAGTTGCCGCCA	G/A	0.711373	0.410643	0.326329
seq-rs2763	6	3631956	3631956	GCGGCAGCGGCAGCGGCAGCAGCAGCAGCCGCCGACACGCGGGGGGCGGAGCAGAGCTCG[T/C]GGAACCCTACCTCTTGAGGCTTCTTATCTGCTTCAGCCGAGAGGTCTAGTAATCCCGGGT	T/C	0.66951	0.442533	0.344615
seq-rs2764	6	3638340	3638340	TGTGCGTGTTCAGGGAATGTATCTGCCTGTTCAAGTGCATGTTTAGTCAAAGGCTCAAGC[A/G]TGCAGCGTGATCCTTGCCTTGTGAATAGTTAGCTAGTAAATCATAGACTGTATGGACCAA	G/A	0.938166	0.116021	0.10929
seq-rs2765	6	3684016	3684016	TCGAAGGTAATTGAAATATTGCTCCTATTCTGAATGTCTAAGAGTTGCCTCTAATTGGTA[A/G]CATAATACTTTCATTGTTAAAGCCACATATTATTTTTTTAATGAAAAAACACTTAATAAA	G/A	0.747335	0.377651	0.306341
seq-rs2767	6	3810346	3810346	ATGTTTAGGCAATGGTCGTTATTTCTAAGCAATAAAGCAATTGGCAATCAAGTGTACAGC[A/C]CTGAAACGAAACACTGTCTGCGAGCTGTCCTGCACATTCTTCAGTTCTGAACTTTCCTTC	C/A	0.751599	0.373396	0.303684
seq-rs2768	6	3911505	3911505	AGCCATCCATCTTACTACTAGTACTACTACTATATCCTTGCTCCTACTATGGTGGATCTA[A/G]CTGTAGTGCAGGAGAGAGATCTGAATTCTGATGGAGCAGAGAGTGATTACATACTGATTT	G/A	0.802772	0.316658	0.266522
seq-rs2769	6	3950548	3950548	GGCCACCAAACTTCGCAGCTAACAAATGCAGAAAACTTAACTCCTCCACACACACGATCA[A/G]TCTAGGCACAATCAGTACTAGCTAGCAGTAATAATTAAACAAGAAAAAAGAATCACAATC	G/A	0.940299	0.112274	0.105972
seq-rs2771	6	4138976	4138976	CAAAGCTTCATCCACCATTTGATTTCATCAATGAAATGGAGGAGTCTGCACCTGAGCACA[A/C]ACGGCCACACAGCATATGTAGCTGGGTAGACCTTCACTCTACCAGAGTAAGCGATCCAGG	C/A	0.890192	0.195501	0.17639
seq-rs2773	6	4144350	4144350	ATGTTGTCGCATTTCATGACAGAGAAATCGCAGGGATCCCAGATCACTTCGATCCCTTTG[T/G]TGATGCCGACAACATTCGCCATGTCCACGGATTCTTCCAAAACGTCTGCCATGTTGAACT	G/T	0.503205	0.499979	0.37499
seq-rs2774	6	4371403	4371403	AAAACCTTGGCACTTCGATTCAACTGGGTCCTCAAATATAGAGCATCTGGGTTCAAAAAC[A/G]GGAGAGTCCAATATGATGTCTGGTTGCTGACTCAATTGGTTTAGCCGCTGATCACACTGG	A/G	0.506397	0.499918	0.374959
seq-rs2775	6	4441594	4441594	GTAACCACGTTAATTTTCTTTTCTTCTTGGTGATTGTGTTGCTGTAGGCTTAGCTTAGTG[A/G]TTATTGTTTACCCTTTGGTCATGCTGTTAATCCAGTTGTAAACTTGTAATTGTGTTGGAT	A/G	0.508529	0.499855	0.374927
seq-rs2776	6	4629604	4629604	AACCCCCGACAAACATGTTGCCTTGTGCTTACCGGCCCTCAGTAACAGCAGCAACGTAGC[A/G]TCCACCACATCTCCAGGAACATCCAAACAATACCAAAACAAACAAATATATTGAATATAT	A/G	0.866738	0.231007	0.204325
seq-rs2777	6	4680220	4680220	GCACGATTAGGATGTCAGTACAGGAGAAAATGGGGGAAGTTTCTTGGATGCAAGTAAAGT[A/C]CTCGGCTGGAGTCAGAGACGGTTGAATGCGAGAAGAAACAGGGGAAGGAGGAATTTCTGA	C/A	0.703625	0.417074	0.330099
seq-rs2780	6	4736716	4736716	AGAGTTCTCTGTCATGACTCATAATTATGTTAGCATGTGTTTGACTTCTTGGTGTTTTTG[T/C]CCATCTTAGTTACAACTTGCACTTGCTTACCTTCGGACATGCCTAGACCCCAGCCTAAAA	C/T	0.84968	0.255448	0.222821
seq-rs2781	6	4842273	4842273	TGATGGCGTGCTGCGAAGGCCTCAAACTTGCTTGTGCTCTAGTGGCAAATAGGCTAGCAA[T/G]CAATACTCAGGAAAGCTCTCTTTCCCTTGGAAAAAAAAAAGAAAGAAGACCGACACATTT	G/T	0.537313	0.497215	0.373604
seq-rs2783	6	4929620	4929620	TGACAACTTACTTCAGGAAATTCAAAGCAAGCCAGATAATCGAATTAAGAATGACATACA[T/G]AGCAAAGAAACAGTCCCTATACATAACCGACATCCAGTTTCTGATCAACTTGATGCATCA	G/T	0.86887	0.22787	0.201908
seq-rs2784	6	4933515	4933515	ATGGGTAGTATGGCAGATTTTGCCACAAATTTTGAGTTAGTTGATAAGTCCTTGCCGTTG[T/C]GCAGTTAGCTTTCCAGCCAGCAATCGAGGATGTCGTCGGTGCAGCTCTCCGGTGCCGGAG	T/C	0.531983	0.497954	0.373975
seq-rs2785	6	4967201	4967201	TCGAGGTACCAATTTGTATCCACACCATATGATGTGGCGGTACCTGCAAACCTCTCATCT[A/G]GAACAAAATTTTCATCATAGTGATACCAATAGTCTTTTACCGTGTGCCCTATCTTGTAGC	A/G	0.636461	0.462757	0.355685
seq-rs2786	6	4984365	4984365	GCACCAGAAAATGATGGAATACTAAATTTGGCATGGTGCTGGTTGTTAAAATCATTACCT[A/C]TCATACCTTGACGATTGCGGCGAAGGATGACCCCTGATGTTGTCAAGTCTAACGGCTATA	A/C	0.636461	0.462757	0.355685
seq-rs2788	6	5295566	5295566	ATCGCAAAGGATCTTCAAGGCTTACTTTCAAGTTGTTCTAATCTTGAGTGGTTGAGTATT[T/G]TTAGATGCAATCTTAATGATGATGAACTGAAGGTTGATTGTGCACTGTCCCGACTGCTAT	G/T	0.804904	0.314067	0.264748
seq-rs2790	6	5335519	5335519	TGCCGGCCGTTGTGGTTGGAAAATTCATCGCCACCCAATGTGCGACGACGGATGTCACAC[A/G]TCTTCTTGCAACGCAAAGGCTGTGTTTAGATATAAACTTTGGATCTAAACTTTTAACTTT	A/G	0.804904	0.314067	0.264748
seq-rs2791	6	5367892	5367892	GCTTATAAATTTGAGGAGGACTATAGACTAGTATACCGTTGCAACGCAATAGTTAATGTG[T/C]TGACACCATCACAATATCGTAGGGTACAAATCTGGTACCATTGGATACCATGTTGATGGT	C/T	0.620469	0.470974	0.360066
seq-rs2792	6	5401649	5401649	GGATTTTTTAATGTCACATCAGAACAAAGGATGTCAGATTATATGCTTGCTGAGAATGTA[T/C]CGGCTAATCTGTTATGTGTTGGCCATAGAGAATTTCCTTCTGACAGCCTTCCTGTCCAGG	C/T	0.603412	0.478612	0.364077
seq-rs2793	6	5409862	5409862	TCCATCTCTTCCATATCCCTATAACAATTCCACCTTTTTATTACCTAGCTACATCCAGAC[A/G]CACGATAAGGATCTGCGAAAGTATATATGAATATGGTGAGTGAACTGAAAGATATAAGTA	A/G	0.639659	0.460991	0.354735
seq-rs2794	6	5459239	5459239	TGTGGGTCCCTCAAATATAGCTCTAATCTAATAGGGAATAGTATTGAATCATTGATGGCT[A/G]TTTTTACTGGCATAGCGTCTATTTGTCCTACATAACAGTTACATCTACATGGCATTTACG	G/A	0.780384	0.34277	0.284024
seq-rs2796	6	5655635	5655635	CCTTCAGAAGTCTCGAACTCTCGATCACTCACGGCAACTGGTTCTACAAGCTAAGACCAA[T/G]TCATGCAAATGCATGTGTTAGGACTTTGTAATTAATGTGCACAACCCGGAACTGCCAATC	T/G	0.733475	0.390978	0.314546
seq-rs2797	6	5678839	5678839	CAGATACCCTCTATATCCAAACAGACCCAAATTGGGGCAAAACAACAAGCTAACTCTATC[A/G]AACCAATTCGTTTTTCTTGCTGTGAGCCTTTCCTAAAACTGGCAGACGCCTTAGAATCTC	G/A	0.808761	0.309334	0.26149
seq-rs2798	6	5717579	5717579	TATATATAATTTTCTTGTAAATTATATTTGGTTGCTAATAAGCGGTATGAATAAACATAA[A/G]CATAAACCAAACGACGACTCCTTTCCAGTCTCCGGTAAAGCTTTCTATCAGCTTTCATTT	A/G	0.539446	0.496888	0.373439
seq-rs2799	6	5719802	5719802	TACCACCTACTTGGCTATACTTAGTTTTCTGCTAAGATGCAAATGCAGATGCTGCGTGCC[A/G]TACTTCGTTTTCTTTATTCTTTCTGTGGGTGAATCGAGCTCTATGGGCTATGGTTATTGG	A/G	0.73774	0.38696	0.312091
seq-rs2801	6	5851367	5851367	CCACTAATGATAATGAAGATTAAGTTAATGTTTCTGCATCTTTAGTTTACAAACAATGTG[T/C]GCCCATCATTGAGGAGTACAAAAGCATCCGAAAGCGTCCCTCACACTCTAGAAAGAGTGG	C/T	0.804904	0.314067	0.264748
seq-rs2802	6	5868950	5868950	ATATATTATAAATATAAGCATCTATGATAAGTCTAGAGCTTAATCCGAATAGATAGGTTG[T/C]ACCATAAAAAACTACCAGCTACGCTCACTTCGCAATGTTACTCAACCATTACTCTGTTTC	T/C	0.573561	0.489178	0.36953
seq-rs2803	6	6032627	6032627	CTCTTGCAATTATAATATACGATGAACCTCTTAGGAAGAATGATAATAATTTTGCAAAAT[A/G]CTGATGATAACTGGTTAGGGCTAAATAGCTGGCTCCTAGGAGCCAGTGGGGTAGGGAGCC	G/A	0.578891	0.487552	0.368699
seq-rs2805	6	6088863	6088863	ATAAAAATTCTCAGTGCTATCCAGCCAACTACAATTGGAACTTTTAGCTACTTATTATTA[T/G]GTTATGGTCTGCGGAAGTAACATTTGCTGAAGCCAACAAAACAATTTCTAAGTGTTGAAC	G/T	0.578891	0.487552	0.368699
seq-rs2806	6	6107604	6107604	GGATTCACAGATACGGCCAATCGAATTCAAAATATTCAAAATACTCAATCTCTATTATGA[A/C]AATACGGTTCAATTAGTCTCAGACTCCATGTTACCTCCCGAACTCCCGGTTAAACCCCAA	C/A	0.576759	0.488216	0.369039
seq-rs2807	6	6209843	6209843	ACTACTACTACTCAACTTTGCTGTAGGATGCTGGACCAGCCAGATCAATCAACGACTCTC[T/C]TTTACCGTTAACAAAGAACACACCCAAGGGGACCAATTGAAAAGAACTTCCTACAAACAA	T/C	0.537313	0.497215	0.373604
seq-rs2808	6	6251596	6251596	GATTAAGCAGCCCTCCAAGTATCTGTCCTCTAAATCCATATGTATTTCCTTTTGTGCGTT[T/C]GCGAAAAAATCCATATGTATTCATAAGGCCTGATACATCAATTGGATGAATGTATCCATT	T/C	0.73774	0.38696	0.312091
seq-rs2809	6	6252106	6252106	TCCATTTTGTTCTTAAAGCTTAATGTTCTACAAGTTCTGCAGAGGTGGTTATTCTTATCA[T/C]AGGCAGTGTAACCATTTTATTTCCCCCGGATTTTGTGTCCATCGAAGGCTTGCATTCTAA	T/C	0.536247	0.497372	0.373683
seq-rs2810	6	6314304	6314304	ATGCAATGCAACGACAAATAAATAAGGATTCCACACTGGATAATGATATACACTGAGCAC[A/C]TTACTGATGCTATATATCTATTGTATATCATATATATTTGAGCGGATGGTGAAATTATAA	A/C	0.544776	0.49599	0.372987
seq-rs2811	6	6370951	6370951	CCATACTGACCCAGCAAGTTTGACCACGGTTCACTTATCACGTCATCTGAAACCAATTTC[T/C]AAGCCACGTAAGAAGTTGATTTACACCCGTATTTAAAGTTGATAAGAAGGCGTTATACCC	T/C	0.730277	0.393945	0.316349
seq-rs2812	6	6394775	6394775	GGCGATGCTAGGCGGCGGCTACGGCGCCGCTGTTGCCGGACTTGTCAGAGCCGCCGCCGC[T/C]TTCCCGCTGGAAGCATTTCTTCTCGTTGAGCTCATCCAGGTTCATCTGCTGTTGCCTGCA	T/C	0.745203	0.379751	0.307646
seq-rs2813	6	6408421	6408421	ACCAACAAGCAAGCGTTTTGCATCAGAATCTGCAAGTGTCCTGCAGAGAACTGGATTACT[A/G]TACAAGCTGGCCAAAGCTTCAATCACACGTTCCTGTACAAGGAATGGTGCCTTAGGCTTA	A/G	0.607676	0.476812	0.363137
seq-rs2814	6	6422749	6422749	AGTTAAGAAAGTTGGAACTTGATTCCCTAAACCTAAAGGATAATTTTGTTGATTCACTAC[T/C]TGTGTATTCTTGGAGGAACTATAAATGAGTTATCGTATCATCTCTGGAAGTAAGATCATA	C/T	0.851812	0.252456	0.220589
seq-rs2815	6	6441111	6441111	TACCATCGCAAAATCTTGCTTACAGATGCAACCTTGGCTTCAGGATCAACAACAATTCCT[A/C]CATTTCTTAGGAAATCACGTGCAGCTTCCACCAGTTCTTTATCGATGTTTCCTGGCGAGT	C/A	0.841151	0.267231	0.231525
seq-rs2816	6	6547767	6547767	GTACAGTACTAGCTACAGTACCAGCTTTGCATGTTCATTGGAGGAGAAATTGAGGCGATG[T/C]CAGATATAGCTAAGTCCGGAAGTGACTGTTATTTGGACATGTCAACAAGCAAGGAAGTGG	C/T	0.552239	0.494542	0.372256
seq-rs2817	6	6672531	6672531	GAGTGAGCATAATGGAATTATTAGGATATCCTCTTGTTGCAAGTCTGTGTGCCGTTCATA[A/C]TCTATTTTGTATCATTTGTGACGCGGAAGGATGACTCATTGGTGATTGTGTGAGTGTTGT	C/A	0.836887	0.273014	0.235746
seq-rs2818	6	6676229	6676229	AATGAATGTCTTATTATTATATTTTTAGGAGGTTAATTAATTAACAAAGATTCTGTTCTT[T/C]TGCATAATTCACTATTCGGGAAAGCTTTGGTCTCTCATTAAATCGTACCTACCTTTAACT	C/T	0.71322	0.409075	0.325404
seq-rs2819	6	6709537	6709537	GAAATAGCATCCTGTTCTTGACACAATTTCATACCGAGGCGTCCCGGATCTGGTTCTTTT[T/C]TGGCTTGCATACGGCTACGCGCATTCTACCAATTTAAAACTCGAGGTTTGACCGCGAATA	C/T	0.773987	0.349862	0.28866
seq-rs2820	6	6716746	6716746	CTTGTAGTAGAGTGTACCATGTGCACCATTAATGCAATCAACATCAAACATTTCATTCGC[T/C]AATTACCATTAATGGGCATGCTTCTTCTTGTTTGACAGGACGTAAAGCACATTCCTATTT	T/C	0.626866	0.46781	0.358387
gwseq-rs1	6	6726252	6726252	CAAAAAGCAATGATGCCGAGATTTGTTACGTTACCTATTAACATGTTCCATTCTAATTGA[T/C]TATTACAGCAAACATATAATGTTGGTTCATTGAACCAACTTCTTAGGCAAAACAACTCAT	C/T	0.722814	0.400707	0.320424
seq-rs2822	6	6734327	6734327	CTTTGTATATACATACTGGGCCACTAGTCACTAAAGAGAATGTTTTTCTAATTTCGTGCC[A/G]GTTTTGTCCAAGTGGCATAACACAGTAGCATGCGAATGTGGATGAAGGATGCTTAAAAGT	A/G	0.76226	0.362439	0.296758
seq-rs2823	6	6763696	6763696	TTAGATACGATAACTGTTTTGTTTTTTGCAGGAGCTTGTTCCCTGAGAACTGCATGTCTG[A/G]AGTGATGATCATCGAGTTGTTTTTTATGCCATAGCTGGAGTTAGCACGCAGGGGAAGCTT	G/A	0.92944	0.131162	0.12256
seq-rs2824	6	6791300	6791300	CGAGCACACTCATATCTATAAACACACACGCACACTCATCCCTATGAATATACACATGCA[T/C]ACCCTATCGTTATAAGCATCTCCGAAAAACTGTGTATTCAGATTGACGAAGTCACCACAT	T/C	0.528785	0.498343	0.37417
seq-rs2825	6	6799849	6799849	AGGTTGCGTTCTTAAGAGCATTTTTATTGGGCTACTTGTACTTCGTGAGCACACTTCTTT[A/G]ACTATTAAATGGTGTGTTTCATGAAAAAAAGATTTATATGGAAGTTTCTTTTAGAAACAA	G/A	0.73774	0.38696	0.312091
seq-rs2826	6	6808555	6808555	TTATTTACCGTCGTAGTAGCGCATCTGGTTGCAAAGAGATGGCTGTAGTCCGATTGATAA[T/C]GTGAACATTGCAGCGACATCACAGTGCACACCCATTTTTCCAGATATAACATAACAGAAA	T/C	0.73774	0.38696	0.312091
seq-rs2827	6	6887807	6887807	CATGCCGGCCGTATGCGATGCACGGTACGGGACGAAACGTTCTTCGTCTTCCCTTGCTTA[T/G]TTGCTTTGCTTGAGAATGGATAACCGGTGATGCGCACACAGCATTGTCACGCTTCCCATG	G/T	0.531983	0.497954	0.373975
seq-rs2828	6	6904702	6904702	AAGCATAGCCGACAACACAGCACCAGAGAATGCACCATAATATAGGGAAAAAGTTAAAAA[T/C]AACAGGGCAGCTGTTAAGGTCATGTAAATATAGATAAGATTGACCAGTACTTCACACGGT	C/T	0.536247	0.497372	0.373683
seq-rs2829	6	6918429	6918429	GCTAAATCACTGCCTCGCTACGAGCTGGAGAAAGGGCGGCGACAGGAAGGAAGGAAACGA[T/C]AGGGGACAAATTAGGGTTGAGCTTTTATAGTCATCTAACTAAATGGGCCTTGAAATTGGC	C/T	0.536247	0.497372	0.373683
[truncated: 2,138 more rows]
