# Supplementary material for: Genetic variation and association mapping for 12 agronomic traits in indica rice
Source: BMC Genomics. 2015 Dec 16;16:1067. doi: 10.1186/s12864-015-2245-2 (PMC4681178; doi:10.1186/s12864-015-2245-2)
Supplement: Additional file 5: Table S4. — Summary of primers used for quantitative real-time PCR. (XLSX 15 kb) [file 12864_2015_2245_MOESM5_ESM.xlsx]

## Sheet: Sheet2
Table S4. Summary of primers used for quantitative real-time PCR
Trait	Marker	Chromosome	Candidate gene	Primer F (5' to 3')	Primer R (5' to 3')
Tiller angle	seq-rs3945	8	LOC_Os08g33150	TCTCATTTGCCTGGGAGGAC	CCAGAGTTCGTCGTGCTGAT
			LOC_Os08g33160	CGACAACATTCCGGTGGAGA	GGCACTGTAAGTTTCGCAGC
			LOC_Os08g33190	GCATGTGTGCTATGATCGGC	CGTAGACCAGCCAACCAACA
			LOC_Os08g33200	CATATTGCTGCCCGTCATGC	AATTACCCTCCGTGTGGCAG
			LOC_Os08g33280	TCCAATTCTCTACAAGCGCCA	TTGGCGAGGTACTGGTGGATA
			LOC_Os08g33320	CAAATCTGTAGGCGGCTTGC	AGTGTCCCATGCCTCCATTG
			LOC_Os08g33330	GATGCTCTTCGGCAGGAACT	GTCGCCATTGGTGGTCCATA
			LOC_Os08g33340	CAGAGGGAGCTGAAGGGAAC	GCACGCGAAGAATACCTCCA
			LOC_Os08g33350	AGGCATCTCGCAGTTGTTGA	TAGGCATTCTCTCCCCACGA
			LOC_Os08g33370	CACACCTTGTGCCCTCATCT	AGCTTCCTTTCTCTCGGCAC
			LOC_Os08g33380	CCAGGTACAAGCCATGCGAT	CAAACCATCCCGAGTAGCCA
			LOC_Os08g33390	AACGAGTATGGGCAGTGTGG	TGTGTCAAGACGACCGAGTG
			LOC_Os08g33420	ACAGCAGTGTGTTCCTTCCG	CAGCCCCTTATACCGCTGTC
			LOC_Os08g33440	TGGTGGGCTCATTACACCTG	GAGGCTCCGACAGCCATTAT
			actin	GAAGATCACTGCCTTGCTCC	CGATAACAGCTCCTCTTGGC
