# Supplementary material for: Genetic variation and association mapping for 12 agronomic traits in indica rice
Source: BMC Genomics. 2015 Dec 16;16:1067. doi: 10.1186/s12864-015-2245-2 (PMC4681178; doi:10.1186/s12864-015-2245-2)
Supplement: Additional file 6: Table S5. — Subpopulations and genetic components of 469 indica accessions. (XLSX 44 kb) [file 12864_2015_2245_MOESM6_ESM.xlsx]

## Sheet: Sheet1
Table S5. Subpopulations and genetic components of 469 indica accessions
Accession ID	Accession name	Subpopulation a	Genetic component of each sample
			Q1	Q2	Q3	Q4
CH001	Guanglixian	POP2	0	1	0	0
CH002	Huakeqiu	POP2	0.0426	0.8262	0.1114	0.0198
CH003	Changlixian	POP3	0.0904	0.1726	0.5267	0.2104
CH004	Yanjing	POP2	0	1	0	0
CH005	Yingtoujing	POP2	0	1	0	0
CH006	Shengmengwan	POP2	0.0108	0.976	0.0112	0.002
CH007	Niantianshi	Mixed	0.1094	0.4974	0.2822	0.111
CH008	Langxiang	POP2	0.1238	0.7153	0.0892	0.0716
CH009	Wanjin	POP2	0.0008	0.9944	0.003	0.0018
CH010	Hongxian	POP2	0.0022	0.9912	0.0062	0.0004
CH011	Bolizhan	POP2	0.0008	0.9976	0.001	0.0006
CH012	Shimaren	POP2	0.0004	0.9946	0	0.005
CH013	Qingshuichi	POP2	0.0004	0.9992	0	0.0004
CH014	Aiguxianzhong	POP2	0.0014	0.8762	0.121	0.0014
CH015	Baikeai	POP2	0	0.9996	0	0.0004
CH016	Fanganzao	POP3	0.082	0.25	0.5161	0.152
CH017	Yuhu	POP2	0	0.9996	0	0.0004
CH018	Wudijing	POP2	0.1862	0.5807	0.1838	0.0492
CH019	Rinaldo Bersari	POP4	0.2096	0.0014	0.1606	0.6284
CH020	Xianluosichi	Mixed	0.0262	0.2505	0.492	0.2313
CH026	IR 27325-27-3-3	POP4	0.0014	0.1942	0.0004	0.804
CH027	Bknbr 76025-10-8-1-2klg-1-1-1-1	POP4	0.0788	0.2992	0.003	0.619
CH028	HPA 74	POP4	0.1258	0.0682	0.2609	0.5451
CH029	K 428-25	POP4	0.2188	0.0674	0.1904	0.5233
CH030	Milyamg 70	POP4	0.139	0.0642	0.0018	0.795
CH031	NDR 89	POP4	0.1415	0.0982	0	0.7603
CH032	Taizhonghongxuguzi	Mixed	0.0288	0.086	0.4756	0.4096
CH033	Xiaobaizhan	Mixed	0.2468	0.081	0.4699	0.2022
CH034	Shuiyuan299	POP4	0.0004	0.0008	0	0.9988
CH035	KALING A2	POP4	0.1824	0.0798	0.233	0.5049
CH036	RP 1017-76-1-3-2	Mixed	0.1882	0.4301	0.0036	0.3781
CH038	RANGPUR (KANGPUR)	Mixed	0.2907	0.4869	0.0314	0.191
CH039	Shouguzao	POP3	0.0932	0.0002	0.9064	0.0002
CH040	Luqingzao1hao	Mixed	0.0004	0.1382	0.4513	0.4101
CH041	TONO BREA 439	Mixed	0.1501	0.3599	0	0.49
CH042	368	Mixed	0.3165	0.4514	0.0274	0.2047
CH043	BAU HUONG DOONG	POP2	0.164	0.6289	0.0984	0.1088
CH044	CHAH NONG NGHE AN	POP2	0.1386	0.7047	0.0458	0.111
CH045	CHIEM BAC	POP2	0.1238	0.7152	0.0138	0.1472
CH046	RE BAU	POP2	0.1287	0.6309	0.0474	0.1929
CH047	RE CHANH	POP2	0.1024	0.6997	0.0412	0.1568
CH048	MA HNAN THU KA	Mixed	0.1292	0.3484	0.0378	0.4846
CH049	C.CORTO 1	POP4	0.0412	0.0932	0	0.8655
CH050	97A-M54	POP4	0.0058	0.0112	0.3804	0.6026
CH051	AMISTAD 82-8	POP4	0.102	0.2176	0.0278	0.6525
CH052	CIMANUK	POP4	0.0174	0.0935	0	0.8891
CH054	OR 79-21	POP4	0.1164	0.0578	0.001	0.8248
CH055	SINABA	POP2	0.1989	0.5398	0.0414	0.2199
CH056	QUCM	POP2	0.1508	0.6339	0.122	0.0934
CH057	CSR 12	POP4	0.0336	0.3196	0.019	0.6278
CH058	CSR 13	POP4	0.0316	0.3205	0.0196	0.6283
CH059	CSR 5	POP4	0.0396	0.1936	0.0312	0.7355
CH060	CSR 9	POP4	0.035	0.3212	0.0154	0.6284
CH061	TM 10265	POP4	0.1858	0.1562	0.081	0.5771
CH062	SHINKWANG	POP4	0.0246	0.001	0	0.9744
CH063	AUS 43	POP4	0.0534	0.3057	0.0008	0.6401
CH064	BASMATI 685	POP4	0.0626	0.2496	0	0.6878
CH065	PR32-PD47-PD4	POP4	0.1072	0.1833	0.0178	0.6917
CH066	NEANG CHHOUK	POP2	0.2572	0.544	0.006	0.1928
CH072	ITA 304	POP4	0.0564	0.1822	0	0.7614
CH073	JC 195	POP2	0.2072	0.5332	0.001	0.2586
CH074	BG 915	POP4	0.002	0.2559	0.001	0.7411
CH075	BR 601-3-3-2-4	POP4	0.1253	0.2391	0	0.6356
CH076	BATANG PANE	POP4	0.0006	0.1541	0	0.8453
CH077	BG 1165-1	POP4	0.0308	0.2174	0.0056	0.7461
CH078	SLK 2-21-4	POP4	0.047	0.231	0.0024	0.7197
CH079	BAHBUTONG	POP2	0.077	0.5058	0.0008	0.4164
CH080	CIPUNEGARA	Mixed	0.217	0.3913	0.0002	0.3915
CH081	PANAMA 1537	POP4	0.1166	0.2279	0	0.6555
CH082	PR 23631-98	POP4	0.0054	0.1821	0	0.8125
CH083	SELECCION VG-5	POP4	0.0014	0.0376	0.001	0.96
CH084	X72-7-1	POP4	0.084	0.2402	0	0.6758
CH085	NDR 4012	POP4	0.0078	0.171	0.0018	0.8194
CH086	LAI TRANG	POP4	0.0588	0.4213	0	0.5199
CH089	VL DHAN 16	Mixed	0.2824	0.4636	0.0052	0.2488
CH090	CSR 11	POP4	0.0898	0.2783	0.0624	0.5695
CH092	5173	POP4	0.1566	0.2254	0	0.6179
CH093	GIZA 181	POP4	0.0476	0.006	0.0026	0.9438
CH095	MALKORA(Acc.11716)	POP2	0.0942	0.5134	0	0.3924
CH096	CCI 22-2-4-113	POP4	0.2971	0.1204	0.001	0.5815
CH097	A1452	POP4	0.0088	0.1232	0.0012	0.8668
CH098	75-1-120	POP4	0.044	0.0798	0	0.8762
CH099	Himdhan	POP4	0.0398	0.0696	0.3427	0.5479
CH101	Kajaru	POP4	0.1042	0.169	0	0.7268
CH105	Chuanjiang25	POP3	0.0004	0.0002	0.5198	0.4796
CH106	PULUT KARU	Mixed	0.244	0.4905	0.001	0.2645
CH108	Sanjiang	POP4	0.0626	0.0194	0.0008	0.9172
CH109	PADI SEGUTUK	Mixed	0.1688	0.3448	0.0964	0.39
CH111	JW 42	POP4	0.0008	0.0614	0.1306	0.8072
CH113	Gu2725	POP4	0.0364	0.2605	0.004	0.6991
CH114	Si82	POP4	0.0014	0.149	0	0.8496
CH116	T 100	Mixed	0.234	0.4541	0.0398	0.2721
CH117	Fuhong521	POP3	0.0608	0.0002	0.824	0.115
CH119	Qijiazhan14	POP4	0.0068	0.1774	0.005	0.8108
CH121	Shayouxuan2hao	POP3	0.0266	0.15	0.5207	0.3027
CH122	Shenghong16	Mixed	0.0316	0.3771	0.3415	0.2498
CH123	Shunliangzao2hao	POP3	0.0012	0	0.8332	0.1656
CH124	HA 881043	Mixed	0.0022	0.1912	0.3253	0.4813
CH125	Nancong3	POP4	0.0006	0.0956	0.0008	0.903
CH126	Sanluzhan7hao	POP4	0.0676	0.1571	0.1098	0.6655
CH127	Sanwunuo1hao	POP4	0.0058	0.021	0.1206	0.8526
CH128	Shanlanzhan	POP4	0.003	0.1753	0.0538	0.7679
CH129	Huangsiguizhan	POP4	0.0004	0.1058	0.0018	0.892
CH130	Guiyezhan10hao	POP4	0.0026	0.0604	0.0244	0.9126
CH131	Qisizhan	POP4	0.1316	0.1624	0.0046	0.7014
CH132	Yushanzhan	POP4	0	0.0296	0.0008	0.9696
CH133	Zaoxinzhan1hao	POP4	0	0.0012	0.0024	0.9964
CH134	Changza3hao	POP4	0.0016	0.0152	0.1541	0.8291
CH135	Qiqingzhan	POP4	0.0008	0.0014	0.3061	0.6917
CH136	Kemainuo	POP4	0.0342	0.0228	0.3955	0.5475
CH137	47-104	POP4	0.0214	0.0588	0.3762	0.5436
CH138	Jinyou1hao	POP4	0.0028	0.1198	0.001	0.8764
CH139	Huinongzao1hao	POP3	0.0014	0.1224	0.7868	0.0894
CH140	Tiefu1hao	POP3	0.0014	0.2307	0.7308	0.037
CH141	Longfei10hao	POP3	0.0118	0.063	0.7662	0.159
CH142	Jiangke3hao	POP3	0.002	0.0852	0.7168	0.196
CH143	Xiangji161-1	POP3	0.001	0.1154	0.6163	0.2673
CH144	Hengxiao172	Mixed	0.0018	0.0778	0.442	0.4784
CH145	Lingwan1hao	POP4	0.0022	0.05	0.0933	0.8545
CH146	Lixiangzao9hao	Mixed	0.0282	0.2368	0.3971	0.3379
CH147	85-10	Mixed	0.1196	0.0012	0.3986	0.4806
CH148	Qingyangai	POP3	0.0732	0.0008	0.8992	0.0268
CH149	Hanzhongheifengnuo	POP3	0.0024	0.0184	0.5037	0.4755
CH150	Xiangzhennuo	Mixed	0.1475	0.0184	0.4794	0.3547
CH152	Pufeng14hao	POP3	0.0082	0.0598	0.7812	0.1508
CH153	Qingliuai1hao	POP4	0.0014	0.172	0.0272	0.7994
CH154	Yannongzao4hao	POP3	0.0008	0.1517	0.7663	0.0812
CH155	Yushuinuo	POP4	0.0286	0.332	0.0246	0.6148
CH156	Q 5	POP3	0.0128	0.1719	0.7269	0.0884
CH157	M 099	POP3	0.142	0.0368	0.5416	0.2796
CH158	Guangjiuxuan20	POP3	0.1152	0.0076	0.5842	0.293
CH159	S 9042	POP3	0.055	0.0166	0.6875	0.241
CH160	SIPULUT DUKUNG	POP2	0.2304	0.5746	0.0072	0.1878
CH162	Doc phung lun AR-16	POP4	0	0	0	1
CH163	Bagoo	POP4	0.1924	0.1604	0.0668	0.5804
CH164	Pratao Precoce	POP4	0.0014	0.0012	0.0264	0.971
CH165	1641xuan	POP4	0.0334	0.038	0.0008	0.9278
CH166	Boqizhanxuan	POP4	0.0652	0.3075	0.0596	0.5678
CH167	Zhaodaowen	Mixed	0.0538	0.0018	0.4885	0.4559
CH168	Xiaobaigu	POP1	0.9994	0	0	0.0006
CH169	Shuibaichuan	POP3	0.2052	0.0046	0.7686	0.0216
CH170	B 6397F-MR-7-5M-1-1	POP4	0.0906	0.1406	0.001	0.7678
CH171	Zhong11	POP4	0.0154	0.0456	0.3072	0.6318
CH172	Yuanzhen397	POP4	0.0026	0.025	0.1512	0.8212
CH173	Qionghai1hao	POP4	0.0278	0.2205	0.1813	0.5704
CH174	Guiyu100	POP4	0.0012	0.0112	0.0304	0.9572
CH175	Huasizhan	POP4	0.0586	0.122	0.001	0.8184
CH176	Aomeizhan1hao	POP4	0.0288	0.0146	0.1892	0.7674
CH177	Tieganlu	POP3	0.2561	0.0016	0.7311	0.0112
CH179	Puningmalongya	POP2	0.0008	0.577	0.3619	0.0602
CH180	Zaoxiang17	POP4	0.0874	0.036	0.0008	0.8758
CH181	Guangjingxian165	POP4	0.0708	0.0216	0.0896	0.818
CH182	Shuangai1	POP4	0.0004	0.0034	0.3327	0.6635
CH183	Wai128xuan	POP4	0.0566	0.2282	0	0.7151
CH184	Yinhuazhan	POP4	0.047	0.1746	0.1718	0.6065
CH185	Aiqingzhan	POP4	0.0008	0.0888	0.1102	0.8002
CH186	Yuanzhenzhan	POP4	0.0044	0.1222	0.1569	0.7165
CH187	Xianhuangzhan	POP4	0.0026	0.081	0.093	0.8234
CH188	Yueyezhan6	POP4	0.0014	0.1428	0	0.8558
CH189	Pin378	POP4	0.0008	0.0012	0.098	0.9
CH190	Chaoliuzhan1	POP4	0.0042	0.0022	0.096	0.8976
CH191	Pin96118	POP4	0.0036	0.002	0.097	0.8974
CH192	Xinke2	POP4	0.004	0.0198	0.077	0.8992
CH193	Lvyuanzhan	POP4	0.0008	0.1208	0.0472	0.8312
CH194	Guangqingzhan	POP4	0.0008	0.0102	0.067	0.922
CH195	Guisanzhan	POP4	0.0008	0.1228	0.0596	0.8168
CH196	Shanuo	POP2	0.1218	0.8141	0.0018	0.0624
CH197	Shangu	POP2	0	0.9996	0	0.0004
CH198	Xilaopi	POP1	0.7389	0.1869	0.0008	0.0734
CH199	Haoanlongmiemen	Mixed	0.4418	0.3174	0.0386	0.2022
CH200	Baikesanbailixian	POP2	0	1	0	0
CH201	Qingjing21	POP4	0.0084	0.1236	0.127	0.7411
CH202	105tianmagu	POP2	0	0.6485	0.2441	0.1074
CH203	Maoliudimin	POP2	0.0102	0.5027	0.3397	0.1474
CH204	Liushizi	POP3	0.1756	0.1882	0.629	0.0072
CH205	Qiuqianbai	POP3	0.0008	0.3161	0.5717	0.1114
CH206	Yiluxiang	POP2	0.0008	0.5504	0.442	0.0068
CH207	Yingguzhan	POP2	0.0602	0.9342	0.001	0.0046
CH208	Changmangjing	POP2	0.0194	0.9462	0.0308	0.0036
CH209	Lucaihao	POP3	0	0	1	0
CH210	Duligan	POP3	0.2105	0.1381	0.6507	0.0008
CH211	Chongyangnuo	Mixed	0.3972	0.4382	0.0902	0.0744
CH212	Nantezhan	POP3	0.0332	0.1806	0.6277	0.1584
CH213	Changmaxian	POP3	0.0022	0.0002	0.8864	0.1112
CH214	Kuxindao	POP3	0.2645	0.1616	0.5733	0.0006
CH215	Guanyindao	POP3	0.0682	0.0012	0.7215	0.209
CH217	Xuanenchangtanqingzhan	POP3	0.3846	0.0328	0.582	0.0006
CH218	Xiaoguandabaigu	POP3	0.0906	0.0214	0.8876	0.0004
CH220	Liuyuehuang	POP3	0.005	0.0052	0.9894	0.0004
CH221	Yeyepiao	Mixed	0.3808	0.1986	0.412	0.0086
CH222	Jiangbianzao	POP1	0.9414	0.0464	0.0018	0.0104
CH223	Siguqi	POP3	0.1385	0.0002	0.8609	0.0004
CH224	Heijiezao	POP1	0.9978	0.0012	0.0004	0.0006
CH225	Haofangzuo	POP4	0.0004	0	0	0.9996
CH226	Xigu	POP1	1	0	0	0
CH227	Aiziqi	POP3	0.0842	0.297	0.6182	0.0006
CH228	Mitiaonuo	Mixed	0.4719	0.0176	0.4507	0.0598
CH229	Erbaixuan	POP1	0.9992	0.0002	0	0.0006
CH230	Kawagu	POP4	0.2349	0.1635	0.0178	0.5838
CH231	Siguqi	POP3	0.0068	0.125	0.77	0.0982
CH232	Wumingaixian	POP3	0.006	0.1226	0.7715	0.1
CH234	Mazhan(1)	POP3	0.0932	0.0606	0.6408	0.2054
CH235	Mayouzhan	POP1	0.8023	0.0002	0.1969	0.0006
CH239	Wulicun	Mixed	0.1772	0.1302	0.4976	0.195
CH240	Wanminuo	POP3	0.0764	0.0038	0.8714	0.0484
CH241	Heimi	POP3	0.0496	0.2174	0.534	0.199
CH242	Dishuigu	POP3	0.029	0.0008	0.8541	0.1162
CH243	Yelicang	POP1	0.5005	0.1089	0.39	0.0006
CH244	Baiganlufeng	POP1	0.8898	0.0008	0.059	0.0504
CH245	Sankecun	POP4	0.0004	0.0002	0	0.9994
CH246	Qianhui13	POP4	0.0014	0.0678	0.1844	0.7464
CH247	R 481 yan	POP4	0.0602	0.1072	0.256	0.5766
CH248	Tianhongtian	POP4	0.0068	0.1034	0.2965	0.5933
CH249	Wan48	POP4	0.0618	0.036	0.142	0.7602
CH250	Guifuxian3hao	Mixed	0.141	0.102	0.2683	0.4887
CH251	Kainuo91	Mixed	0.1006	0.0012	0.4945	0.4037
CH252	Zao89-5513	POP3	0.0442	0.1468	0.5683	0.2408
CH253	Louzaoxianjian17	POP3	0.0004	0.037	0.6493	0.3133
CH254	Nanjing3678	POP4	0	0	0	1
CH255	Guangwen125	POP3	0.0004	0.0002	0.8357	0.1637
CH256	Zhongjuanxian	Mixed	0.0826	0.1492	0.3406	0.4276
CH257	Kexiang	POP3	0.0008	0.151	0.765	0.0832
CH258	Haohao	Mixed	0.3351	0.3659	0.0018	0.2971
CH259	Guangnangu	POP1	0.8283	0.1118	0.002	0.0578
CH260	Haogailan	Mixed	0.3553	0.4376	0	0.2071
CH261	Maxiangu	POP1	0.7708	0.0784	0.0922	0.0586
CH262	Huangbansuo	POP1	0.592	0.1681	0.1261	0.1138
CH265	Yazhan	POP2	0.0916	0.8892	0.0128	0.0064
CH266	Erhuangmi	Mixed	0.2959	0.2249	0.4786	0.0006
CH267	Menjiaheisi	POP4	0.1537	0.1148	0.1651	0.5664
CH268	Wunong6hao	POP2	0.0008	0.9988	0	0.0004
CH269	Zaoguiba	Mixed	0.0836	0.105	0.3943	0.4171
CH270	Benmonuo	Mixed	0.32	0.1125	0.1715	0.396
CH271	Xinheinuo2hao	POP3	0.0142	0.0008	0.6739	0.3111
CH272	89-6	POP4	0.0878	0.1528	0.0918	0.6677
CH273	Shuangkanghong	POP4	0.0004	0	0	0.9996
CH274	Zaonuo	POP2	0.0448	0.7836	0.078	0.0936
CH275	Shenshuihong	POP3	0.1234	0.1224	0.7111	0.043
CH276	Mengguandamagu	POP2	0.1872	0.7238	0.0448	0.0442
CH277	Yeyaxuxuzhan	POP3	0.051	0.0348	0.8927	0.0214
CH278	Baimimagu	POP3	0.3103	0.0002	0.6885	0.001
CH279	Gaicaozhan	Mixed	0.3117	0.1963	0.4914	0.0006
CH280	Babaomi	POP1	0.843	0.0516	0.0014	0.104
CH281	Jianshiguiyangzhan	POP4	0.0004	0	0	0.9996
CH282	KATAHATA HAMBA	POP2	0.1999	0.6325	0	0.1677
CH283	SINNA SIVAPPU	POP4	0.0242	0.3318	0.0022	0.6418
CH285	Chikaopi	Mixed	0.3984	0.3073	0.0642	0.2301
CH286	Xinyangheimi	POP3	0.0046	0.0312	0.5526	0.4116
CH287	Xindao407	POP4	0.0596	0.058	0.0254	0.857
CH288	Yunanxiang98	POP4	0.031	0.069	0.1556	0.7444
CH289	Heiyu1hao	POP2	0.0042	0.5187	0.3071	0.17
CH290	Zaobai	POP3	0.0456	0.0556	0.8974	0.0014
CH291	Guanyinxian	POP3	0.0048	0.3732	0.5416	0.0804
CH292	Anzhaixian	POP3	0.1486	0.0366	0.8094	0.0054
CH293	Wujiezaodao	POP3	0.2146	0.0008	0.7828	0.0018
CH294	Guangyexian	Mixed	0.0636	0.2659	0.4123	0.2581
CH295	Aiganhuang	POP2	0.0008	0.6503	0.2484	0.1006
CH296	Zinuo	POP1	0.9117	0.0036	0	0.0847
CH297	Menghainuo	POP1	0.5958	0.2319	0.0636	0.1088
CH298	Haoxiang	POP1	0.5948	0.2444	0.0806	0.0802
CH299	Daozhouzao	POP3	0.2804	0.2	0.5144	0.0052
CH300	Baijiaoheijie	POP2	0.0564	0.9408	0.0002	0.0026
CH301	Dahuanggu	POP2	0.0064	0.9224	0.005	0.0662
CH302	Heigu	POP3	0.0004	0.4327	0.5243	0.0426
CH303	Xianshuizhan	Mixed	0.0272	0.4873	0.3413	0.1442
CH304	Huangkechi	POP2	0.0026	0.9962	0.0006	0.0006
CH305	Yinzhan	Mixed	0.1686	0.3998	0.2998	0.1318
CH306	Heinuo	POP2	0.0042	0.9746	0	0.0212
CH307	Baishiyan	POP2	0.0012	0.5731	0.3739	0.0518
CH308	Manzhongkuai	POP2	0.0004	0.9992	0	0.0004
CH309	Potouzhong	POP2	0.0002	0.9994	0	0.0004
CH310	Qimei	POP2	0.0026	0.8522	0.1048	0.0404
CH311	NEANG SAN	POP2	0.1637	0.6335	0.0028	0.2001
CH312	Xianshuiyang	POP2	0.0004	0.9988	0	0.0008
CH313	Zaomiaosi	POP3	0.2669	0.0254	0.5535	0.1542
CH314	Dayexiaoxianggu	POP3	0.2607	0.0194	0.5646	0.1553
CH315	Qihuangzhan	POP3	0.1627	0	0.8369	0.0004
CH316	Chizaoxian	POP3	0.1546	0.001	0.8436	0.0008
CH317	Yelicang	POP3	0.0534	0.0526	0.8857	0.0084
CH318	Baiguzi	POP3	0.0866	0.0012	0.9116	0.0006
CH319	Wuganzao	POP3	0.1587	0.091	0.7497	0.0006
CH320	Yintiaozhan	POP3	0.112	0.0192	0.7241	0.1447
CH322	BG 170	POP4	0.0678	0.2791	0	0.6531
CH324	Dahonggu2	POP3	0.0302	0.0312	0.9094	0.0292
CH325	Youzhan	POP3	0	0	0.9982	0.0018
CH326	Shuibawang	POP3	0.1517	0.1665	0.5549	0.1269
CH327	Lichuanbaimaweizhan	POP3	0.3838	0.0452	0.5064	0.0646
CH328	Tedali	POP3	0.0022	0.3074	0.6048	0.0856
CH329	Ziyedao	POP2	0.0044	0.9906	0.0036	0.0014
CH330	Guangling124	POP3	0.2654	0.1732	0.56	0.0014
CH331	Hongmixiangmazhan	POP3	0.2236	0.0608	0.5602	0.1554
CH332	Xiaomagu	POP1	0.9998	0.0002	0	0
CH333	Lengshuizhan	POP1	0.7914	0.005	0.203	0.0006
CH334	Tiegangu	POP3	0	0	1	0
CH337	Guangdongzaoxiang	Mixed	0.2947	0.2182	0.4865	0.0006
CH338	Xiajiaoheidao	Mixed	0.0014	0.4265	0.3047	0.2675
CH339	Hejian	POP2	0.0402	0.9356	0.0002	0.024
CH340	Hantaizhan	POP2	0	0.9996	0	0.0004
CH341	Xinzhenggu	POP2	0.1274	0.8076	0.0316	0.0334
CH342	Jiangbanuo	Mixed	0.3585	0.4326	0.0276	0.1813
CH343	Haodongleng	POP1	0.5709	0.19	0.0552	0.1838
CH344	Haobawan	POP1	0.7379	0.1186	0.1066	0.0368
CH345	Haobixiang	POP1	0.7477	0.0688	0.0584	0.1252
CH346	Yinxuan1hao	POP2	0.2591	0.7355	0.001	0.0044
CH347	Lengshuibai	POP1	0.8718	0.1236	0.0004	0.0042
CH348	Xiaobaigu	POP1	0.8181	0.1679	0.0008	0.0132
CH349	Bairizao	POP1	0.9984	0.0002	0	0.0014
CH350	Dingyaungu	POP1	0.7257	0.2214	0.0018	0.0512
CH351	Honggu	POP1	0.7017	0.1502	0.0368	0.1114
CH352	Zigangu	POP1	0.979	0.0034	0.0142	0.0034
CH353	Xiaobaigu	POP1	0.7261	0.2725	0	0.0014
CH354	Laozhuangbai	POP1	0.895	0.0538	0.0138	0.0374
CH355	Dongdabai	POP1	0.8295	0.04	0.0614	0.069
CH356	Niumaoxiangzao	POP3	0.103	0.0098	0.887	0.0002
CH357	Damagu	POP3	0.052	0.0352	0.8922	0.0206
CH358	Hongmidao	POP2	0.0004	0.9968	0.0008	0.002
CH359	Xiaohonggu	POP3	0.3071	0.135	0.5567	0.0012
CH360	Hongjiaoleizhan	POP3	0.3426	0.0412	0.608	0.0082
CH361	Chongyangnuo	Mixed	0.4069	0.4317	0.086	0.0754
CH362	Yangxindalixian	POP3	0.093	0.0002	0.9064	0.0004
CH363	Wubaili	POP4	0.0004	0.0002	0.0086	0.9908
CH364	Liaowapushidian	Mixed	0.4541	0.0536	0.2987	0.1936
CH365	Dabaigu	POP3	0	0	1	0
CH366	Hongjiaoqi	POP3	0.4106	0.0012	0.5848	0.0034
CH367	Xintangerpozao	POP3	0.4214	0.0008	0.569	0.0088
CH368	Shadaoqingzhan	POP3	0.0414	0.0024	0.9546	0.0016
CH369	Wujiaozhan	POP3	0.0596	0.0012	0.9384	0.0008
CH370	Hongmidongzhan	POP2	0.0078	0.9018	0.089	0.0014
CH371	Gaoganhe	POP3	0	0	1	0
CH372	Bawangbian	POP3	0.0394	0.2557	0.7035	0.0014
CH373	Xiangyanglaohonggu	POP1	0.8433	0.0162	0.1391	0.0014
CH374	Dalangan	POP3	0.0698	0.0012	0.9272	0.0018
CH375	Wushaogu	POP3	0.2711	0.0018	0.7155	0.0116
CH376	Maoxiangzhan	POP3	0.3171	0.0928	0.5881	0.002
CH377	Lepingbai	Mixed	0.0352	0.2982	0.4866	0.18
CH378	Yelicang	POP3	0.0982	0.0774	0.823	0.0014
CH379	Muqiuchui	POP3	0.0022	0.2186	0.5675	0.2118
CH380	Sanlicun	POP3	0.2647	0.1616	0.5731	0.0006
CH381	Zuchaxian	POP3	0.0668	0.1635	0.7613	0.0084
CH382	Liushizi	POP2	0.0008	0.6594	0.241	0.0988
CH383	Nibuzhan	Mixed	0.0574	0.2789	0.4893	0.1744
CH384	Baijiaoe	POP3	0.1156	0.0004	0.8836	0.0004
CH385	Waibadan	POP3	0	0	1	0
CH386	Lengshuibai	POP3	0.2306	0.0398	0.6007	0.129
CH387	Bayuebai	POP2	0.0126	0.9388	0.048	0.0006
CH388	Mazhan(1)	POP2	0.0004	0.9974	0	0.0022
CH389	Hongmidongzhan	POP2	0.0004	0.9992	0	0.0004
CH390	101	Mixed	0.0764	0.2837	0.1598	0.4801
CH391	R 4015	Mixed	0.0606	0.0808	0.3832	0.4754
CH392	Gannong429	POP3	0.1036	0.069	0.8268	0.0006
CH393	Wuzhuzhan	POP3	0.1546	0.0576	0.6416	0.1462
CH394	Nanchengwuchuanzao	POP3	0.1404	0.0054	0.7758	0.0784
CH395	Xiyedongzhan	POP2	0.0004	0.9938	0.0008	0.005
CH396	Tiejiaozhan	Mixed	0.3304	0.0834	0.4786	0.1076
CH397	Huikenuo	POP4	0.1606	0.0274	0.0806	0.7315
CH398	Hongquegu	POP3	0.2248	0.154	0.6205	0.0006
CH399	Donggu	Mixed	0.3947	0.0808	0.4465	0.078
CH400	Shazhounuo	Mixed	0.3818	0.1853	0.3687	0.0642
CH401	Chihe	POP2	0.0014	0.9758	0.0218	0.001
CH402	Hongmiyoudao	POP2	0.0286	0.8964	0.0502	0.0248
CH403	Hongmiyaozhan	POP2	0.0336	0.965	0.001	0.0004
CH404	Ningnong1hao	POP2	0.0014	0.9972	0.001	0.0004
CH405	Yiyangzhan	POP3	0.1214	0.079	0.7972	0.0024
CH406	Shuangkang8hao	POP4	0.0008	0.0486	0.136	0.8146
CH407	Xianzidao	POP3	0.2388	0.056	0.5803	0.1248
CH408	Baijiaoe	POP3	0.0532	0.0744	0.87	0.0024
CH409	Qishizao	POP3	0.0936	0.1514	0.5658	0.1892
CH410	Shadiaozi	POP3	0.0732	0.0552	0.8693	0.0022
CH411	Erzaozi	POP3	0.0728	0.0556	0.8692	0.0024
CH412	Xiaobaigu	Mixed	0.0554	0.2753	0.2368	0.4325
CH413	Qingyouzhan	POP4	0.0014	0.1566	0.2906	0.5514
CH414	Huangzhan	Mixed	0.0558	0.2751	0.2365	0.4326
CH415	Baiyanzhan	POP3	0.2484	0.0004	0.7498	0.0014
CH416	Haojingkang	POP1	0.8255	0.1054	0	0.069
CH417	Yemi	POP3	0.272	0.009	0.7176	0.0014
CH419	Yinghongke	POP3	0.0082	0.0144	0.8749	0.1024
CH420	Diancangditang	POP3	0.2007	0	0.7989	0.0004
CH421	Diancangdi	POP3	0.0422	0.1244	0.833	0.0004
CH422	Tianbaoerlanzhan	POP3	0.2194	0.158	0.622	0.0006
CH423	Xintanghongjiaoqizao	POP3	0.4109	0.0012	0.5845	0.0034
CH424	Shazhan	POP3	0.3328	0.0062	0.5752	0.0858
CH425	Mapingzaogu	POP3	0.0008	0.001	0.9954	0.0028
CH426	Baichi	POP3	0.1582	0.0298	0.8096	0.0024
CH427	Machengjiangxizao	POP3	0.0392	0.1893	0.5764	0.1951
CH428	Huizhangu	POP3	0.1728	0.0564	0.629	0.1418
CH429	Gonganmakezhan	POP2	0.0066	0.9724	0.0104	0.0106
CH431	Jinguazi	POP3	0.3545	0.0926	0.5523	0.0006
CH432	Fangxianwubaili	POP3	0.3251	0.0592	0.6153	0.0004
CH433	Sankecunnuogu	POP3	0.3455	0.0424	0.6098	0.0022
CH434	Xingshanlengshuigu	Mixed	0.2699	0.2391	0.4786	0.0124
CH435	Ziguilengshuigu	Mixed	0.2765	0.22	0.3685	0.135
CH436	Wufengbaishidao	POP3	0.3221	0.035	0.6381	0.0048
CH437	Enshisanbaike	POP3	0.0902	0.0022	0.9054	0.0022
CH438	Baiguoxiaohonggu	POP3	0.1766	0.095	0.6989	0.0294
CH439	Enshiyexiacang	POP3	0.2867	0.2056	0.5057	0.002
CH440	Enshidishuidao	POP3	0.2737	0.0122	0.6509	0.0632
CH441	Guiyangzhan	POP3	0.1246	0.039	0.835	0.0014
CH443	Maweizhan	POP3	0.1524	0	0.8472	0.0004
CH444	Yanzhan	POP3	0.2713	0.0632	0.6649	0.0006
CH445	Hefenghuangzhan	Mixed	0.3169	0.1084	0.4918	0.083
CH446	Qitouhuang	POP3	0.2268	0.1628	0.6099	0.0006
CH447	Bashizao	POP3	0.0014	0.002	0.9962	0.0004
CH451	Xiaodaogu	POP3	0.0648	0.0016	0.8292	0.1044
CH452	Xiangxiangmi	Mixed	0.2907	0.1366	0.4429	0.1298
CH453	Leiguzhan	Mixed	0.238	0.199	0.4747	0.0882
CH454	Shuimadao	POP3	0.1623	0.0654	0.7621	0.0102
CH455	Changguzao	POP3	0.0006	0.313	0.6352	0.0512
CH456	Langanzhan	POP3	0.2522	0.2122	0.5341	0.0014
CH457	Qingsedao	POP3	0.182	0.0362	0.7349	0.047
CH458	Lvqitou	POP1	1	0	0	0
CH459	Laoyingnuo	POP1	0.897	0.0782	0.0118	0.013
CH460	Haojingke	POP1	0.6234	0.3704	0.0006	0.0056
CH461	Laojinggu	POP1	0.9994	0.0002	0	0.0004
CH462	Dazaogu	POP1	1	0	0	0
CH463	Lengshuizao	POP1	1	0	0	0
CH464	Zaohonggu	POP1	1	0	0	0
CH465	Xiaobaigu	POP1	1	0	0	0
CH466	Lvbanggu	POP1	0.8902	0.0194	0.0864	0.004
CH467	Longjianghong	POP1	0.7355	0.0592	0.1014	0.104
CH468	Huangkegu	POP1	0.9936	0.0032	0.0012	0.002
CH469	Hongmaxiangu	POP1	0.9954	0.0014	0.0018	0.0014
CH470	Yanzhan	POP3	0.3173	0	0.6823	0.0004
CH471	Xiaobaizhan	POP3	0.0596	0.0012	0.9212	0.018
CH472	Maguzi	POP3	0.082	0.006	0.9098	0.0022
CH473	Yapozhan	Mixed	0.0086	0.2516	0.4841	0.2556
CH474	Honghuami	POP3	0.3779	0.0002	0.6215	0.0004
CH475	Qingganzhan2	POP1	0.977	0.0058	0.015	0.0022
CH476	Nantezhan2	POP3	0.0026	0.1518	0.5607	0.2849
CH477	Jiugongji	POP2	0.0004	0.5343	0.4305	0.0348
CH478	Banbianzhan	POP3	0.1394	0.0536	0.7962	0.0108
CH479	Xiaomagu	POP1	0.9998	0.0002	0	0
CH480	Baimi	Mixed	0.4373	0.0644	0.4485	0.0498
CH481	Dabaigu	POP1	0.5769	0.0008	0.4217	0.0006
CH482	Baigangu	POP1	0.5281	0.1496	0.3083	0.014
CH483	Maweizhan	POP3	0.1036	0.069	0.8267	0.0006
CH484	Hongjiaozhan	POP2	0.1372	0.6661	0.065	0.1316
CH485	Honggu	POP2	0.0014	0.995	0.003	0.0006
CH486	Tuhongzhao	Mixed	0.3852	0.1361	0.4064	0.0724
CH487	Yingtaonuo	POP3	0.149	0.0742	0.7754	0.0014
CH488	Gangannuo	POP4	0	0	0.001	0.999
CH489	Lengshuigu	POP3	0.3643	0.0666	0.5683	0.0008
CH490	Dabaimizhan	POP3	0.3183	0.025	0.6347	0.022
CH491	Shuidaobawang	POP3	0.1518	0.166	0.5544	0.1278
CH492	Sanpianzhan	POP3	0.153	0.0074	0.839	0.0006
CH494	Xiaomaweizhan	POP1	0.5254	0.0724	0.2764	0.1258
CH495	Daziben	Mixed	0.4436	0.1497	0.3902	0.0166
CH496	Lengshuigu	POP1	0.996	0.0008	0.0032	0
CH497	Xiaohongjiao1	POP1	1	0	0	0
CH498	Yangu	POP3	0.0856	0.1036	0.8104	0.0004
CH499	Youzhan	Mixed	0.4267	0.1656	0.4063	0.0014
CH500	Nadaoqie2	Mixed	0.482	0.0316	0.485	0.0014
CH501	Xiaomagu3	Mixed	0.2951	0.2191	0.4852	0.0006
CH502	Liuyuegu	Mixed	0.3728	0.066	0.4996	0.0616
CH503	Langanma1	POP3	0.4389	0.0008	0.5585	0.0018
CH504	Xianainuo	Mixed	0.181	0.13	0.4354	0.2536
CH505	Yangzhan	POP3	0.2723	0.009	0.7173	0.0014
CH506	Xiangdao	POP4	0.0036	0.0022	0.2848	0.7094
CH507	Yanzhan(2)	POP2	0.1772	0.6786	0.006	0.1382
CH509	Lengshuihong	Mixed	0.1649	0.3137	0.2581	0.2633
CH511	SINANDOMENG	POP4	0.0602	0.2395	0	0.7003
CH512	AWN NAW(GS NO.17613)	POP2	0.2081	0.6022	0.0018	0.1879
CH513	NIAW SANPAH TAWNG	Mixed	0.2258	0.4281	0	0.3461
CH514	GANJAY(ACC76349)	POP4	0.0188	0.2284	0.001	0.7518
CH519	BATHKIRIEL	Mixed	0.2712	0.4012	0.0148	0.3128
CH520	MURUNGAWEE	Mixed	0.2883	0.4796	0.0086	0.2235
CH522	Guangluai4hao	POP3	0	0	0.9814	0.0186
CH524	Tetebo	POP2	0.1482	0.6826	0.04	0.1292
CH525	Zhenlong13	POP3	0.0014	0.0246	0.8135	0.1605
CH526	Sifeng43	POP4	0.0004	0	0.3391	0.6605
Subpopulation a, Sample with Q value >0.5 was assigned to corresponding POP, and the rest were assigned to a mixed group.
