# Supplementary material for: Genetic variation and association mapping for 12 agronomic traits in indica rice
Source: BMC Genomics. 2015 Dec 16;16:1067. doi: 10.1186/s12864-015-2245-2 (PMC4681178; doi:10.1186/s12864-015-2245-2)
Supplement: Additional file 10: Table S7. — Phenotypic data for 12 traits in Lingshui and Hangzhou. (XLSX 116 kb) [file 12864_2015_2245_MOESM10_ESM.xlsx]

## Sheet: in Lingshui
Table S7. Phenotypic data for 12 traits in Lingshui
Accession ID	Accession name	Tiller number	Tiller angle (°)	Plant height (cm)	Flag leaf length (cm)	Flag leaf width (cm)	Flag leaf length / width	Flag leaf angle	Panicle number	Panicle type	Panicle length (cm)	Pericarp color	Hull color
CH001	Guanglixian	13.5	21.3333	104.333	30.1	1.26	23.9038	1	12.5	3	21.5	0	0
CH002	Huakeqiu	10.5	21.6667	113.5	23.3	1.34	17.5027	1	9	3	20.925	1	1
CH003	Changlixian	10.8333	10	104.25	26.3	1.34	19.6264	1	9	3	23.025	0	0
CH004	Yanjing	16.5	21.8333	92.25	23.1	1.18	19.6136	1	12.3333	2	19.975	0	0
CH005	Yingtoujing	13.6667	28.6667	92.5	27.4	1.08	25.3909	1	11.8333	3	20.625	0	0
CH006	Shengmengwan	11.6667	20.5	100.75	25.3	1.32	19.1978	1	9.16667	2	22.4	1	0
CH007	Niantianshi	15	22.3333	127	29.7	1.06	28.0182	3	10.5	4	22.3	1	NA
CH008	Langxiang	18	27.5	113	32.3	1.3	24.7949	1	14.3333	2	21.25	1	NA
CH009	Wanjin	11.5	21	103	24.6	1.18	20.8864	3	11.8333	1	21.3	1	0
CH010	Hongxian	26.5	17.6667	102.25	35.7	1	35.7465	3	22.3333	2	21.9	1	0
CH011	Bolizhan	18.1667	26.8333	93.5	25.7	0.92	28	1	17.1667	2	19.625	1	0
CH012	Shimaren	24.1667	26	94	27.2	1.08	25.2091	1	14.8333	1	21.325	NA	NA
CH013	Qingshuichi	18.3333	20.8333	98.25	27.9	1.08	25.8939	3	15.1667	2	21.175	0	0
CH014	Aiguxianzhong	14.6667	19.8333	107	30.7	1.12	27.6606	3	12.3333	2	22.975	1	0
CH015	Baikeai	NA	NA	NA	NA	NA	NA	NA	NA	NA	NA	NA	NA
CH016	Fanganzao	14.5	22.1667	104.25	32	1.54	20.7833	3	11	2	18.475	0	0
CH017	Yuhu	NA	NA	NA	NA	NA	NA	NA	NA	NA	NA	NA	NA
CH018	Wudijing	19	32.5	119.333	28.3	1.1	25.7273	1	14.1667	3	20.25	1	0
CH019	Rinaldo Bersari	16	30.8333	82	27.1	1.7	15.9412	1	12	1	21.25	0	0
CH020	Xianluosichi	13.5	22.3333	109.25	33.5	1.22	27.5321	3	12	3	21.65	0	0
CH026	IR 27325-27-3-3	23.1667	15.1667	112	29.7	1.68	17.7059	3	12.3333	2	NA	NA	NA
CH027	Bknbr 76025-10-8-1-2klg-1-1-1-1	24.3333	13.1667	94.75	24.1	1.6	15.1451	1	14.1667	2	20.4	0	0
CH028	HPA 74	17.6667	15.3333	80	22.6	1.1	20.5455	1	14.5	2	19.05	0	0
CH029	K 428-25	16.5	14.6667	86.75	24	1.4	17.1429	1	11.1667	1	20.7	0	0
CH030	Milyamg 70	17.8333	20.3333	80.5	24.7	1.22	20.2628	1	11.5	2	23.375	0	0
CH031	NDR 89	12.5	18.3333	66.75	25	1.38	18.1099	1	10.8333	1	21.175	0	0
CH032	Taizhonghongxuguzi	11.8333	23.3333	103.333	29.5	1.32	22.3352	1	8.33333	1	18.7	0	0
CH033	Xiaobaizhan	11.6667	28	116.25	40.6	1.36	29.8901	3	8.16667	1	21.6	0	0
CH034	Shuiyuan299	12.3333	26	80	24.1	1.24	19.4423	1	9.33333	1	20.7	0	0
CH035	KALING A2	15.6667	19.5	74.25	24.66	1.12	21.9788	1	12	3	20.2	0	0
CH036	RP 1017-76-1-3-2	17.5	17.5	105	25.5	1.48	17.2286	1	10	2	22.1	0	1
CH038	RANGPUR (KANGPUR)	10.8333	16.5	102.25	25.3	1.54	16.4375	1	9.16667	2	22.175	1	0
CH039	Shouguzao	13.3333	16.6667	106	32.3	1.42	22.7333	3	10.5	3	22.5	0	0
CH040	Luqingzao1hao	10.3333	24.6667	68.75	23.6	1.34	17.5888	1	8	1	18.75	0	0
CH041	TONO BREA 439	15.5	24.5	154.5	33.8	1.4	24.1315	5	8.16667	2	NA	0	NA
CH042	368	9	11.6667	95.75	29	1.32	21.967	1	7.66667	2	18.875	0	0
CH043	BAU HUONG DOONG	18	15	145.25	31.6	1.16	27.2424	1	10	3	NA	NA	NA
CH044	CHAH NONG NGHE AN	25	17.3333	134	26.8	1.16	23.0985	1	14	3	NA	NA	NA
CH045	CHIEM BAC	15.8333	15	147.5	29.5	1.26	23.4744	3	13.1667	3	NA	NA	NA
CH046	RE BAU	17	13.6667	137.333	25.2	1.22	20.6667	1	12.3333	2	NA	NA	NA
CH047	RE CHANH	20.6667	19.6667	150.5	25.7	1.16	22.3258	3	12.5	3	NA	NA	NA
CH048	MA HNAN THU KA	17.6667	16.1667	104.75	22.1	1.54	14.3167	3	9.83333	2	21.075	0	0
CH049	C.CORTO 1	17.8333	25.8333	81.75	24.1	1.38	17.4725	1	10.5	2	22.35	0	0
CH050	97A-M54	13.5	18.8333	71.3333	24.8	1.28	19.3718	1	9	2	22.6	0	0
CH051	AMISTAD 82-8	14	17.5	87.6667	24.8	1.36	18.2637	1	8.33333	2	NA	NA	NA
CH052	CIMANUK	17.5	14.1667	85.75	30.4	1.08	28.2	1	14.5	3	21.775	0	0
CH054	OR 79-21	9.16667	23.1667	74	27.9	1.52	18.3583	1	8.16667	2	23.45	0	0
CH055	SINABA	10.1667	21.5	114.75	23.6	1.38	17.1264	1	8	2	21.15	0	0
CH056	QUCM	15.6667	15.1667	111.5	34.3	1.22	28.1987	5	12.1667	3	NA	NA	NA
CH057	CSR 12	16.1667	13.5	97.3333	23.7	1.32	17.967	1	13.3333	2	21.575	0	0
CH058	CSR 13	15.1667	12.5	97	21.6	1.3	16.6154	1	11.5	2	23.75	0	0
CH059	CSR 5	17.6667	10	87.5	29.3	1.2	24.5082	1	11.1667	2	23.875	0	0
CH060	CSR 9	20.1667	19.3333	102.4	25.1	1.5	16.7125	1	12.6667	2	NA	NA	NA
CH061	TM 10265	17	14.6667	98	25.4	1.58	16.0542	1	13.6667	2	21.45	1	0
CH062	SHINKWANG	14.1667	25.3333	77.6	37.3	1.76	21.1928	1	11.1667	2	22.475	0	0
CH063	AUS 43	20.3333	12.6667	64.3333	23.9	1.12	21.3939	1	18.1667	1	19.9	0	0
CH064	BASMATI 685	17	25.8333	89.5	21.5	1.48	14.5565	1	13.6667	2	NA	NA	NA
CH065	PR32-PD47-PD4	18.1667	16.1667	87.1667	25.2	1.34	18.9661	1	13.3333	2	NA	NA	NA
CH066	NEANG CHHOUK	15	19	117.8	38.6	1.42	27.2729	1	11.1667	2	22.925	0	0
CH072	ITA 304	12	22.1667	83.3333	23.1	1.46	15.8095	1	12	2	23.65	0	0
CH073	JC 195	16	19.5	105.833	31.6	1.44	21.9429	1	12.5	3	23.5	1	1
CH074	BG 915	14	15.3333	90.6667	23.8	1.2	19.8333	1	12.3333	2	21.725	0	0
CH075	BR 601-3-3-2-4	14.6667	12.5	85.8333	26.8	1.44	18.6714	3	11.8333	2	22.325	0	0
CH076	BATANG PANE	18.5	11.3333	78.5	23.1	1.12	20.6515	1	13.3333	2	19.875	0	0
CH077	BG 1165-1	17.3333	14	78.6667	24.8	1.22	20.359	3	13	3	20.675	0	0
CH078	SLK 2-21-4	12.3333	18.8333	86	27	1.76	15.3954	1	9.16667	2	NA	NA	NA
CH079	BAHBUTONG	11.8333	20.8333	90.1667	25.4	1.26	20.2244	1	7.83333	2	24.05	1	0
CH080	CIPUNEGARA	17.3333	11.1667	102.333	22.5	1.52	14.8	3	11.1667	2	26.275	0	0
CH081	PANAMA 1537	15.3333	14.3333	88.8333	25.1	1.94	12.9474	3	10.1667	2	NA	NA	NA
CH082	PR 23631-98	19.1667	10.6667	71.8333	24.9	1.08	23.1636	1	14.8333	2	19.675	0	0
CH083	SELECCION VG-5	14	18.3333	84.6667	24.6	1.54	15.9917	1	9.33333	2	23.35	0	0
CH084	X72-7-1	14	10.8333	97.8333	15.8	1.6	9.875	3	10.5	2	22.525	0	0
CH085	NDR 4012	15.8333	11.3333	111.167	27.8	1.42	19.5952	3	13.1667	2	NA	NA	NA
CH086	LAI TRANG	14.6667	10.8333	115	25.1	1.64	15.3235	3	8.5	2	21.65	0	0
CH089	VL DHAN 16	13.6667	16.1667	115.333	35.4	1.4	25.2879	1	9.83333	2	24.625	1	0
CH090	CSR 11	19.8333	27.8333	54.5	23.8	1.32	18.0861	1	17.3333	2	17.2	0	0
CH092	5173	15	15	101.167	26.8	1.88	14.2623	1	8.33333	2	NA	NA	NA
CH093	GIZA 181	17.1667	15.6667	77.8333	28.7	1.44	19.9476	1	13.5	2	23.8	0	0
CH095	MALKORA(Acc.11716)	NA	NA	NA	NA	NA	NA	NA	NA	NA	NA	NA	NA
CH096	CCI 22-2-4-113	17.6667	10.8333	113.167	26.4	1.68	15.8039	1	12.1667	2	NA	NA	NA
CH097	A1452	16.3333	12.3333	75	27.2	1.32	20.6099	3	13.6667	2	20.925	0	0
CH098	75-1-120	18.8333	21.3333	94.3333	26.1	1.82	14.3662	1	13.3333	2	NA	NA	NA
CH099	Himdhan	14.3333	18.6667	103.833	28.9	1.54	18.7333	1	9.5	2	23.425	0	0
CH101	Kajaru	12.8333	19.5	103	34.6	1.64	21.1324	1	12.5	2	21.525	1	1
CH105	Chuanjiang25	13.1667	8.83333	73.5	26.8	1.8	14.9042	1	10	2	23.925	0	0
CH106	PULUT KARU	13.8333	25.6667	171.667	30	1.6	18.7831	5	8.16667	2	26.8	0	1
CH108	Sanjiang	12.3333	13.8333	84.6667	21.5	1.38	15.6573	1	10	2	19.85	0	0
CH109	PADI SEGUTUK	NA	15.3333	NA	28.7	2.02	14.2624	3	NA	2	NA	NA	NA
CH111	JW 42	11.8333	24.8333	98.6667	19	1.36	13.9835	3	7.5	1	20.15	0	0
CH113	Gu2725	16.8333	10.3333	96.1667	23.2	1.8	12.9283	1	12	2	NA	NA	NA
CH114	Si82	18.1667	14.8333	80.5	20	1.28	15.5897	3	12	3	24.975	0	0
CH116	T 100	7.66667	13.8333	114.5	32.9	1.7	19.3546	1	7	2	20.75	0	0
CH117	Fuhong521	13	11.6667	80.1667	33.6	1.7	19.7647	1	8.5	2	22.775	0	0
CH119	Qijiazhan14	11	11.3333	77.3333	22.4	1.18	19.0152	1	9.33333	1	18.875	0	0
CH121	Shayouxuan2hao	9.33333	11	64.3333	22.5	1.38	16.3381	1	6.5	2	18.425	0	0
CH122	Shenghong16	11.6667	17	91.1667	26.8	1.28	20.9551	1	7.16667	2	NA	NA	NA
CH123	Shunliangzao2hao	10.5	21.6667	76.1667	26.9	1.72	15.6405	3	7.5	2	21.975	0	0
CH124	HA 881043	NA	14.6667	64	29.6	1.38	21.5692	1	10.1667	2	19	0	0
CH125	Nancong3	12.3333	23	95.5	18.9	1.34	14.0934	1	11	2	21.625	0	0
CH126	Sanluzhan7hao	16.3333	14.5	94.8333	23.7	1.44	16.4381	1	12	2	21.125	0	0
CH127	Sanwunuo1hao	12	23.6667	84.1667	21.2	1.4	15.1264	3	8	2	21.15	0	0
CH128	Shanlanzhan	12.5	15.5	80.8333	20.8	1.16	18.0076	1	8.83333	2	20.75	0	0
CH129	Huangsiguizhan	12.6667	18.6667	84.5	20.8	1.12	18.5682	1	9.5	2	19.5	0	1
CH130	Guiyezhan10hao	15.5	14.1667	84.5	20.9	1.14	18.3106	1	12.3333	2	22.75	0	0
CH131	Qisizhan	13.1667	19.1667	71.1667	21.5	0.9	23.9361	3	10.3333	2	19.15	0	0
CH132	Yushanzhan	14	16.3333	85.5	22	1.44	15.2667	1	9.66667	2	21.35	0	0
CH133	Zaoxinzhan1hao	NA	13.3333	76	20.4	1.34	15.2473	1	11	2	17.95	0	0
CH134	Changza3hao	11.5	20.1667	78.1667	21.7	1.56	13.9333	1	10.1667	2	21.3	0	0
CH135	Qiqingzhan	10.8333	18.1667	89	19.3	1.14	16.947	1	9.16667	2	22.35	0	0
CH136	Kemainuo	12.3333	20	91.5	24	1.5	16.0732	1	8.83333	2	23.825	0	0
CH137	47-104	13	20.6667	77.6667	19.7	1.3	15.1538	1	8.83333	2	19.625	0	0
CH138	Jinyou1hao	15.5	12.6667	101	25.8	1.6	16.125	1	9.83333	2	25.325	0	0
CH139	Huinongzao1hao	14.8333	21.5	59.8333	24.1	1.36	17.6978	3	12.6667	2	19	0	0
CH140	Tiefu1hao	13.8333	13.5	73.5	27.1	1.86	14.5906	1	9.66667	2	20.4	0	0
CH141	Longfei10hao	12	16.8333	66.5	24.2	1.52	15.9786	1	11.8333	2	20.675	0	0
CH142	Jiangke3hao	NA	13.8333	65.5	25.4	1.6	15.9669	1	9.66667	2	18.75	0	0
CH143	Xiangji161-1	9.83333	18.1667	70	21	1.4	15.0813	1	9.16667	2	19.6	0	0
CH144	Hengxiao172	NA	16	64.3333	21.5	1.34	16.0824	1	13.8333	2	18.7	0	0
CH145	Lingwan1hao	12	30.5	108	25.2	1.8	14.0227	1	9.83333	2	24.2	0	0
CH146	Lixiangzao9hao	13.3333	22	68.1667	22.5	1.36	16.533	1	9.5	2	18.65	0	NA
CH147	85-10	11	22.3333	69.8333	26.5	1.74	15.2582	1	11.1667	2	20.775	0	0
CH148	Qingyangai	13.3333	18.3333	71.1667	26.2	1.72	15.219	1	12.3333	2	22.175	0	0
CH149	Hanzhongheifengnuo	12.6667	12.3333	102.667	24.9	1.7	14.6471	1	10.5	2	23.875	1	1
CH150	Xiangzhennuo	11.6667	20	92.8333	25.2	1.8	14.0132	3	7.33333	2	23.675	0	0
CH152	Pufeng14hao	12.3333	29	84.3333	33.5	1.78	18.8399	1	8.66667	4	21.8	0	0
CH153	Qingliuai1hao	12.3333	25.6667	104	24.9	1.38	18.0725	1	8	2	25.8	0	0
CH154	Yannongzao4hao	10.5	9.33333	77.1667	24.1	1.42	16.9857	1	9.16667	2	20.95	0	0
CH155	Yushuinuo	12.1667	9.33333	82.1667	23.1	1.44	16.0667	1	9.66667	2	20.35	0	0
CH156	Q 5	13.5	10.6667	87.8333	17.4	1.24	14.0641	3	10.5	2	22.15	0	0
CH157	M 099	9.16667	12.6667	98.1667	24.9	1.68	14.8603	3	6.5	2	23.675	0	0
CH158	Guangjiuxuan20	8.83333	11.1667	82.6667	26.5	1.48	17.9238	1	7.66667	2	22.175	0	NA
CH159	S 9042	NA	9.66667	56.3333	24.7	1.52	16.2542	1	NA	2	19.525	0	0
CH160	SIPULUT DUKUNG	10.3333	11.3333	154.167	40.4	1.68	24.0882	3	7.8	2	NA	NA	NA
CH162	Doc phung lun AR-16	14.8333	10	91	24.4	1.44	16.9476	1	8.83333	2	23.25	0	0
CH163	Bagoo	8.66667	14.6667	96.6667	24.1	2.14	11.2489	3	6.16667	2	23.325	0	0
CH164	Pratao Precoce	12.1667	20.5	84	23.8	1.2	19.8782	1	8.66667	2	24	0	0
CH165	1641xuan	12.3333	13.8333	79.8333	22.4	1.32	16.9615	1	9	2	20.9	0	0
CH166	Boqizhanxuan	18.5	11.6667	85.3333	20.3	1.3	15.6154	3	11.8333	2	20.1	0	0
CH167	Zhaodaowen	12.6667	25.1667	89.8333	23	1.82	12.6562	1	6.83333	2	24	0	0
CH168	Xiaobaigu	14.3333	10.6667	140.667	29.2	1.36	21.522	1	7.83333	2	22.775	0	0
CH169	Shuibaichuan	13.1667	11.6667	138.667	33.7	1.62	20.8272	3	9.5	2	24.375	1	1
CH170	B 6397F-MR-7-5M-1-1	15.1667	14.8333	92.6667	25.2	1.32	19.0659	3	9.16667	3	23.25	0	0
CH171	Zhong11	13.3333	11.3333	104.833	25.5	1.76	14.5	1	9	2	NA	NA	NA
CH172	Yuanzhen397	12.1667	14.5	106.833	21.7	1.46	14.8667	1	8	2	24.125	0	0
CH173	Qionghai1hao	16.5	15	103.667	21.8	1.48	14.7429	1	9	2	25.05	0	0
CH174	Guiyu100	10.8333	11.6667	98.1667	25.6	1.42	18.1786	1	7.83333	2	25.4	NA	0
CH175	Huasizhan	16.8333	14	89.8333	21.4	1.04	20.6	1	11.5	2	21.6	0	NA
CH176	Aomeizhan1hao	10.1667	22.1667	85	21.5	1.52	14.1845	1	7.66667	2	22.875	0	0
CH177	Tieganlu	10.3333	26.5	125.5	30.8	1.8	17.1425	5	8.16667	2	22.325	0	0
CH179	Puningmalongya	11.5	10.3333	108.833	29.1	1.44	20.2143	1	11	1	20.2	0	0
CH180	Zaoxiang17	12.5	12.1667	79.6667	28.4	1.5	18.9542	1	8.5	2	23.825	0	0
CH181	Guangjingxian165	15.6667	11.8333	73.6667	22.4	1.54	14.5458	1	11.6667	1	20.875	0	0
CH182	Shuangai1	15.5	20.8333	83.3333	23.3	1.66	14.0551	1	10	2	21.9	0	0
CH183	Wai128xuan	12.1667	11	93.1667	27	1.68	16.0846	1	9.5	2	22.425	0	0
CH184	Yinhuazhan	11.3333	23.5	91.1667	24.2	1.56	15.5333	3	8.16667	1	20.875	0	0
CH185	Aiqingzhan	11.8333	24	85	20.1	1.34	15.0718	1	8.66667	2	21.75	0	0
CH186	Yuanzhenzhan	15.5	24	94.5	19.5	1.28	15.2436	1	11	2	24.025	0	0
CH187	Xianhuangzhan	12.5	13.8333	93.8333	23.1	1.84	12.5614	1	7.16667	2	20.275	0	0
CH188	Yueyezhan6	18.3333	11.3333	78	19.5	1.1	17.7894	1	11.8333	2	21.925	0	0
CH189	Pin378	14	20	100.167	20.7	1.18	17.6061	1	10.5	2	22.625	0	0
CH190	Chaoliuzhan1	13.6667	24.5	88.8333	22.3	1.32	16.9121	1	8.83333	2	21.775	0	0
CH191	Pin96118	9.83333	32.6667	86.3333	22	1.38	15.9341	1	7.83333	2	22.45	0	0
CH192	Xinke2	13.3333	20.3333	80.1667	22.4	1.2	18.6667	1	10.3333	1	21.95	0	0
CH193	Lvyuanzhan	10.8333	19.3333	88.6667	24	1.68	14.3125	3	6.33333	2	22	0	0
CH194	Guangqingzhan	12.5	21.6667	101.5	22.5	1.42	15.8667	1	7.33333	2	25.25	0	0
CH195	Guisanzhan	11.5	33.1667	118.5	27.4	1.6	17.1404	1	8.16667	2	26.5	0	0
CH196	Shanuo	19.5	13	100.333	24.7	0.9	27.6972	1	15	3	20.425	1	1
CH197	Shangu	12.6667	23.5	112.333	25.8	1.08	23.9273	3	9.66667	2	19.975	0	1
CH198	Xilaopi	8	11.6667	151.167	30.8	1.5	20.5929	3	6.16667	2	24.775	1	0
CH199	Haoanlongmiemen	7.5	13.3333	137	28.7	1.58	18.3918	5	6.5	2	26.4	0	0
CH200	Baikesanbailixian	13.6667	24	87.1667	23.4	1.06	22.0727	1	11.5	2	19.175	0	0
CH201	Qingjing21	11.8333	28.6667	90.1667	22.8	1.48	15.3905	1	6	2	20.8	0	0
CH202	105tianmagu	24.5	17.3333	87.5	27.1	0.96	28.2556	3	21.8333	1	17.35	0	1
CH203	Maoliudimin	13.3333	29	113.5	32	1.48	21.6762	1	11.1667	3	22.5	0	0
CH204	Liushizi	11.8333	15.5	115.25	33.2	1.6	20.7176	1	7.83333	3	25.825	0	0
CH205	Qiuqianbai	13.3333	27	107	28.2	1.36	20.7692	1	9.16667	2	22.5	1	0
CH206	Yiluxiang	12.1667	24.6667	112	38.4	1.4	27.4286	3	9.33333	2	23.9	0	0
CH207	Yingguzhan	15.8333	28.6667	98	23.6	1.16	20.4091	3	13.5	2	19.1	0	0
CH208	Changmangjing	15.5	14.5	105	29.6	1.2	24.6655	3	11.6667	3	23.25	1	0
CH209	Lucaihao	10.1667	28.3333	111.2	28.4	1.72	16.5486	3	8.5	2	19.125	0	0
CH210	Duligan	15.1667	21	122	28.2	1.22	23.0962	1	10.1667	2	20.425	0	0
CH211	Chongyangnuo	16.8333	14.6667	130.25	30.3	1.18	25.7424	3	13	4	23.25	0	0
CH212	Nantezhan	14.6667	22	96.25	21	1.76	11.9641	3	10	2	21.625	0	0
CH213	Changmaxian	16	24.8333	74.5	28.8	1.48	19.4732	1	11	2	22.225	0	0
CH214	Kuxindao	12.6667	21.8333	123	32.2	1.4	23.0333	1	11.5	3	23	0	1
CH215	Guanyindao	12	28.1667	87	25.7	1.56	16.4833	1	10	1	20.525	0	0
CH217	Xuanenchangtanqingzhan	11.8333	21	127.25	34	1.64	20.7953	1	10.6667	3	23.4	0	0
CH218	Xiaoguandabaigu	13.6667	24.6667	114	30.4	1.32	23.0055	3	11.1667	3	23.325	0	0
CH220	Liuyuehuang	13.8333	20.1667	112.75	34.7	1.64	21.114	5	10.5	3	20.875	0	0
CH221	Yeyepiao	13.1667	23.5	104	31	1.48	20.969	3	9	2	19.6	1	0
CH222	Jiangbianzao	11	10.6667	122.5	26.5	1.52	17.4792	1	8.83333	2	21	0	0
CH223	Siguqi	13.1667	35	106.25	25.3	1.52	16.6625	3	9.83333	2	22.525	0	0
CH224	Heijiezao	11	22.8333	140.25	30.5	1.64	18.6488	3	7.5	2	22.45	0	0
CH225	Haofangzuo	17.5	16	84.75	23	1.46	15.7524	1	11.6667	2	NA	NA	NA
CH226	Xigu	9.66667	10.6667	141.2	31.1	1.5	20.7333	1	7	2	26.525	0	0
CH227	Aiziqi	11.6667	14.8333	140.5	30.6	1.28	23.956	3	10.1667	3	21.075	1	0
CH228	Mitiaonuo	10.5	11	158.5	23.7	1.86	12.7339	1	7.16667	2	26.225	0	0
CH229	Erbaixuan	9.83333	15.1667	135	27.7	1.48	18.7488	3	8.5	2	24.075	0	0
CH230	Kawagu	10.1667	10	77	27.3	1.62	16.8824	1	7.66667	2	21.775	0	0
CH231	Siguqi	8.83333	29.3333	126	27.3	2.1	13.0108	3	6.16667	1	20.375	0	0
CH232	Wumingaixian	9	22.3333	120.75	25.9	2.1	12.3732	3	5.66667	1	18.9	0	0
CH234	Mazhan(1)	12.1667	16	104.8	29.7	1.7	17.4706	1	8.33333	3	23.375	0	1
CH235	Mayouzhan	8.16667	13.6667	128.75	31.1	1.68	18.5102	3	6.83333	2	25.825	0	0
CH239	Wulicun	10.1667	16.3333	84.5	25.4	1.88	13.5111	1	7	2	22.275	0	0
CH240	Wanminuo	9	22	123	34.2	1.5	22.8754	3	7.5	5	22.95	0	0
CH241	Heimi	11.1667	16.3333	104.833	21.8	1.68	12.9853	1	8.5	2	23.3	0	1
CH242	Dishuigu	10.3333	17.5	101.75	25.5	1.96	12.9947	3	6.5	2	22.65	0	0
CH243	Yelicang	14.5	18	129.75	30	1.58	18.9911	1	10.5	3	26.025	0	0
CH244	Baiganlufeng	12.1667	12	139.75	31.4	1.4	22.4286	1	8.33333	2	24.45	0	1
CH245	Sankecun	15	18.8333	98.5	24.2	1.56	15.5143	1	8.66667	2	21.9	0	0
CH246	Qianhui13	9.5	20.6667	114	20	1.56	12.8208	3	6.16667	2	20.125	0	0
CH247	R 481 yan	11.8333	11.6667	83.75	20.6	1.42	14.4952	1	8.66667	2	20.025	0	0
CH248	Tianhongtian	11	11.6667	90.5	26.6	1.42	18.7143	1	7.83333	2	18.825	1	0
CH249	Wan48	10.1667	9.33333	87.75	25.6	1.84	13.9035	1	9.16667	2	21.825	0	0
CH250	Guifuxian3hao	8.33333	10.3333	105.2	22.9	1.46	15.7143	1	7.33333	2	23.95	0	0
CH251	Kainuo91	7.33333	12.1667	113.5	23.6	1.92	12.2643	3	4.83333	2	24.6	0	0
CH252	Zao89-5513	12	22.5	77.75	21.1	1.34	15.7143	1	9	2	21.55	0	0
CH253	Louzaoxianjian17	NA	18.6667	60.5	21.1	1.38	15.2967	1	NA	2	18.65	0	0
CH254	Nanjing3678	15.8333	21	87.75	23.7	1.5	15.8048	1	10.6667	2	NA	NA	NA
CH255	Guangwen125	11.6667	20.6667	83.75	23.5	1.8	13.0556	1	7.16667	1	17.95	0	0
CH256	Zhongjuanxian	10	10.6667	120	28.2	1.92	14.6906	3	6.5	2	22.25	0	0
CH257	Kexiang	9.33333	13.1667	87	25.5	1.9	13.4202	1	7.83333	2	21.6	0	0
CH258	Haohao	NA	11.3333	97	22.8	1.5	15.2637	3	9.5	2	22.4	1	1
CH259	Guangnangu	13	14.5	158	31.9	1.44	22.1952	5	8.5	2	24.65	0	0
CH260	Haogailan	9.16667	16	125.5	25.3	1.98	12.7895	3	5.16667	2	19.975	0	0
CH261	Maxiangu	10	18.8333	199.5	28.1	1.76	16.0327	5	7.66667	2	30.1	0	0
CH262	Huangbansuo	12.3333	17.5	142.25	35.2	1.64	21.4559	5	8.33333	2	27.3	0	0
CH265	Yazhan	15.5	23.6667	120.25	28.1	1.28	21.9744	3	13.3333	2	24.625	1	1
CH266	Erhuangmi	14.1667	13.1667	123.25	28.7	1.48	19.3518	1	10.1667	3	22	1	1
CH267	Menjiaheisi	14.5	10.3333	95.5	21.8	1.8	12.1111	1	11.1667	2	18.9	1	1
CH268	Wunong6hao	18	19.3333	99.5	25.7	1.02	25.204	3	15.5	3	20.475	0	0
CH269	Zaoguiba	14.6667	21	84	23.7	1.6	14.7995	1	10.1667	2	19.725	0	0
CH270	Benmonuo	9.16667	10.6667	82.75	29.5	1.88	15.7056	1	7	2	24.625	1	1
CH271	Xinheinuo2hao	16	22.6667	96.1667	22.1	1.92	11.5316	1	10.8333	2	NA	NA	NA
CH272	89-6	15.5	21.6667	94.5	20.9	1.6	13.1571	1	10.5	2	19.55	0	0
CH273	Shuangkanghong	17	17.1667	94	27.3	1.48	18.4619	1	10.1667	2	NA	NA	NA
CH274	Zaonuo	14.5	16	117.5	29.7	1.3	22.9103	1	11.6667	3	23.1	0	0
CH275	Shenshuihong	13	15.3333	135.25	34.2	1.6	21.377	3	10.1667	3	22.275	0	0
CH276	Mengguandamagu	9	13	135	29.9	1.46	20.4762	1	NA	3	20.275	0	1
CH277	Yeyaxuxuzhan	9.83333	28.6667	128.25	38.5	1.48	25.9976	3	7.83333	4	24.875	NA	NA
CH278	Baimimagu	10.3333	29	151.25	33.4	1.34	25.0549	5	10	3	27.25	0	1
CH279	Gaicaozhan	12	29.3333	124.5	30.3	1.48	20.4857	1	8.16667	3	24.7	0	1
CH280	Babaomi	10.6667	22.6667	153	32.5	1.86	17.4737	7	7	3	25.275	0	0
CH281	Jianshiguiyangzhan	16.3333	17.1667	82.5	17.2	1.44	11.9476	1	8.83333	2	22.85	0	0
CH282	KATAHATA HAMBA	NA	NA	NA	NA	NA	NA	NA	NA	NA	NA	0	NA
CH283	SINNA SIVAPPU	10.8333	17	88.1667	19.7	1.44	13.6952	1	6.83333	2	22.525	0	0
CH285	Chikaopi	NA	NA	NA	NA	NA	NA	NA	NA	NA	NA	NA	0
CH286	Xinyangheimi	16.5	20.6667	98	27.9	1.68	16.6638	1	9.33333	2	NA	NA	NA
CH287	Xindao407	11.6667	20.3333	86.75	26.7	1.36	19.6073	1	7	2	20.4	0	0
CH288	Yunanxiang98	14.5	28.6667	97.25	26	1.2	21.6667	1	5.66667	2	22.725	0	0
CH289	Heiyu1hao	11.8333	13.3333	89.5	23.9	1.74	13.7549	1	7.66667	2	22.6	1	1
CH290	Zaobai	7.66667	10.6667	113	32.5	1.76	18.4771	1	6.16667	3	23.025	0	0
CH291	Guanyinxian	10.3333	13	103	31.8	1.58	20.1583	1	10.3333	2	23.7	0	0
CH292	Anzhaixian	12.6667	15	113.25	29.7	1.3	22.9002	1	8.33333	3	23.9333	0	0
CH293	Wujiezaodao	12.1667	18	124.5	28.1	1.48	19.003	3	8.16667	3	22.575	1	0
CH294	Guangyexian	12.3333	16.3333	105	25	1.38	18.1253	1	10	2	19.075	0	0
CH295	Aiganhuang	13.1667	23	94.75	25.6	1.3	19.717	1	10	2	21.975	0	NA
CH296	Zinuo	8.33333	12.6667	137.25	25.8	1.62	15.9265	3	8.5	2	23.5	1	1
CH297	Menghainuo	7.33333	10.3333	154.75	32.5	1.74	18.6765	3	7.33333	2	26.375	0	1
CH298	Haoxiang	NA	NA	NA	NA	NA	NA	NA	NA	NA	NA	0	NA
CH299	Daozhouzao	10.5	30.3333	122.25	33.1	1.74	19.0359	1	8.33333	3	24.975	0	0
CH300	Baijiaoheijie	NA	NA	NA	NA	NA	NA	NA	NA	NA	NA	0	NA
CH301	Dahuanggu	NA	NA	NA	NA	NA	NA	NA	NA	NA	NA	0	NA
CH302	Heigu	10.8333	26	111	27.1	1.46	18.6	3	7.16667	1	17.475	0	0
CH303	Xianshuizhan	12	31.8333	128.5	27.1	1.44	18.8381	3	9.66667	1	19.9	0	0
CH304	Huangkechi	NA	NA	NA	NA	NA	NA	NA	NA	NA	NA	0	NA
CH305	Yinzhan	15.1667	11.8333	134	37.7	1.22	30.8846	1	9.16667	3	24.275	0	0
CH306	Heinuo	12	26.5	140	26.4	1.2	22	3	9.16667	2	23.625	0	0
CH307	Baishiyan	10.6667	11	111.5	28.5	1.6	17.8125	1	9.83333	2	19.825	0	0
CH308	Manzhongkuai	NA	NA	NA	NA	NA	NA	NA	NA	NA	NA	0	NA
CH309	Potouzhong	NA	NA	NA	NA	NA	NA	NA	NA	NA	NA	0	NA
CH310	Qimei	NA	NA	NA	NA	NA	NA	NA	NA	NA	NA	0	NA
CH311	NEANG SAN	NA	NA	NA	NA	NA	NA	NA	NA	NA	NA	0	NA
CH312	Xianshuiyang	NA	NA	NA	NA	NA	NA	NA	NA	NA	NA	0	NA
CH313	Zaomiaosi	12.5	23.1667	128.5	31.6	1.6	19.7569	1	11.1667	2	23.775	0	0
CH314	Dayexiaoxianggu	10.3333	23.1667	130	26.9	1.54	17.4784	1	9	2	23.75	0	0
CH315	Qihuangzhan	11.1667	31.1667	128.5	31.1	1.68	18.5245	3	8.33333	2	25.475	0	0
CH316	Chizaoxian	8.16667	27.5	115.5	28.6	1.46	19.6083	5	7.33333	3	23.625	0	0
CH317	Yelicang	9.16667	24.5	136.25	29.8	1.46	20.3952	5	7.83333	4	26.25	0	0
CH318	Baiguzi	12	23.6667	134.75	30.8	1.68	18.3529	1	7.33333	2	25.15	0	0
CH319	Wuganzao	9	16.3333	130.5	31.9	1.32	24.1392	3	8.66667	3	22.2	1	0
CH320	Yintiaozhan	9.33333	20.1667	138.5	24.4	1.44	16.919	3	7.16667	1	21.625	0	0
CH322	BG 170	10.6667	10.6667	117.75	18.1	1.28	14.1667	3	7.66667	2	23.1	0	0
CH324	Dahonggu2	6.16667	22.8333	130	28.2	1.64	17.1958	3	6.33333	3	24.325	0	0
CH325	Youzhan	8.83333	25.5	71	23.3	1.42	16.4051	1	7.83333	2	20.85	0	0
CH326	Shuibawang	9.5	34.5	84	25.7	2.06	12.4576	1	7.33333	1	22.475	0	0
CH327	Lichuanbaimaweizhan	11.6667	11.5	134	31.4	1.28	24.5385	3	7.66667	2	23.1	0	0
CH328	Tedali	10.8333	25	76	19.3	1.6	12.0728	3	9.33333	2	23.25	0	0
CH329	Ziyedao	NA	21.3333	114.75	33.7	1.22	28.0314	1	9.83333	3	22.725	0	0
CH330	Guangling124	8	15.1667	138.5	28.2	1.46	19.3095	3	7.16667	3	21.2	0	0
CH331	Hongmixiangmazhan	16.1667	11.6667	122.5	32.3	1.16	27.8485	1	9.66667	2	21.325	1	0
CH332	Xiaomagu	10.6667	16.5	144.5	30.7	1.68	18.2721	3	5.66667	3	25.15	1	1
CH333	Lengshuizhan	9.66667	9.66667	136.75	29.8	1.64	18.2083	1	7.16667	2	24.775	0	1
CH334	Tiegangu	9.5	28.8333	111.75	35.7	1.62	22.1059	3	7.66667	2	22.175	0	0
CH337	Guangdongzaoxiang	11.8333	19.1667	117.25	27.2	1.38	19.7033	1	8.5	3	22.375	0	0
CH338	Xiajiaoheidao	10	25.8333	144.75	25.6	1.1	23.4803	3	7.16667	3	21.925	0	0
CH339	Hejian	12	30.3333	120.5	34.5	1.18	29.25	3	9.33333	3	22.4	0	0
CH340	Hantaizhan	NA	NA	NA	NA	NA	NA	NA	NA	NA	NA	0	NA
CH341	Xinzhenggu	9.66667	21.8333	130.25	39.9	1.52	26.2411	3	7.66667	3	24.45	0	0
CH342	Jiangbanuo	11.8333	29.3333	132.25	27.9	1.58	17.6625	1	8	3	23.625	0	0
CH343	Haodongleng	7.66667	12	150	25.5	1.68	15.2226	3	5.66667	2	27.525	0	1
CH344	Haobawan	11.1667	26.6667	149	29.3	1.36	21.544	1	8.33333	2	26.15	0	0
CH345	Haobixiang	10.1667	10.3333	137.25	28	1.5	18.6667	1	6.66667	2	23.8	1	1
CH346	Yinxuan1hao	6.5	20.6667	128	NA	NA	NA	NA	6	NA	24.4	0	0
CH347	Lengshuibai	NA	15.1667	NA	NA	NA	NA	NA	NA	NA	NA	NA	NA
CH348	Xiaobaigu	NA	NA	NA	NA	NA	NA	NA	NA	NA	NA	NA	NA
CH349	Bairizao	11.3333	11.6667	129.25	30.7	1.4	21.9234	1	7.83333	2	23.1	1	0
CH350	Dingyaungu	12.6667	9.66667	131.2	24.7	1.26	19.609	3	8.5	2	29.425	1	0
CH351	Honggu	14.8333	12.6667	144	27.8	1.28	21.7436	1	10	2	24.075	1	0
CH352	Zigangu	8.66667	10.6667	184	37.1	1.74	21.5411	3	6	2	NA	NA	NA
CH353	Xiaobaigu	13.5	10.3333	134.25	29.9	1.38	21.6758	3	9	2	28.8	1	0
CH354	Laozhuangbai	8.66667	11.3333	154.333	27.9	1.5	18.6	3	7.16667	2	24.975	0	0
CH355	Dongdabai	9.5	9.66667	171.6	31.4	1.88	16.7164	5	5	2	29.575	1	1
CH356	Niumaoxiangzao	10.3333	28.8333	129.25	30.8	1.44	21.3429	3	9.83333	3	22.125	1	0
CH357	Damagu	11.1667	24.3333	132.25	39.22	1.62	24.2368	3	10.1667	4	23.75	0	0
CH358	Hongmidao	15.6667	18.8333	99	22.7	1.06	21.4455	3	11	2	18.775	1	1
CH359	Xiaohonggu	9.66667	15.5	120	23.1	1.48	15.6196	1	7.83333	3	21.625	1	1
CH360	Hongjiaoleizhan	11	19.3333	129	29.6	1.5	19.7333	1	8.33333	4	22.35	0	0
CH361	Chongyangnuo	15.6667	15	141	33.2	1.18	28.1212	3	11	4	25.925	0	0
CH362	Yangxindalixian	13.3333	14	119.5	33.1	1.5	22.028	5	10.8333	4	21.675	0	0
CH363	Wubaili	19.5	14	81	25	1.6	15.7218	1	12.5	2	NA	NA	NA
CH364	Liaowapushidian	10.6667	21.8333	131	33	1.62	20.3939	1	7.33333	2	22.15	1	1
CH365	Dabaigu	NA	25.6667	106.5	27.1	1.6	16.9885	3	NA	2	24.05	0	0
CH366	Hongjiaoqi	11.5	16.5	128.25	27.6	1.4	19.7223	3	8.33333	2	22.375	0	0
CH367	Xintangerpozao	7	29	142.25	28.8	1.56	18.4792	3	4.83333	1	20.75	0	0
CH368	Shadaoqingzhan	10.6667	25	125.75	30.6	1.28	23.9359	3	8.16667	2	22.8	0	0
CH369	Wujiaozhan	7.83333	24.8333	141.5	29.5	1.58	18.6669	3	6.5	3	22.475	0	0
CH370	Hongmidongzhan	18.8333	15.5	94.5	21.1	1.06	19.9091	1	12.5	3	19.525	0	0
CH371	Gaoganhe	NA	15.6667	103.6	22.1	1.54	14.3417	3	NA	1	20	0	0
CH372	Bawangbian	19.3333	10.6667	131.75	36	1.18	30.7978	3	10.1667	3	25.3	0	0
CH373	Xiangyanglaohonggu	12.3333	11.8333	125.5	29.3	1.46	20.0905	3	7.83333	2	24.425	1	0
CH374	Dalangan	9.33333	18	119.5	33.6	1.44	23.3333	1	7	1	22.65	0	0
CH375	Wushaogu	14.1667	17	139.4	39.4	1.54	25.494	1	9.66667	3	22.9	0	0
CH376	Maoxiangzhan	11.1667	29	130.5	32.9	1.48	22.2381	1	7.5	2	20.55	1	1
CH377	Lepingbai	13	27.1667	108.25	32.2	1.3	24.7692	1	11.5	3	23.825	0	0
CH378	Yelicang	12.3333	12.6667	106.5	36.1	1.56	23.2311	1	9.66667	3	24.375	NA	0
CH379	Muqiuchui	9.66667	23.8333	138.25	30.3	1.88	16.0936	3	6.83333	2	22.325	0	0
CH380	Sanlicun	11	24	122.5	34.1	1.32	25.8846	1	8.66667	3	22.575	0	0
CH381	Zuchaxian	8.83333	23	130	31.7	1.62	19.5814	1	6.33333	4	25.025	0	0
CH382	Liushizi	9.16667	20.6667	98.5	26.8	1.44	18.5952	1	8.66667	2	24.325	1	0
CH383	Nibuzhan	11.3333	9.5	132.75	27.8	1.34	20.8022	1	11.5	2	21	1	1
CH384	Baijiaoe	16.3333	20.5	131.75	34.9	1.46	23.9429	3	13.8333	3	21.925	0	0
CH385	Waibadan	NA	15.5	NA	25.8	1.44	17.9196	3	NA	2	22.05	0	0
CH386	Lengshuibai	10	16.8333	136.75	33.1	1.3	25.5586	3	8.5	2	25.3	0	0
CH387	Bayuebai	15.3333	20.1667	93.75	19.3	1.12	17.2348	3	12.1667	2	19.125	1	0
CH388	Mazhan(1)	12.5	10.8333	109.25	38.2	1.32	28.9396	5	7.83333	3	23.125	0	1
CH389	Hongmidongzhan	13.8333	19.8333	98	22.8	1.28	17.8205	1	11.6667	2	18.15	1	0
CH390	101	13	11	86.5	19.8	1.24	15.9551	1	11.6667	2	17.75	0	0
CH391	R 4015	15.3333	13.8333	78.75	19.9	1.26	15.7692	1	10.8333	1	20.05	0	0
CH392	Gannong429	NA	25.5	113.5	33.2	1.72	19.3235	3	10	2	24.2	0	0
CH393	Wuzhuzhan	11.5	18.3333	130.5	27.2	1.6	17	1	10.6667	3	21.15	0	0
CH394	Nanchengwuchuanzao	8.83333	15	117.75	29.7	1.5	19.8089	1	7.33333	2	24.25	0	0
CH395	Xiyedongzhan	NA	NA	NA	NA	NA	NA	NA	NA	NA	NA	NA	NA
CH396	Tiejiaozhan	11.8333	12.6667	117.75	25.3	1.32	19.2198	3	8.83333	2	21.225	1	0
CH397	Huikenuo	15.5	18.6667	98.2	26.1	1.48	17.8235	1	8.16667	2	NA	0	NA
CH398	Hongquegu	10.5	19.1667	139	27.2	1.2	22.6381	1	10.8333	4	24.025	0	1
CH399	Donggu	NA	15.5	140.75	33.9	1.52	22.325	1	10.8333	3	22	1	0
CH400	Shazhounuo	10.5	9.5	164.75	39	1.74	22.3725	5	9	2	24.175	0	0
CH401	Chihe	15.6667	10	102.25	25.7	1.08	23.8182	1	12.8333	2	21.975	1	0
CH402	Hongmiyoudao	NA	14.5	102.75	22.1	1.06	20.8455	3	15.5	3	21.825	1	0
CH403	Hongmiyaozhan	14.5	14.6667	106	25.9	1	25.9	1	12.8333	3	20.9	1	0
CH404	Ningnong1hao	12.8333	14	123.25	31.7	1.2	26.5676	3	9.33333	3	23.125	0	1
CH405	Yiyangzhan	11.1667	14.6667	127	29.4	1.42	20.6905	1	10.1667	3	22.675	NA	0
CH406	Shuangkang8hao	12.8333	10.3333	73.2	19.1	1.44	13.2524	1	8.5	2	19.75	0	0
CH407	Xianzidao	11.6667	14.8333	132	33.4	1.28	26.1026	1	10.6667	2	22.4	0	0
CH408	Baijiaoe	8.66667	21.8333	125.5	25.8	1.56	16.5167	1	8.16667	2	23.85	0	0
CH409	Qishizao	8.16667	19.8333	140.75	28.7	1.96	14.6474	3	5.66667	1	23.375	0	0
CH410	Shadiaozi	6.16667	24.1667	129.167	28.8	1.54	18.8814	3	5.33333	2	24.875	0	0
CH411	Erzaozi	NA	28.1667	127.75	27.8	1.56	17.8493	3	6.33333	2	23.675	0	0
CH412	Xiaobaigu	14.8333	17.3333	82.75	18.6	1.16	16.0833	1	8.5	2	19.225	0	0
CH413	Qingyouzhan	12.3333	28.8333	79.75	22.4	1.22	18.3462	1	9	1	20.95	0	0
CH414	Huangzhan	10.5	21.8333	81.75	14	1.14	12.3258	1	8.16667	2	19.425	0	0
CH415	Baiyanzhan	8	27.3333	127.25	29.3	1.48	19.8	1	6.83333	2	25.15	0	0
CH416	Haojingkang	9.66667	11.6667	126.75	15.6	1.66	9.42279	1	5.5	1	19.875	0	0
CH417	Yemi	9.33333	25.5	129.75	28	1.24	22.5641	3	9.33333	3	24.5	0	0
CH419	Yinghongke	NA	20.6667	NA	NA	NA	NA	NA	NA	NA	20.425	0	0
CH420	Diancangditang	9.83333	16.5	121.5	25.6	1.44	17.7524	3	7.33333	2	21.8	0	0
CH421	Diancangdi	11.5	11.6667	99	22.8	1.38	16.5275	3	8	3	20.6	0	0
CH422	Tianbaoerlanzhan	10.1667	19	120.75	26.4	1.32	19.967	3	6.33333	5	22.325	1	0
CH423	Xintanghongjiaoqizao	10.3333	10.5	124.5	25.6	1.2	21.3823	3	8.16667	2	21.125	0	1
CH424	Shazhan	10.1667	17.8333	139.5	27.7	1.36	20.3791	3	7.16667	3	24.65	0	0
CH425	Mapingzaogu	6.66667	19.8333	134.6	29.5	1.48	19.9381	3	6.16667	2	23.65	0	0
CH426	Baichi	8.66667	26	131	29.4	1.46	20.1286	3	7	2	25.275	0	0
CH427	Machengjiangxizao	11.5	20.3333	134	31	1.64	18.8897	3	7.83333	2	22.05	0	0
CH428	Huizhangu	8.16667	26.6667	161.25	28	1.78	15.7281	5	6.83333	2	21.775	0	0
CH429	Gonganmakezhan	15.1667	19	105	28.6	1.1	25.9727	3	13.8333	3	18.95	1	0
CH431	Jinguazi	11.5	16.1667	125.75	27.1	1.5	18.0339	3	8.83333	3	21.45	0	0
CH432	Fangxianwubaili	10.5	11	143.75	32	1.44	22.2476	1	7.5	2	22.2	0	0
CH433	Sankecunnuogu	10.1667	19.8333	120.5	30.4	1.28	23.7692	1	7	2	23.5	0	0
CH434	Xingshanlengshuigu	13.6667	19.1667	127.5	24.6	1.16	21.1742	1	11.1667	2	18.75	1	1
CH435	Ziguilengshuigu	11.8333	18.5	127.25	27.9	1.14	24.5303	1	9.16667	3	21.4	1	1
CH436	Wufengbaishidao	9.33333	23.5	150	27.7	1.54	17.9833	1	6.33333	2	23.675	1	0
CH437	Enshisanbaike	12	22.1667	148.75	30.6	1.58	19.4042	3	8.83333	2	25.55	1	0
CH438	Baiguoxiaohonggu	11.3333	20	133.75	25.2	1.48	16.9905	3	9.5	2	22.75	1	1
CH439	Enshiyexiacang	12.5	21.1667	132	27.6	1.52	18.1119	1	7.83333	2	21.675	0	0
CH440	Enshidishuidao	10.3333	11.8333	138.25	27.7	1.76	15.7171	3	6	1	20	0	0
CH441	Guiyangzhan	12.3333	21.6667	129.5	30.7	1.5	20.4381	1	8.83333	2	23.8	0	0
CH443	Maweizhan	9.5	30.6667	134.25	28.4	1.54	18.475	3	8.16667	2	24.075	0	0
CH444	Yanzhan	8.16667	22	124.25	31	1.66	18.6875	3	8.33333	3	22.025	0	0
CH445	Hefenghuangzhan	11.1667	25.8333	112.25	28.3	1.68	16.8235	1	9.5	2	19.775	1	1
CH446	Qitouhuang	13.1667	19.6667	129.25	31	1.2	25.8438	1	9	2	20.55	0	0
CH447	Bashizao	NA	25.8333	NA	NA	NA	NA	NA	NA	NA	22.05	0	0
CH451	Xiaodaogu	10.6667	16.3333	114.5	25.9	1.48	17.5161	3	9.66667	3	21.375	0	0
CH452	Xiangxiangmi	12.8333	13.6667	139.75	32.5	1.22	26.6474	1	8.5	2	24.75	0	0
CH453	Leiguzhan	13	20.3333	138	24.3	1.32	18.4231	1	9	2	25.175	0	0
CH454	Shuimadao	10.3333	16.6667	138	25.9	1.66	15.6287	1	7.33333	2	23.425	0	0
CH455	Changguzao	12.1667	17.5	136.75	24.8	1.4	17.7143	3	9.33333	3	22	0	0
CH456	Langanzhan	18.5	17	116.75	28.1	1.22	23.1026	1	12.5	3	20.975	1	1
CH457	Qingsedao	11.6667	12.6667	124.2	30.5	1.2	25.4167	3	9	3	23.1	0	0
CH458	Lvqitou	11.1667	12.1667	145	26.2	1.3	20.1538	3	7.66667	2	22.525	0	0
CH459	Laoyingnuo	11.5	11	146.75	25.8	1.52	17.005	1	7.33333	2	25.875	1	1
CH460	Haojingke	9.66667	14.8333	144.167	30.1	1.08	27.9	5	6.66667	2	27.65	1	0
CH461	Laojinggu	15	20.6667	148.5	31.7	1.42	22.3095	3	6.66667	2	23.8	1	0
CH462	Dazaogu	9.83333	27.6667	145	28.3	1.44	19.6619	1	6.5	2	23.775	1	0
CH463	Lengshuizao	10	9.33333	141	25.7	1.18	21.75	1	6.33333	2	24.5	1	0
CH464	Zaohonggu	10.3333	8	137.5	31.8	1.4	22.7143	1	7	2	25.3	1	0
CH465	Xiaobaigu	8.33333	9	146.25	27.3	1.44	18.981	1	5.5	2	22.3	0	0
CH466	Lvbanggu	10.1667	13	152.5	33.8	1.64	20.5743	5	6.5	2	28.8	1	1
CH467	Longjianghong	7.66667	12.5	147	32.1	1.5	21.3881	5	5.5	3	26.15	0	0
CH468	Huangkegu	9.5	11	147	28.6	1.2	24.0111	3	7.5	2	24.95	1	1
CH469	Hongmaxiangu	6.83333	9	146.25	32.3	1.38	23.3791	3	6.66667	2	24.65	1	0
CH470	Yanzhan	6.83333	14.8333	122	30.4	1.42	21.3516	3	7.16667	3	24.025	0	0
CH471	Xiaobaizhan	8.33333	14.5	123.75	29	1.62	17.9669	3	7	2	23.3	0	0
CH472	Maguzi	7.33333	11.6667	119.333	28.4	1.58	17.9792	3	6.33333	3	24.45	1	0
CH473	Yapozhan	NA	18	104	23.2	1.58	14.7059	1	NA	2	18.125	0	0
CH474	Honghuami	8.83333	10.6667	125.5	29.5	1.52	19.4375	1	8.16667	3	24.35	NA	0
CH475	Qingganzhan2	10.1667	10.6667	141	26.2	1.38	18.978	1	8.66667	2	22.775	0	0
CH476	Nantezhan2	9.66667	17	92.75	22	1.44	15.2857	3	6.83333	2	20.025	0	0
CH477	Jiugongji	13.1667	20.6667	135	27.3	1.34	20.4176	5	9.83333	2	21.85	0	0
CH478	Banbianzhan	12.5	19.3333	141.25	30.7	1.56	19.675	5	5.5	3	18.375	1	0
CH479	Xiaomagu	7.33333	13.5	150.5	31.5	1.22	25.7949	1	7	2	24.075	1	1
CH480	Baimi	4.66667	16	144.333	38	1.9	19.9643	3	5	3	24.225	0	0
CH481	Dabaigu	10.3333	25.6667	137.75	28.4	1.64	17.3603	1	7.83333	2	23.125	0	0
CH482	Baigangu	10	14	141	33.1	1.42	23.3194	1	7.5	3	25.85	1	0
CH483	Maweizhan	9.16667	27.3333	119.75	31.2	1.58	19.7338	3	9.16667	3	23.525	0	0
CH484	Hongjiaozhan	10.8333	21.8333	174.2	34.7	1.5	23.1333	3	8.66667	3	NA	NA	NA
CH485	Honggu	NA	16.8333	93.75	22.7	1.06	21.4364	1	11.6667	2	20.3	1	0
CH486	Tuhongzhao	8.5	10	124.4	28.7	1.32	21.7473	1	7.5	2	24.575	1	0
CH487	Yingtaonuo	7.66667	9.66667	116.25	23.3	1.26	18.4258	3	7	2	21.6	1	0
CH488	Gangannuo	11.1667	18.1667	97.5	28.5	1.36	20.989	1	7.33333	3	24.525	0	0
CH489	Lengshuigu	9	17.6667	133.25	25.9	1.44	17.9905	1	6.66667	3	22.1	0	0
CH490	Dabaimizhan	11.1667	27.3333	123.25	26.7	1.44	18.5429	1	9.66667	3	19.55	0	0
CH491	Shuidaobawang	7.66667	33.5	84.75	27.3	2.12	12.8491	1	6.16667	1	23.7	0	0
CH492	Sanpianzhan	8.5	25.8333	114.25	23.9	1.56	15.3152	1	7	3	20.875	0	0
CH494	Xiaomaweizhan	7.83333	24.3333	118.75	33	1.38	23.9011	3	6.16667	3	21.5	0	0
CH495	Daziben	11.8333	15.8333	134.75	22.8	1.26	18.2088	3	7.66667	2	21.95	1	0
CH496	Lengshuigu	8.33333	18.8333	160.75	30.7	1.54	19.9542	1	7	1	20.6333	1	1
CH497	Xiaohongjiao1	8.66667	10.6667	148	25.4	1.38	18.4066	1	6.83333	1	24.8	1	0
CH498	Yangu	11.3333	23.1667	140.25	39.3	1.3	30.2308	1	9.66667	4	24.875	1	1
CH499	Youzhan	9.33333	21.5	146.75	28	1.72	16.4109	1	5.83333	3	22.425	1	1
CH500	Nadaoqie2	10	24.5	118	37.1	1.38	26.9286	5	8.5	3	23.025	0	0
CH501	Xiaomagu3	11.6667	17.1667	128.5	27.3	1.38	19.7473	1	8.16667	3	22.8	0	0
CH502	Liuyuegu	8.33333	18.8333	136.75	25.3	1.58	16.0125	1	8	2	21.375	1	0
CH503	Langanma1	10.3333	12.3333	130.25	27.5	1.32	20.8516	1	7.83333	2	23.4	1	1
CH504	Xianainuo	10.3333	18	82.75	26.2	1.86	14.1199	1	5.83333	1	21.55	0	0
CH505	Yangzhan	10	16.5	129.75	27.9	1.24	22.4679	3	8.5	3	23.025	0	0
CH506	Xiangdao	15	25.5	96.75	26.6	1.36	19.6209	1	6.66667	2	NA	NA	NA
CH507	Yanzhan(2)	8.5	19.3333	126.75	22.5	1.52	14.8964	1	5.83333	2	21.75	1	1
CH509	Lengshuihong	NA	16.3333	121.5	24.8	1.36	18.3066	3	NA	2	22.525	1	0
CH511	SINANDOMENG	10.5	13	95.25	22.2	1.44	15.4095	1	8	2	23.225	0	0
CH512	AWN NAW(GS NO.17613)	NA	NA	NA	NA	NA	NA	NA	NA	NA	NA	NA	NA
CH513	NIAW SANPAH TAWNG	NA	NA	NA	NA	NA	NA	NA	NA	NA	NA	NA	NA
CH514	GANJAY(ACC76349)	19	16.8333	102.75	23.5	1.22	19.271	1	11	2	24.925	0	0
CH519	BATHKIRIEL	12	18	125.75	32	1.42	22.5945	1	8.66667	2	NA	NA	NA
CH520	MURUNGAWEE	10.8333	26.3333	107.75	27.1	1.14	23.803	1	9.5	2	22.175	1	1
CH522	Guangluai4hao	10	16	64.5	23.2	1.54	15.0583	1	6.66667	2	17.725	0	0
CH524	Tetebo	NA	20.6667	153.667	26.6	1.24	21.4615	1	NA	3	21.5	NA	NA
CH525	Zhenlong13	11.3333	11	81.25	20.1	1.38	14.6099	1	8.66667	1	18.35	0	0
CH526	Sifeng43	NA	NA	62.5	NA	NA	NA	NA	NA	NA	NA	0	0

## Sheet: in Hangzhou
Table S7. Phenotypic data for 12 traits in Hangzhou
Accession ID	Accession name	Tiller number	Tiller angle (°)	Plant height (cm)	Flag leaf length (cm)	Flag leaf width (cm)	Flag leaf length / width	Flag leaf angle	Panicle number	Panicle type	Panicle length (cm)	Pericarp color	Hull color
CH001	Guanglixian	19.25	19.6667	154.2	40.125	1.525	26.3073	1	11	3	24.6167	0	0
CH002	Huakeqiu	14.25	14.6667	194.8	54.625	1.55	35.2708	5	8.6	4	28.9167	1	1
CH003	Changlixian	13.75	12.3333	153.4	39.75	1.45	27.4286	1	7.6	3	25.55	0	0
CH004	Yanjing	23.5	25	146.333	35.375	1.525	23.2083	3	11.4	3	23.8167	0	0
CH005	Yingtoujing	24.5	28.2	144.8	35.625	1.4	25.4464	3	12.6	3	24.1167	0	0
CH006	Shengmengwan	21	16	173	48.375	1.7	28.4559	3	7.6	3	28.2833	1	0
CH007	Niantianshi	16.25	22.6667	186.6	46.625	1.525	30.5833	5	12.8	5	27.1333	1	1
CH008	Langxiang	22.75	18.8333	186.8	54.125	1.525	35.5417	5	9.6	5	25.5167	1	0
CH009	Wanjin	13.75	27.5	167.8	44.75	1.525	29.3438	5	8.6	3	26.4333	1	0
CH010	Hongxian	32	16.3333	166	46.75	1.275	36.7147	5	12.8	2	26.5	1	0
CH011	Bolizhan	15.75	29.1667	152	49.25	1.325	37.1772	3	11.4	5	23.3833	1	0
CH012	Shimaren	16	20	158.4	30.875	1.375	22.4451	5	10.8	2	NA	0	0
CH013	Qingshuichi	18.75	17.6667	147.8	41.625	1.3	32.2699	5	13.4	3	25.5167	0	0
CH014	Aiguxianzhong	21	19.6667	164	39.375	1.35	29.2376	5	11.2	2	26.1167	1	0
CH015	Baikeai	15.75	21.8333	130.6	39.125	1.2	32.6042	1	12	2	23.4833	0	0
CH016	Fanganzao	13.5	17.1667	151.4	39.875	1.625	24.6048	1	8.6	2	24.35	0	0
CH017	Yuhu	15.5	15.5	122.6	42.875	1.175	36.5625	1	12	2	21.7	0	0
CH018	Wudijing	17.5	22	173.167	39	1.275	30.6571	1	10.6	3	24.8833	1	0
CH019	Rinaldo Bersari	11	17.3333	107.6	34.25	2.075	16.503	1	10	2	28.3833	0	0
CH020	Xianluosichi	14.5	17.3333	124.8	44.75	1.525	29.401	1	11.6	3	27.7833	0	0
CH026	IR 27325-27-3-3	18.75	16.3333	105.6	33.375	1.625	20.5607	1	13.2	2	28.8833	0	0
CH027	Bknbr 76025-10-8-1-2klg-1-1-1-1	16.25	13.5	114	34.625	1.925	18.0197	1	12	2	22.8	0	0
CH028	HPA 74	14	12.6667	99	24.25	1.225	19.7756	1	12.6	4	24.5667	0	0
CH029	K 428-25	13.25	12.6667	95.6	28.725	1.5	19.15	1	10.8	2	24.05	0	0
CH030	Milyamg 70	12.5	10	101.6	33	1.475	22.3854	1	9.4	2	26.7333	0	0
CH031	NDR 89	13.25	12.3333	104.2	31.125	1.425	21.8036	1	11.2	2	26.1	0	0
CH032	Taizhonghongxuguzi	12.25	16.5	115.4	36.375	1.6	22.7344	1	9.2	2	24.45	0	0
CH033	Xiaobaizhan	13.25	18.1667	166.4	46.05	1.6	28.8471	5	10.2	2	28.8667	0	0
CH034	Shuiyuan299	15.25	23	98.8	36.45	1.625	22.4274	1	9.2	2	26.7333	0	0
CH035	KALING A2	13.75	14.6667	90.8	36.5	1.375	26.5797	1	13.2	3	25.9333	0	0
CH036	RP 1017-76-1-3-2	17.5	19.6667	146	48	1.85	25.9686	1	12.2	2	25.3167	0	1
CH038	RANGPUR (KANGPUR)	NA	13.1667	106.2	43.05	1.8	23.9167	1	11.2	2	27.1	NA	NA
CH039	Shouguzao	13	11.8333	136.8	42.625	1.45	29.3571	3	10.6	4	28.7833	0	0
CH040	Luqingzao1hao	12.25	16.5	83.6	30.625	1.575	19.4427	1	10.6	2	22.3667	0	0
CH041	TONO BREA 439	13	17.6667	184.8	40.875	1.675	24.4026	3	11.2	2	28.45	0	0
CH042	368	12.5	11.5	145.2	37.15	1.75	21.2418	1	8.6	3	26.97	0	0
CH043	BAU HUONG DOONG	18.25	16.3333	132.8	38.125	1.425	26.7857	3	11.8	NA	23.1333	0	0
CH044	CHAH NONG NGHE AN	25.75	23	122.6	33.975	1.25	27.2196	3	19	3	24.3667	0	0
CH045	CHIEM BAC	NA	14.5	144	36.5	1.275	28.758	3	14.8	3	23.7333	0	0
CH046	RE BAU	18.5	20.8333	166.8	38.675	1.35	28.669	3	15.6	2	27.5167	0	0
CH047	RE CHANH	NA	15.3333	149.4	34.75	1.275	27.2596	3	10	3	23.5667	1	0
CH048	MA HNAN THU KA	24	18	114	36.125	1.775	20.335	3	12.2	2	22.4167	0	0
CH049	C.CORTO 1	15.25	16.6667	101.4	41.825	1.55	27.0083	1	9.4	2	25.5667	0	0
CH050	97A-M54	12	16.3333	94.4	37.275	1.7	21.9693	1	11	2	NA	NA	NA
CH051	AMISTAD 82-8	10.75	12.3333	102.8	35.125	1.625	21.7528	1	9	2	22.9333	0	0
CH052	CIMANUK	18	11.8333	98.2	34.675	1.45	23.944	3	12.6	2	25.1833	0	0
CH054	OR 79-21	14.5	12.8333	103.2	40.875	1.8	22.7083	1	6.4	2	27.0833	0	0
CH055	SINABA	17.5	19.1667	175.2	30.75	2.025	15.1815	3	8.2	3	24.7833	0	0
CH056	QUCM	19	23.8333	133.714	34.625	1.4	24.7321	1	11.6	3	22.6333	0	0
CH057	CSR 12	23.5	15.8333	112.8	44.875	1.7	26.3971	1	20.2	2	24.1333	0	0
CH058	CSR 13	19.5	16.8333	111	46	1.7	27.0588	1	16.8	2	26.15	0	0
CH059	CSR 5	19.75	12.1667	91.2	34.925	1.325	26.4299	1	13.2	2	25.2833	0	0
CH060	CSR 9	23.5	14	113.2	45.25	1.575	28.7604	1	16.4	2	23.9667	0	0
CH061	TM 10265	15.25	11.5	105.667	28.075	1.65	17.0294	1	13.8	2	24.3833	NA	NA
CH062	SHINKWANG	19.5	22.3333	99.4	38.575	1.7	22.7143	1	8.2	2	25.4	0	0
CH063	AUS 43	26.25	13.5	80	33.475	1.075	31.1136	1	15	2	24.5333	0	0
CH064	BASMATI 685	25.25	20.5	91.6	30.125	1.7	17.7206	1	11.8	2	27.2667	0	0
CH065	PR32-PD47-PD4	23.25	12.8333	89.6	36.95	1.425	25.9345	1	9.6	3	24.5167	0	0
CH066	NEANG CHHOUK	17	19.1667	157	38.625	1.55	24.9219	1	12.2	2	24.2833	0	0
CH072	ITA 304	12	22.5	100.2	32.25	1.675	19.2325	1	9.2	2	25.85	0	0
CH073	JC 195	14	14.1667	161.8	50.375	1.7	29.6324	1	10	2	25.4667	1	1
CH074	BG 915	20.5	10.6667	93.8	30.625	1.375	22.2047	1	13.8	2	25.4833	0	0
CH075	BR 601-3-3-2-4	19.5	14.5	105.8	35.625	1.55	22.9911	3	13	3	26.8	0	0
CH076	BATANG PANE	19.25	11.6667	87.3333	33.75	1.675	20.1884	1	10.8	2	22.2	0	0
CH077	BG 1165-1	24.75	10	95.4	28.375	1.275	22.2997	1	17.2	3	23.3667	NA	NA
CH078	SLK 2-21-4	18.25	22.3333	82.5	29.125	1.925	15.1583	1	7.2	2	25.1167	0	1
CH079	BAHBUTONG	NA	18.3333	133.75	35.125	1.85	18.9803	1	27.2	2	29.0833	1	0
CH080	CIPUNEGARA	14.25	11.8333	135	31.75	1.925	16.5	3	10.4	2	27.8667	0	0
CH081	PANAMA 1537	21.5	15.5	98	28.25	2.05	13.7679	3	13	2	23.8	0	0
CH082	PR 23631-98	29.75	11	91.8	33.125	1.4	23.6607	1	13.2	2	23.8	0	0
CH083	SELECCION VG-5	14	17	93.2	31.325	1.5	20.8833	1	11	2	26.85	0	0
CH084	X72-7-1	30.75	18.8333	121	21.875	1.775	12.3203	1	10.8	2	24.4	0	0
CH085	NDR 4012	13.25	12	131.2	57.625	1.525	37.8229	1	11.4	2	30.4667	0	0
CH086	LAI TRANG	16.75	13.1667	151.4	34.125	1.65	20.6939	3	6.4	2	23.6667	0	0
CH089	VL DHAN 16	12	16.3333	148.8	57.75	1.375	41.978	1	9.2	3	30.2833	1	0
CH090	CSR 11	18.25	25.8333	84.6	26.6	1.25	21.2324	1	10.8	2	20.1167	0	0
CH092	5173	14.25	11.5	95.2	36.625	1.825	20.1023	1	11	2	26.35	0	0
CH093	GIZA 181	13.5	11.5	100.8	37.225	1.525	24.4978	1	9.2	2	29.7167	0	0
CH095	MALKORA(Acc.11716)	15.5	16	148.8	38.5	1.325	29.0934	5	11.8	2	25.4667	0	0
CH096	CCI 22-2-4-113	16.25	9.66667	130.8	42.175	1.5	28.1616	1	5.6	2	27.1333	0	0
CH097	A1452	16.25	12	103.8	35.625	1.375	25.9025	1	9.6	2	25.6	NA	NA
CH098	75-1-120	11.25	14.5	104.4	36.3	1.775	20.4788	1	8	2	24.05	0	0
CH099	Himdhan	11	12	143.4	42.275	1.75	24.1732	3	10.8	2	26.6	0	0
CH101	Kajaru	13	14.6667	171.6	33.125	1.65	20.1103	5	8.8	2	28.6333	1	1
CH105	Chuanjiang25	10.25	10.3333	89.8	33.125	1.675	19.784	1	7.8	2	27.65	0	0
CH106	PULUT KARU	23	28.1667	179	41	1.8	22.7778	5	11.6	3	26.1833	0	1
CH108	Sanjiang	11.75	18.5	91.2	35.25	1.45	24.3214	3	8.2	2	25.1833	0	0
CH109	PADI SEGUTUK	13.5	18.5	121.286	39.5	2.325	16.995	5	9	3	23.0167	0	0
CH111	JW 42	9	13.3333	113.4	34.25	1.65	20.7675	1	7.4	1	21.9833	0	0
CH113	Gu2725	17.75	10	105.667	36.3	1.85	19.6235	1	11.2	2	24.1833	0	0
CH114	Si82	25.25	13.8333	94.6	34.875	1.475	23.6726	1	11.8	2	23.9667	0	0
CH116	T 100	8.5	12.3333	169	45.375	1.875	24.2142	1	6.2	2	26.1333	0	0
CH117	Fuhong521	12.5	10.8333	94.4	35.125	1.775	19.8121	1	8.2	2	25.8833	NA	NA
CH119	Qijiazhan14	19.5	11.8333	102.8	26.7	1.4	19.0714	1	10.8	2	22.1167	0	0
CH121	Shayouxuan2hao	17.25	11.1667	105.2	36.575	1.975	18.5362	3	9.6	2	24.0667	0	0
CH122	Shenghong16	15.75	15.5	109.8	37.425	1.4	26.7321	3	7	2	25.55	0	0
CH123	Shunliangzao2hao	14	20.8333	78.2	38.75	1.825	21.2281	3	7.4	3	25.6333	0	0
CH124	HA 881043	14	11.5	74.6	33.125	1.575	21.099	1	12	2	22.7333	0	0
CH125	Nancong3	15.25	14	115.2	34.8	1.6	21.7852	1	7.8	1	24.9	0	0
CH126	Sanluzhan7hao	19.75	14.5	104.6	32.175	1.675	19.216	1	12.4	2	24.4667	0	0
CH127	Sanwunuo1hao	14	16	109	36.575	1.725	21.1977	1	11	2	24.7	0	0
CH128	Shanlanzhan	21	17.5	93.1667	29.5	1.425	20.7262	1	14.2	2	23.4	0	0
CH129	Huangsiguizhan	18	15.3333	106.4	37.675	1.5	25.1339	1	9.6	2	23.5167	0	1
CH130	Guiyezhan10hao	16.5	16	113.8	28.75	1.375	20.9203	1	11.4	2	25.9833	0	0
CH131	Qisizhan	13.5	14.6667	92	37.875	1.375	27.5824	1	10.6	2	24.7167	0	0
CH132	Yushanzhan	14.5	19.6667	105.5	32.875	1.75	18.7949	1	9.2	2	23.8667	0	0
CH133	Zaoxinzhan1hao	11	13.1667	98	28.75	1.425	20.1667	1	9.2	2	23.15	0	0
CH134	Changza3hao	11.25	14.5	89.2	30.875	1.675	18.4375	1	8.2	2	24.45	0	0
CH135	Qiqingzhan	11	14.3333	117	31.875	1.525	20.9062	1	10.2	2	24.5	0	0
CH136	Kemainuo	12.25	14.1667	100	28.625	1.75	16.3644	1	9.6	2	23.4333	0	0
CH137	47-104	13.25	22	112.6	37.5	1.475	25.4226	1	7.4	2	23.35	0	0
CH138	Jinyou1hao	16	16	104.8	38.25	1.7	22.5	1	7.4	2	27	0	0
CH139	Huinongzao1hao	15.75	16.3333	92	32.125	1.55	20.7292	3	8.2	3	22.2667	0	0
CH140	Tiefu1hao	16	16.3333	85.4	32.875	1.925	17.0329	1	12.4	3	22.85	0	0
CH141	Longfei10hao	12.25	13.3333	94.4	40.625	1.825	22.3039	3	10.4	3	23.6833	NA	NA
CH142	Jiangke3hao	10.5	13.6667	96.4	32.25	1.85	17.4452	3	7.8	3	24.9833	0	0
CH143	Xiangji161-1	12.25	14.1667	88.6	27.25	1.475	18.4524	3	10.4	3	23.8	0	0
CH144	Hengxiao172	14.75	16.3333	102.8	35.25	1.65	21.3695	3	10.2	3	25.55	0	0
CH145	Lingwan1hao	11	18.3333	114.6	41.125	1.75	23.5131	1	7.8	2	26.8	0	0
CH146	Lixiangzao9hao	10.25	15	98	28.25	1.75	16.156	1	NA	2	21.75	0	0
CH147	85-10	10	12.6667	92.6	40	1.825	21.9788	3	9.6	2	26.75	0	0
CH148	Qingyangai	9.75	15.6	79	29.75	1.9	15.7102	3	9.8	3	25.4667	0	0
CH149	Hanzhongheifengnuo	13.25	14.3333	106.2	41.375	1.95	21.2533	1	9.8	2	24.0667	1	1
CH150	Xiangzhennuo	20.5	23.3333	92.6	28	1.775	15.7843	3	9.2	2	21.9167	0	0
CH152	Pufeng14hao	14	27.1667	98.2	39.625	1.975	20.0197	3	10.8	4	26.9	0	0
CH153	Qingliuai1hao	14	16.8333	116	37	1.5	24.6667	1	6.4	2	25.7167	0	0
CH154	Yannongzao4hao	10.75	11.5	87.2	35.875	1.825	19.6857	3	9	3	25.2333	NA	NA
CH155	Yushuinuo	12	15.5	86.8	31.5	1.575	19.9948	1	11.4	2	25.7667	0	0
CH156	Q 5	14	13.1667	120	29.75	1.4	21.2802	3	8.8	2	25.9	0	0
CH157	M 099	16.75	18.6667	100.2	33.375	1.75	19.085	1	9.8	2	25.5833	0	0
CH158	Guangjiuxuan20	NA	14.8333	89.2	30.25	1.5	20.1562	1	11.2	2	23.5167	0	0
CH159	S 9042	NA	18.5	81.6	33.375	1.6	20.8808	1	10.6	2	23.35	0	0
CH160	SIPULUT DUKUNG	14	19	172.4	47.25	1.65	28.6581	1	9.6	2	27.5	0	1
CH162	Doc phung lun AR-16	16	17.5	108.2	34.075	1.525	22.3333	1	10	2	27.7333	0	0
CH163	Bagoo	16.25	21.1667	96	36.325	2.075	17.5089	1	6.8	2	25.0667	0	0
CH164	Pratao Precoce	12	19.3333	107.6	37.125	1.475	25.1667	1	6.4	2	25.7	0	0
CH165	1641xuan	14.5	17.1667	96	38.5	1.625	23.6857	1	10.6	2	23.7833	0	0
CH166	Boqizhanxuan	16.75	19.6667	106.6	36.75	1.425	25.8036	1	11.8	2	23.9	0	0
CH167	Zhaodaowen	11.75	15.5	111.5	51.25	2.325	22.0448	1	8.2	2	28.8833	0	0
CH168	Xiaobaigu	14.25	15	138.6	NA	NA	NA	NA	9.6	NA	24.55	0	0
CH169	Shuibaichuan	12.25	14.5	162.4	48	1.8	26.7512	5	8.6	2	30.45	1	1
CH170	B 6397F-MR-7-5M-1-1	17	17.1667	88.2	38.5	1.575	24.4323	1	13.8	3	25.05	0	0
CH171	Zhong11	11.5	16.3333	101	33.375	1.725	19.3423	1	8.2	2	28.7	0	0
CH172	Yuanzhen397	11.5	19.6667	123.8	34.875	1.55	22.4948	1	8	2	25.4	0	0
CH173	Qionghai1hao	9.25	16	127.5	38.125	1.675	22.7482	1	6.6	2	27.3333	0	0
CH174	Guiyu100	11.25	16.1667	110	41.125	1.675	24.5312	1	8	2	28.0167	0	0
CH175	Huasizhan	13.25	13.6667	106.2	31.625	1.15	27.4905	1	10.4	2	24.2833	NA	NA
CH176	Aomeizhan1hao	10.75	15	114.6	38.45	1.825	21.0943	1	7.2	2	26.05	0	0
CH177	Tieganlu	13.25	31.4	148.6	46	1.7	27.0588	3	10.4	2	27.1667	0	0
CH179	Puningmalongya	NA	11.8333	132	32	1.425	22.4524	3	11	2	27.4333	0	0
CH180	Zaoxiang17	12	15.3333	92.4	39.875	1.65	24.1636	1	8.4	2	27.5	0	0
CH181	Guangjingxian165	16.75	14.3333	96.6	35	1.825	19.1849	1	10	2	24.3667	0	0
CH182	Shuangai1	13	14.5	110.2	28.875	1.75	16.5074	1	9.6	2	25.0167	0	0
CH183	Wai128xuan	16	11.8333	93.8	33.125	1.825	18.1835	1	8.8	2	24.4333	0	0
CH184	Yinhuazhan	14.5	15.8333	95.6	35.375	1.625	21.7831	1	9	2	19.4833	0	0
CH185	Aiqingzhan	10.5	17.1667	109.4	36.625	1.7	21.5257	1	7.6	2	25.7667	0	0
CH186	Yuanzhenzhan	12.75	15	103.8	31.875	1.575	20.2292	1	9	2	28.8	0	0
CH187	Xianhuangzhan	12	18.3333	104.2	33.125	2.2	15.0667	1	7.6	2	22.2333	0	0
CH188	Yueyezhan6	19.25	15	90.1667	28.25	1.35	20.8997	1	13.2	2	24.5	0	0
CH189	Pin378	9.75	16	103.167	36.125	1.4	25.8036	1	8	2	25.45	0	0
CH190	Chaoliuzhan1	13	22.3333	117.6	34.125	1.425	24.0009	1	9	2	27.2	0	0
CH191	Pin96118	14	26.8333	114.8	30.5	1.45	21.0119	1	7.2	2	27.8333	0	0
CH192	Xinke2	15.25	14	97.5	34	1.3	26.1538	1	10.8	2	25.9	0	0
CH193	Lvyuanzhan	10.75	17.1667	118	31.5	2.075	15.1726	3	6.6	2	25.6	0	0
CH194	Guangqingzhan	16.25	18	101.167	33.875	1.45	23.3452	1	8	2	25.1667	0	0
CH195	Guisanzhan	12	25.6667	118.4	37.125	1.675	22.1645	1	7.4	2	28.4667	0	0
CH196	Shanuo	19.5	16.6667	158.8	34.125	1.35	25.3228	3	12.2	3	21.5167	1	1
CH197	Shangu	10.75	22	160.5	38.625	1.35	28.5783	5	8.4	2	22.35	0	1
CH198	Xilaopi	12	13	199.4	31.025	1.475	21.1354	5	5.2	2	25.2833	1	0
CH199	Haoanlongmiemen	13.75	19.1667	167.2	31.125	1.875	16.6045	5	8.8	2	27.3667	0	0
CH200	Baikesanbailixian	19.5	17.6667	148.5	35.25	1.5	23.5	3	12	3	23.5	0	0
CH201	Qingjing21	16.75	16.6667	97.1667	30.625	1.65	18.5764	1	7.6	2	22.3	0	0
CH202	105tianmagu	NA	18.8333	96	29.125	1.025	28.4773	3	26.8	2	19.05	0	1
CH203	Maoliudimin	NA	20.8333	113.8	33.375	1.675	19.9678	3	9.6	4	22.1667	0	0
CH204	Liushizi	13.25	15.5	143.6	38.5	1.475	26.1548	3	9.6	4	28.7333	1	0
CH205	Qiuqianbai	14.75	25	142	33.125	1.375	24.0659	3	12	3	26.85	1	0
CH206	Yiluxiang	NA	16	120.6	33	1.5	22.0379	3	10.4	4	24.5333	0	0
CH207	Yingguzhan	15.75	21.8333	148.6	35.625	1.675	21.2914	1	10.6	2	20.6167	0	0
CH208	Changmangjing	16.5	18.5	151	49.875	1.225	40.8413	5	10	4	25.6167	1	0
CH209	Lucaihao	NA	19.1667	130.2	31.75	1.95	16.2917	4	11.6	3	24.4167	0	0
CH210	Duligan	17.5	18.5	142.4	55.875	1.4	39.9107	5	15.4	2	25.95	0	0
CH211	Chongyangnuo	25.5	16.5	161.6	46	1.275	36.1538	1	14	3	28.5167	0	0
CH212	Nantezhan	15.75	15	117.167	29.125	1.85	15.7346	3	8.6	2	23.3667	0	0
CH213	Changmaxian	16	19.1667	99	38.5	1.625	23.7138	3	11.2	4	26.2	0	0
CH214	Kuxindao	NA	17.6667	136.8	47.25	1.475	32.0119	5	9.2	3	26.45	0	1
CH215	Guanyindao	9.25	19.1667	103	29.875	1.725	17.3039	4	8.2	1	21.9167	NA	NA
CH217	Xuanenchangtanqingzhan	9.75	17.5	155.2	43.125	1.675	25.7583	5	8	3	28.1833	0	0
CH218	Xiaoguandabaigu	9	22.1667	155.6	44.75	1.3	34.4231	5	8.4	3	28.3	0	0
CH220	Liuyuehuang	9	22	122.4	37.625	1.675	22.4678	5	9.2	5	25.95	NA	NA
CH221	Yeyepiao	14.75	22.3333	144.2	40.75	1.725	23.6234	5	7.2	3	25.1667	1	0
CH222	Jiangbianzao	11	12.3333	151.8	43	1.65	26.0294	1	8.8	4	24.8667	0	0
CH223	Siguqi	15	21.1667	130.8	36.625	1.65	22.2472	4	10.2	3	28.6667	0	0
CH224	Heijiezao	13	19.6667	160	50	1.8	27.7902	5	7.8	2	26.8	0	0
CH225	Haofangzuo	14	14.6667	84.4	32.625	1.65	19.784	1	8.4	2	24.1167	0	0
CH226	Xigu	10	14.8333	168.8	46.25	1.7	27.2381	3	7.2	2	27.25	0	0
CH227	Aiziqi	14.25	18.5	174.2	45.875	1.575	29.1302	5	9.6	3	25.7333	1	0
CH228	Mitiaonuo	9.75	16.5	151.2	NA	NA	NA	NA	6	NA	25.0333	0	0
CH229	Erbaixuan	10.25	18.1667	165.429	38.75	1.675	23.125	3	6.4	2	25.2333	0	0
CH230	Kawagu	9.75	12.8333	98.6	47	2.2	21.3636	3	6.4	2	26.2333	0	0
CH231	Siguqi	10.25	17.6667	138.4	32.675	2	16.3954	1	5.6	1	19.2167	0	0
CH232	Wumingaixian	8.25	26.3333	128	34	2	17.058	1	7.4	1	18.4167	0	0
CH234	Mazhan(1)	9	17.5	115.4	34.125	1.65	20.6618	3	8	5	24.0667	0	1
CH235	Mayouzhan	10.5	15	137	42.875	1.75	24.4975	5	8.2	3	27.9667	0	0
CH239	Wulicun	14	17.6667	81.8	35.5	1.9	18.6539	1	8.6	2	25.9667	0	0
CH240	Wanminuo	12	16.5	132.4	51.25	1.55	33.1471	5	7.6	4	31.8	0	1
CH241	Heimi	12.75	16.8333	120.5	31.5	1.725	18.2562	1	7.8	3	24.15	NA	NA
CH242	Dishuigu	13	16.3333	103	28.875	2.075	13.9315	1	8.4	2	24.6167	0	0
CH243	Yelicang	14	17.6667	155.6	43.625	1.65	26.4752	5	8.2	2	28	NA	NA
CH244	Baiganlufeng	11.5	15.3333	184	43.375	1.625	26.7188	5	9	3	30.25	0	1
CH245	Sankecun	11.25	17.3333	109.8	39.575	1.625	24.3575	1	7.8	2	25.6	0	0
CH246	Qianhui13	10.75	20.8333	126	34.125	1.575	21.6771	1	5.6	2	23.15	0	0
CH247	R 481 yan	9.75	13.1667	105.8	34.875	1.75	19.9592	1	9	2	22.4	0	0
CH248	Tianhongtian	9.25	10.6667	96.2	35	1.725	20.2819	1	8	2	25.2333	1	0
CH249	Wan48	9	10	108.8	42.25	2.1	20.1442	1	9	2	28.8	0	0
CH250	Guifuxian3hao	10.25	10.6667	119.4	37.95	1.625	23.3925	1	7.4	3	28.9667	NA	NA
CH251	Kainuo91	9.75	12	122.429	36.45	2.225	16.3878	3	8	2	27.7333	NA	NA
CH252	Zao89-5513	NA	16.8333	88.6	29	1.675	17.4208	1	12.4	2	23.15	0	0
CH253	Louzaoxianjian17	NA	15	86.4	30.875	1.5	20.5565	3	10.6	2	21.8	0	0
CH254	Nanjing3678	11	16.5	89	33.075	1.425	23.2024	1	9.8	2	24.6333	0	0
CH255	Guangwen125	10.25	22.1667	95.1667	32.25	2.05	15.756	1	9.4	1	20.9833	NA	NA
CH256	Zhongjuanxian	11	11.5	132	42.325	1.725	24.5008	3	7.8	2	26.6167	0	0
CH257	Kexiang	12.25	14.8333	113.8	34.25	1.725	19.8366	1	10	2	22.7	0	0
CH258	Haohao	12.25	16	156	34.75	2.025	17.1726	1	6	2	28.45	1	1
CH259	Guangnangu	11.5	16.8333	170	58.875	1.625	36.1994	5	8.8	2	25.6333	0	0
CH260	Haogailan	7.25	13.1667	170.333	50.375	2.025	24.8371	1	6.8	3	25.3167	0	0
CH261	Maxiangu	9.25	15.5	201.667	52.125	1.85	28.1835	3	7	3	32.8333	0	0
CH262	Huangbansuo	12.5	25.1667	175.8	68.25	1.675	40.7858	3	7	3	31.6667	0	1
CH265	Yazhan	21.75	27.5	154.4	39.25	1.425	27.631	3	12.2	3	NA	NA	NA
CH266	Erhuangmi	15	16.1667	116.2	42.5	1.55	27.4688	3	10	3	26.2	1	1
CH267	Menjiaheisi	14.75	12	89.8	24.25	1.625	14.9219	1	8.8	2	18.85	1	1
CH268	Wunong6hao	20	19.6667	160.6	36.25	1.225	29.6314	3	11	2	26.2333	0	0
CH269	Zaoguiba	NA	17.6667	114.167	35.25	1.55	22.6927	1	7.6	2	24.95	0	0
CH270	Benmonuo	NA	10.8333	97.6	44	2	21.9804	1	8	3	26.1833	1	1
CH271	Xinheinuo2hao	13.25	16.5	97.6	26.125	1.65	15.8456	1	8.6	2	23.5667	1	1
CH272	89-6	9.5	12.8333	98	30.875	1.8	17.1762	1	7.2	2	25.4833	0	0
CH273	Shuangkanghong	15.5	18.8333	93.4	36.75	1.35	27.2596	1	11.4	2	25.1833	0	0
CH274	Zaonuo	12.75	17.1667	140.333	33.75	1.4	24.1364	5	11.6	3	21.6667	0	0
CH275	Shenshuihong	NA	14.1667	126.2	36.875	1.725	21.4093	3	10.4	3	24.1667	0	0
CH276	Mengguandamagu	11.75	12.8333	180.6	42.125	1.675	25.193	5	6.6	4	26.6333	0	1
CH277	Yeyaxuxuzhan	9.25	22.8333	160	43.75	1.475	29.6905	5	8	5	31.5833	0	1
CH278	Baimimagu	NA	16	159	40	1.4	28.6332	3	10.6	3	29.2167	0	1
CH279	Gaicaozhan	14.5	23	144	47.375	1.575	30.0938	1	8	3	NA	0	1
CH280	Babaomi	11	20.3333	166	55.625	2	27.7971	3	7.4	3	26.8833	0	0
CH281	Jianshiguiyangzhan	12.5	13.6667	86	28.825	1.5	19.2167	1	9.6	2	23.1167	0	0
CH282	KATAHATA HAMBA	15	18.5	NA	33.125	1.625	20.4044	NA	NA	NA	NA	NA	NA
CH283	SINNA SIVAPPU	23.5	23.3333	105	34.75	1.575	22.0417	1	9.2	2	25.1667	0	0
CH285	Chikaopi	8.75	17.5	177.2	36.625	1.7	21.5191	5	5.2	2	NA	NA	NA
CH286	Xinyangheimi	15.25	15.5	93.8333	34.625	1.6	21.6529	1	9.4	2	24.1333	1	1
CH287	Xindao407	14.5	17	104.833	36.875	1.45	25.4762	1	8.2	2	27.7333	0	0
CH288	Yunanxiang98	15.5	17.1667	113.4	30.75	2	15.375	1	9	2	26.25	0	0
CH289	Heiyu1hao	12.25	15	100.833	47.25	1.875	25.223	1	8.8	2	25.05	1	1
CH290	Zaobai	14.5	13.6667	149.4	35.75	1.8	19.8802	5	10.6	4	27.8	0	0
CH291	Guanyinxian	NA	25.8333	120.2	43.125	1.325	32.5343	3	14.8	3	24.7	0	0
CH292	Anzhaixian	12	17.1667	148	35.625	1.525	23.3958	5	12	3	28.25	0	0
CH293	Wujiezaodao	9.5	15.1667	145.2	38.375	1.55	24.7344	5	9	3	26.15	1	0
CH294	Guangyexian	13.5	15	130.6	33	1.375	24.0179	5	9.4	2	24.6	0	0
CH295	Aiganhuang	12.5	18.8333	104.6	33	1.375	24.0179	3	8	2	24.55	0	0
CH296	Zinuo	9.75	14	172.4	51.625	2.125	24.2922	5	6.2	2	25.5167	NA	NA
CH297	Menghainuo	8	13.3333	181.4	49.5	1.625	30.4835	3	8	2	31.4333	0	1
CH298	Haoxiang	13	18.1667	193.4	43.75	1.725	25.4672	5	8.6	3	31.8333	0	0
CH299	Daozhouzao	12.75	26.1667	122.6	35.25	1.85	19.0753	3	7.8	3	28.4333	0	0
CH300	Baijiaoheijie	17.25	18.5	139.167	40.75	1.175	34.7348	3	8.2	2	NA	NA	NA
CH301	Dahuanggu	18	18.8333	155.8	29.875	1.275	23.5016	1	11	2	22.4167	0	1
CH302	Heigu	14.75	20	133	32.5	1.5	21.6964	5	7.4	2	24.2	0	0
CH303	Xianshuizhan	13.75	20.5	138.4	38.375	1.65	23.3073	5	7.2	2	23.9833	0	0
CH304	Huangkechi	12.5	18.5	164.6	31.375	1.075	29.2159	5	9.8	2	24.6167	0	0
CH305	Yinzhan	19.5	13.8333	156.6	53.875	1.4	38.4821	5	11.4	3	29.4167	0	0
CH306	Heinuo	10.5	20.6667	184.6	38.125	1.475	25.8214	5	6.2	3	27.2333	0	1
CH307	Baishiyan	9.75	10.6667	127	29.875	1.475	20.256	1	7	1	26.35	0	0
CH308	Manzhongkuai	15.5	19.1667	134.4	41.875	1.075	39	1	8.8	3	23.55	0	0
CH309	Potouzhong	12.75	18.1667	150.667	30.125	1.35	22.3077	3	10.2	2	NA	0	0
CH310	Qimei	12	18.8333	NA	NA	NA	NA	NA	NA	NA	NA	NA	NA
CH311	NEANG SAN	19.25	15.8333	NA	NA	NA	NA	NA	NA	NA	NA	NA	NA
CH312	Xianshuiyang	18.5	24	140	35.875	1.1	32.6136	3	9.8	3	19.2667	0	0
CH313	Zaomiaosi	10	14.5	135	39.75	1.575	25.2684	1	6.8	4	29.7167	0	0
CH314	Dayexiaoxianggu	8.5	16.5	140.4	42.5	1.775	24.0226	1	6.4	4	26.2667	0	0
CH315	Qihuangzhan	10.5	15.8333	137.8	36.125	1.65	21.885	3	7.2	4	27.5833	0	0
CH316	Chizaoxian	11.5	16.3333	150	41.5	1.55	26.8333	5	6.4	4	29.25	0	0
CH317	Yelicang	11.5	21.1667	153.8	43.875	1.55	28.349	3	8	5	30.5167	0	0
CH318	Baiguzi	12	15.3333	160.6	42.25	1.825	23.1304	5	6.4	3	30.0167	0	0
CH319	Wuganzao	12	20.8333	149	44.75	1.475	30.3929	5	8.4	4	25.3167	1	0
CH320	Yintiaozhan	10.25	16	171.8	33.875	1.75	19.3668	3	7	2	23.9333	0	0
CH322	BG 170	13.25	12	152	35.5	1.875	18.9583	3	8.8	2	NA	0	0
CH324	Dahonggu2	11.75	14.1667	175.8	47.5	1.9	25.0391	5	7	2	27.2833	NA	NA
CH325	Youzhan	13.25	16.5	80.4	29.625	1.75	16.9608	3	6.6	2	23.1833	0	0
CH326	Shuibawang	8.75	25.3333	103	42.125	2.425	17.4	1	5.4	3	25.05	0	0
CH327	Lichuanbaimaweizhan	15.5	17.1667	156.4	41.375	1.45	28.5893	5	8	2	27.8667	0	0
CH328	Tedali	14.75	14	79.8	25.25	1.925	13.1162	3	7.2	2	26.1	0	0
CH329	Ziyedao	13	16.5	183.4	46.25	1.45	31.9107	5	6.8	3	26.6	0	0
CH330	Guangling124	10.75	11.6667	151.8	40.125	1.55	25.849	4	8.2	4	25.9167	0	0
CH331	Hongmixiangmazhan	15.25	16	138.6	41.825	1.375	30.4354	3	9.2	2	24.8167	1	0
CH332	Xiaomagu	9.75	17.6667	139.8	42.375	2	21.1768	1	5.6	2	29.6333	1	1
CH333	Lengshuizhan	10.5	13.1667	159.6	39.375	2	19.6875	1	6.8	2	22.65	NA	NA
CH334	Tiegangu	10	26.8333	114.8	30.875	1.675	18.4651	3	9.2	3	25.8667	0	0
CH337	Guangdongzaoxiang	15.75	15	152.6	48.875	1.575	31.0312	3	8.4	4	26.05	NA	0
CH338	Xiajiaoheidao	11.25	18.5	166.2	49.375	1.45	34.1369	5	6.6	2	25.4667	0	0
CH339	Hejian	10.75	28.3333	174.167	39.25	1.475	26.6667	5	6.6	2	24.2667	0	0
CH340	Hantaizhan	11.25	21.3333	186.2	40.875	1.125	36.411	5	7.4	3	25.85	0	1
CH341	Xinzhenggu	9.25	18.5	193	52.125	1.875	27.8143	1	6.2	3	24.6667	0	0
CH342	Jiangbanuo	8.75	22	184	36.375	2.025	17.9845	1	6.4	3	26.1333	0	0
CH343	Haodongleng	7	10.3333	212.6	60	2.125	28.2289	5	6	3	30.85	0	1
CH344	Haobawan	10.75	20	152.8	41.5	1.575	26.39	5	8.4	2	29.6333	0	0
CH345	Haobixiang	9	11.5	183.286	48.375	1.7	28.5075	5	7.6	3	29.1833	1	1
CH346	Yinxuan1hao	7	13.6667	197.4	40.375	1.75	23.0719	1	6	3	23.9333	0	0
CH347	Lengshuibai	8.25	9.66667	205.4	44.875	1.7	26.4522	3	5.8	2	26.9167	0	0
CH348	Xiaobaigu	10.75	13	197.8	53.625	1.825	29.3677	3	7.4	3	29.8333	0	0
CH349	Bairizao	12.25	16.3333	142.6	40.25	1.75	22.9943	3	8.6	2	28.7833	1	0
CH350	Dingyaungu	13.25	14.1667	192.8	45	1.55	28.9948	5	8.2	3	31.2333	1	0
CH351	Honggu	13	15	171	58.25	1.475	39.5417	3	9	3	27.8667	1	0
CH352	Zigangu	9.5	14	179	46	1.8	25.5532	1	6.2	3	NA	NA	NA
CH353	Xiaobaigu	10.5	13.6667	189.4	32.625	1.65	19.8346	3	9.6	2	30.1167	1	0
CH354	Laozhuangbai	9.75	14	186	57.875	1.725	33.5294	1	6.8	2	28.1833	0	0
CH355	Dongdabai	9.25	12.1667	155.8	48.25	1.775	27.1855	1	5.4	2	28.8167	1	0
CH356	Niumaoxiangzao	12	18	136.2	43.125	1.575	27.4271	5	9.4	3	26.5333	1	0
CH357	Damagu	11	13.8333	164	52.125	1.625	32.1424	5	8.8	4	29.0333	0	1
CH358	Hongmidao	16.5	19	132.4	39.875	1.275	31.3462	5	11.2	4	23.4	1	1
CH359	Xiaohonggu	12.75	11.5	143.2	43	1.675	25.6847	1	9.2	3	25.45	1	1
CH360	Hongjiaoleizhan	11.5	16.8333	151.4	37.875	1.6	23.7126	3	10.4	3	26.2833	0	0
CH361	Chongyangnuo	17.25	12.1667	142.6	53.125	1.225	43.4535	1	9.8	3	28.0167	0	0
CH362	Yangxindalixian	11.75	14.8333	142.6	43.125	1.45	29.7143	4	8.6	5	26.9167	0	0
CH363	Wubaili	12.75	12.8333	79.4	31	1.6	19.3778	1	10	2	21.7333	0	0
CH364	Liaowapushidian	9.75	18.6667	142.2	44.125	1.6	27.5781	3	8.6	3	26.8	1	1
CH365	Dabaigu	11.5	16.6667	128	30	1.775	16.9199	4	9.8	4	27.6667	0	0
CH366	Hongjiaoqi	10.5	13.3333	156.6	41.75	1.7	24.5588	4	9.8	2	26.4	0	1
CH367	Xintangerpozao	8.25	21.6667	172.2	45.875	1.575	29.1719	4	6	3	27.35	0	0
CH368	Shadaoqingzhan	11.75	14.6667	142	50.5	1.3	39.0968	5	9.4	3	28.5333	0	0
CH369	Wujiaozhan	11.5	20.1667	169.6	54.625	1.8	30.4218	5	9.2	3	NA	0	0
CH370	Hongmidongzhan	12.5	17.1667	159.6	46.875	1.375	34.1484	5	9	3	25.75	0	0
CH371	Gaoganhe	9	19.3333	120	29	1.675	17.3024	4	8.8	4	NA	0	0
CH372	Bawangbian	21.5	16.6667	161.8	51.875	1.375	37.7335	5	8.6	3	27.6167	0	0
CH373	Xiangyanglaohonggu	11.5	13.6667	169	40.25	1.725	23.3701	5	8.4	2	27.5333	1	0
CH374	Dalangan	11.75	16.5	148	39.875	1.575	25.349	3	8.6	3	28.2833	0	0
CH375	Wushaogu	16.25	12.3333	140.167	47	1.55	30.3542	1	11	2	24.3667	0	0
CH376	Maoxiangzhan	12.75	21.6667	167.8	50.25	1.6	31.4035	5	9.8	2	26.1667	NA	NA
CH377	Lepingbai	15.75	19.3333	116	33.75	1.325	25.5082	3	11.2	3	24.0667	0	0
CH378	Yelicang	7.75	15.6667	144	41.25	1.525	27.029	3	7.4	4	29.3833	NA	0
CH379	Muqiuchui	9	18.8333	143.25	32.375	1.8	17.9941	1	7	2	NA	NA	NA
CH380	Sanlicun	14.25	14.8333	145.5	45.75	1.425	32.1607	5	9	3	26.4667	0	1
CH381	Zuchaxian	10.75	21	137.8	34.25	1.575	21.75	4	7.2	5	27.85	0	0
CH382	Liushizi	11.25	17.5	105	33	1.475	22.3571	3	6.6	2	25.55	NA	NA
CH383	Nibuzhan	15.5	14	132	37	1.45	25.5417	3	8.8	3	23.2167	NA	NA
CH384	Baijiaoe	14.25	21.1667	149.8	43.875	1.425	30.7976	3	10	4	27.9833	0	0
CH385	Waibadan	11.25	18.1667	115.8	32.625	1.525	21.4271	4	7.8	4	24.7333	0	0
CH386	Lengshuibai	13	20	137.8	39	1.4	27.8571	3	7.8	3	28.7333	NA	NA
CH387	Bayuebai	16.75	20.3333	155.6	45.125	1.75	25.8374	5	10	3	25.1	1	0
CH388	Mazhan(1)	15	15.5	156.2	37.625	1.65	22.7941	5	11	3	25.0167	0	1
CH389	Hongmidongzhan	15	19	156.8	43.125	1.575	27.401	5	10.4	3	23.45	1	1
CH390	101	14	14.5	121.6	38.625	1.6	24.1406	1	12	2	23.5667	0	0
CH391	R 4015	12	15.3333	124.4	41.25	1.925	21.4375	1	8	2	26.3	0	0
CH392	Gannong429	12.25	21.1667	147.4	42.75	1.625	26.3373	5	9.4	3	29.7167	0	0
CH393	Wuzhuzhan	9.75	14	145.2	40.875	1.675	24.4347	1	7.8	4	24.3333	0	0
CH394	Nanchengwuchuanzao	10	16.3333	141.4	37.75	1.65	22.8814	5	6.8	3	30.4167	0	0
CH395	Xiyedongzhan	14	13	159.4	32.25	1.075	30.0682	5	8.6	3	20.95	0	0
CH396	Tiejiaozhan	11	10	142.2	44.5	1.55	28.7917	5	9.6	2	28.3333	1	0
CH397	Huikenuo	12.75	12.8333	99.6667	31.25	1.725	18.1127	1	6.8	2	23.5	0	1
CH398	Hongquegu	11.5	17.1667	161.6	38.75	1.25	31.0577	3	9.6	4	26.9167	0	1
CH399	Donggu	11.25	14.5	169.6	43.375	1.7	25.5147	5	9	3	27.4	1	0
CH400	Shazhounuo	11	13.1667	173.8	36.875	1.725	21.4767	5	7.8	2	27.5	0	0
CH401	Chihe	14	12.8333	155.2	44.75	1.3	34.4231	5	11.8	2	26.2	1	0
CH402	Hongmiyoudao	17.25	22	169.2	43.875	1.3	33.75	5	11.4	3	29.2333	1	0
CH403	Hongmiyaozhan	19.75	19.1667	161.2	45.5	1.325	34.3956	5	9	3	26.6667	1	0
CH404	Ningnong1hao	14.5	22.3333	166.5	49	1.35	36.3462	5	10.8	3	27.7333	0	1
CH405	Yiyangzhan	12.25	14.8333	164.2	40.875	1.45	28.1667	5	10.4	3	NA	0	0
CH406	Shuangkang8hao	11.75	11.8333	102.6	31	1.7	18.2726	1	10.6	2	25.5833	0	0
CH407	Xianzidao	11.75	11.5	143	42.875	1.65	26.0248	5	9	2	NA	0	0
CH408	Baijiaoe	10.25	17.6667	162.6	47.375	1.675	28.3364	5	10	4	27.6333	0	0
CH409	Qishizao	8.25	14.1667	150.4	36	1.975	18.2599	3	6	1	25.3833	0	0
CH410	Shadiaozi	NA	20.6667	159	51.375	1.675	30.6158	5	8.4	2	29.8	0	0
CH411	Erzaozi	7.25	17.1667	145.8	48.625	1.675	29.0119	5	7.2	2	30.4	NA	NA
CH412	Xiaobaigu	11	12	99.8333	29.375	1.45	20.3155	1	10.8	2	22.8667	0	0
CH413	Qingyouzhan	11.75	14.6667	95	34.25	1.4	24.4643	1	8.6	1	22.4333	NA	NA
CH414	Huangzhan	11.5	10	97	28.375	1.35	21.0714	1	10.4	2	21.7333	0	0
CH415	Baiyanzhan	10.5	14.8333	145.2	43.625	1.575	27.7135	3	9.2	2	29.85	0	0
CH416	Haojingkang	9	15.6667	177	34.75	1.675	20.7675	3	6.4	2	22.4167	0	0
CH417	Yemi	12	14.5	152	42.75	1.225	34.9439	5	10.8	2	26.5833	0	0
CH419	Yinghongke	9	10.6667	90.2	33	1.7	19.4746	3	9.2	2	25.2333	0	0
CH420	Diancangditang	10.25	13.6667	136.2	31.625	1.4	22.5893	5	8.6	3	25.6833	NA	NA
CH421	Diancangdi	12.75	11	129	32.25	1.3	24.8077	3	12.4	3	28.2833	0	0
CH422	Tianbaoerlanzhan	NA	12.8333	140.4	45	1.525	29.5104	5	9.6	5	28.4	1	1
CH423	Xintanghongjiaoqizao	NA	11.5	149	41.375	1.6	25.864	3	9	2	26.7667	0	1
CH424	Shazhan	10.25	16.8333	156.6	49.25	1.55	31.7656	5	7.4	3	27.7833	0	0
CH425	Mapingzaogu	NA	18.3333	135.8	44	1.65	26.7255	5	9.2	4	28.4333	NA	NA
CH426	Baichi	NA	14.1667	134.2	33.75	1.425	23.6488	3	7.6	3	27.7833	NA	NA
CH427	Machengjiangxizao	12.25	10.6667	154.4	33.875	1.675	20.2344	3	8	3	21.6167	0	0
CH428	Huizhangu	5.75	12.5	178.2	36.875	1.9	19.4079	3	5.4	3	24.25	0	0
CH429	Gonganmakezhan	14.25	15.5	170.2	42.625	1.325	32.2527	3	11.2	3	25.1667	1	1
CH431	Jinguazi	NA	9.66667	146.2	36.875	1.475	25.0744	5	8	3	27.3	0	0
CH432	Fangxianwubaili	9.5	10.6667	160	59.125	1.425	41.5595	5	8.2	3	27.2667	0	0
CH433	Sankecunnuogu	9.75	9.66667	139.6	43.875	1.35	32.5481	3	7.6	2	28.6667	0	0
CH434	Xingshanlengshuigu	11.5	11.3333	144.8	33.75	1.4	24.0687	1	8.2	3	24.0167	1	0
CH435	Ziguilengshuigu	8.75	11.5	152.4	48	1.375	34.8558	5	7.2	4	27.4167	1	0
CH436	Wufengbaishidao	8.5	19.6667	156.2	40.25	1.775	22.7124	3	6.8	4	29	NA	NA
CH437	Enshisanbaike	12.25	16.3333	161.8	43.125	1.55	27.8606	3	8.6	2	29.5167	1	0
CH438	Baiguoxiaohonggu	10	16.3333	164	39.375	1.525	25.7917	5	8.4	3	28.5167	1	0
CH439	Enshiyexiacang	14.25	14.5	157.6	45.5	1.65	27.6149	5	6.8	3	24.5167	0	0
CH440	Enshidishuidao	7.5	10.3333	163.6	43.625	1.875	23.2602	3	5.8	2	27.6	0	0
CH441	Guiyangzhan	12	15.5	152.6	48.625	1.65	29.4899	3	8	3	28.5167	0	0
CH443	Maweizhan	10.75	24.8333	148.2	36.75	1.675	21.9485	4	6.6	3	29.7667	0	0
CH444	Yanzhan	7.75	17.3333	165.6	52.5	1.75	30.049	3	4.6	2	29.8833	0	0
CH445	Hefenghuangzhan	8	18	150.4	36.375	1.675	21.7325	5	7.4	2	23.8167	1	0
CH446	Qitouhuang	11.25	18.6667	148.2	37.375	1.4	26.6964	3	6	3	22.84	0	0
CH447	Bashizao	10.5	22	114	36	1.55	23.224	5	9	4	23.45	0	0
CH451	Xiaodaogu	11.75	15.3333	127	37.25	1.425	26.2024	4	8.2	3	26.0167	0	0
CH452	Xiangxiangmi	10	12.3333	149.6	40.5	1.375	29.4574	1	7	2	26.0833	0	0
CH453	Leiguzhan	9.5	16.8333	156.6	42.625	1.375	31.0234	3	6.6	4	29.1	0	0
CH454	Shuimadao	10.5	19.1667	175.5	33.125	1.95	16.977	1	5	2	24.6167	0	0
CH455	Changguzao	9.5	18.5	135.2	32.75	1.45	22.5298	3	7.8	3	23.55	0	0
CH456	Langanzhan	19	17.6667	132.2	27.925	1.45	19.2357	1	11.2	2	21.75	1	0
CH457	Qingsedao	12.75	17	133.8	36	1.275	28.3013	3	10.2	4	27.9	0	0
CH458	Lvqitou	9.75	16.3333	182.6	39.5	1.675	23.5708	1	6.4	3	27.4667	0	0
CH459	Laoyingnuo	11	14	187.2	42.75	1.8	23.7291	3	7.6	3	NA	NA	NA
CH460	Haojingke	11.75	14.1667	170.4	40.625	1.675	24.2555	3	7.4	NA	25.9	1	0
CH461	Laojinggu	11.75	18	139.8	42.45	1.625	26.1452	3	7.6	2	23.5	1	0
CH462	Dazaogu	9.5	18.8333	178	35	1.675	20.8732	3	6.8	2	23.15	1	0
CH463	Lengshuizao	10.5	10	153.4	39.5	1.45	27.2768	1	7	4	26.6167	1	0
CH464	Zaohonggu	11	9	142.2	40.45	1.5	26.9667	1	6.8	2	25.5167	1	0
CH465	Xiaobaigu	9	8.66667	152.6	47.875	1.575	30.375	1	6.6	2	26.65	0	0
CH466	Lvbanggu	9.25	18	172.8	42.625	1.875	22.7595	7	4.8	2	29.65	1	1
CH467	Longjianghong	10	10.6667	181.2	60.25	2.05	29.4256	3	6.8	3	30.25	0	0
CH468	Huangkegu	10.75	17.6667	181.4	41.125	1.375	29.9107	5	6.8	3	27.2	1	1
CH469	Hongmaxiangu	9.5	10	194.8	43.875	1.875	23.3589	3	7	2	27.6	1	0
CH470	Yanzhan	10.5	10.3333	170.2	51.375	1.625	31.6612	5	6.4	5	29.1	0	0
CH471	Xiaobaizhan	15	19.6667	166.4	42.5	1.65	25.7996	5	7.4	3	27.65	0	0
CH472	Maguzi	12.5	15.5	145.6	46	1.825	25.1974	1	7.8	5	27.7333	1	0
CH473	Yapozhan	10.5	21.1667	120	36.25	1.625	22.3208	5	8.2	3	24.35	0	0
CH474	Honghuami	11.75	14.8333	162	45.875	1.725	26.6013	5	8.6	4	27.6167	1	0
CH475	Qingganzhan2	13.25	14	159.6	40.625	1.775	22.884	3	10	2	25.9167	0	0
CH476	Nantezhan2	12.25	11	92.6	32.25	1.725	18.6887	1	7.4	3	23.4333	0	0
CH477	Jiugongji	12.5	19.3333	156.6	33.625	1.525	22.0365	4	8.2	1	27.4833	0	0
CH478	Banbianzhan	12	18	167	48.75	1.8	27.0489	5	10.8	4	24	1	0
CH479	Xiaomagu	10	15	174	36.875	1.525	24.2135	5	7.2	3	28.7667	1	1
CH480	Baimi	9.25	13.5	178.4	58.125	1.925	30.2105	3	6.6	2	29.5833	0	0
CH481	Dabaigu	11.25	17.3333	152.2	37.875	1.95	19.4455	3	9.4	2	27.65	0	0
CH482	Baigangu	11.5	11.1667	187.2	41.075	1.5	27.3973	5	6	3	28.75	1	0
CH483	Maweizhan	9	22	138.667	54.375	1.675	32.4586	3	6.8	3	30.3833	0	0
CH484	Hongjiaozhan	11	16.5	177.8	45.875	1.325	34.7047	1	10.4	3	26.4667	1	1
CH485	Honggu	8.25	14.1667	140.4	51.25	1.275	40.1603	3	7.8	2	24.2667	1	1
CH486	Tuhongzhao	12.75	9.66667	153.2	46.5	1.575	29.5625	3	8.4	4	29.5667	1	0
CH487	Yingtaonuo	NA	10.8333	152.8	38.625	1.4	27.5893	3	7.2	4	28.2333	1	0
CH488	Gangannuo	9.75	10.3333	113	40.875	1.625	25.17	1	6.8	2	27.2333	0	0
CH489	Lengshuigu	10.25	10.6667	145.8	38.25	1.625	23.5297	5	7.4	5	25.9833	0	0
CH490	Dabaimizhan	13.25	16	130.6	41.125	1.55	26.5938	3	7	3	24.8667	0	0
CH491	Shuidaobawang	6.5	28.1667	92.2	47.5	2.2	21.6088	1	6	3	26.95	0	0
CH492	Sanpianzhan	11	22.1667	152.167	46.125	1.7	27.1324	3	7.8	4	28.8	0	0
CH494	Xiaomaweizhan	10.75	18.8333	158.2	42.75	1.55	27.5938	3	6.2	4	26.65	0	0
CH495	Daziben	13	10	159	41.75	1.55	26.9271	3	10	2	27.9333	1	0
CH496	Lengshuigu	8.5	16.8333	202.8	63.125	2	31.6601	5	5.8	2	27.2667	1	0
CH497	Xiaohongjiao1	10.5	9.66667	182.4	46.25	1.925	24.0625	5	6.4	3	NA	1	1
CH498	Yangu	13	19.6667	161.8	NA	NA	NA	NA	8.6	4	28.3167	NA	0
CH499	Youzhan	9.5	14.8333	150.6	46.375	1.75	26.7104	1	6.6	4	24.9833	1	1
CH500	Nadaoqie2	NA	14.8333	130	36.25	1.425	25.4405	5	9.2	4	27.1333	0	0
CH501	Xiaomagu3	11.5	15.5	149.2	46.125	1.475	31.4174	3	8.8	3	26.6833	0	1
CH502	Liuyuegu	12.25	13.6667	147	46.75	1.8	25.9722	5	6.8	3	27.0333	1	0
CH503	Langanma1	13.5	12.5	136	40.375	1.7	23.75	5	6.4	2	27.3333	1	1
CH504	Xianainuo	13.25	17.5	99	33.85	2.125	15.9307	1	7.2	2	24.9	0	0
CH505	Yangzhan	13.25	16.6667	156.6	44.375	1.375	32.2184	5	9.2	2	26.9167	0	0
CH506	Xiangdao	13.75	16.1667	107.6	34.65	1.425	24.3	1	10	2	24.5667	0	0
CH507	Yanzhan(2)	9	13.5	191	43.375	2.15	20.1989	5	6.8	3	29.7333	1	1
CH509	Lengshuihong	8.5	11	NA	NA	NA	NA	NA	6.2	NA	25.8333	1	0
CH511	SINANDOMENG	9.25	11.5	120.667	41.25	1.75	23.558	1	7	2	28.3833	0	0
CH512	AWN NAW(GS NO.17613)	10.5	22.3333	NA	NA	NA	NA	NA	NA	NA	NA	NA	NA
CH513	NIAW SANPAH TAWNG	8.25	21.8333	NA	NA	NA	NA	NA	NA	NA	NA	NA	NA
CH514	GANJAY(ACC76349)	14.25	13.1667	119.333	31.95	1.275	25.0705	1	9.2	2	27.2333	0	0
CH519	BATHKIRIEL	9	17.6667	164.4	63.375	1.55	40.9271	1	6.8	2	29.05	0	0
CH520	MURUNGAWEE	10.5	22.8333	197.4	52.5	1.55	33.8542	1	7.6	3	27.55	1	1
CH522	Guangluai4hao	11	17	84.8	29.875	1.825	16.4638	3	8.4	2	22.8333	0	0
CH524	Tetebo	18.5	20	172	39.75	1.425	27.9345	5	12.6	3	25.7833	0	0
CH525	Zhenlong13	9.5	12.8333	96.8	28.625	1.65	17.349	1	8	2	26.2167	0	0
CH526	Sifeng43	8	12.1667	78.4	30.75	1.35	22.7473	3	7.2	2	23.25	0	0
