# Supplementary material for: Genetic variation and association mapping for 12 agronomic traits in indica rice
Source: BMC Genomics. 2015 Dec 16;16:1067. doi: 10.1186/s12864-015-2245-2 (PMC4681178; doi:10.1186/s12864-015-2245-2)
Supplement: Additional file 11:Table S8. — Summary of 298 significant peak SNPs, including known genes (or QTLs) and new candidate genes. (XLSX 109 kb) [file 12864_2015_2245_MOESM11_ESM.xlsx]

## Sheet: Sheet1
Table S8. Summary of 298 significant peak SNPs, including known genes (or QTLs) and new candidate genes
Trait	Environment	Marker	Chromosome	IRGSP. v4	MSU. v6	P- value	R2 (%)	Significance level a	Known locus	Candidate gene (MSU. v6)
Tiller number	Lingshui	seq-rs494	1	32893083	31136193	0.00138	2.974	c		LOC_Os01g53980;	LOC_Os01g53990;	LOC_Os01g54000;	LOC_Os01g54010;	LOC_Os01g54020;	LOC_Os01g54040;	LOC_Os01g54030;	LOC_Os01g54050;	LOC_Os01g54060;	LOC_Os01g54070;	LOC_Os01g54080;	LOC_Os01g54090;	LOC_Os01g54100;	LOC_Os01g54119;	LOC_Os01g54140;	LOC_Os01g54150;	LOC_Os01g54160;	LOC_Os01g54170;	LOC_Os01g54180;	LOC_Os01g54190;	LOC_Os01g54200;	LOC_Os01g54210;	LOC_Os01g54220;	LOC_Os01g54230;	LOC_Os01g54240;	LOC_Os01g54250;	LOC_Os01g54260;	LOC_Os01g54270;	LOC_Os01g54280;	LOC_Os01g54290
		seq-rs744	2	2019516	2019516	0.00101	3.119	c		LOC_Os02g04360;	LOC_Os02g04369;	LOC_Os02g04380;	LOC_Os02g04390;	LOC_Os02g04400;	LOC_Os02g04410;	LOC_Os02g04420;	LOC_Os02g04430;	LOC_Os02g04440;	LOC_Os02g04450;	LOC_Os02g04460;	LOC_Os02g04470;	LOC_Os02g04480;	LOC_Os02g04490;	LOC_Os02g04500;	LOC_Os02g04510;	LOC_Os02g04520;	LOC_Os02g04530;	LOC_Os02g04540;	LOC_Os02g04550;	LOC_Os02g04560;	LOC_Os02g04570;	LOC_Os02g04580;	LOC_Os02g04590;	LOC_Os02g04600;	LOC_Os02g04610;	LOC_Os02g04620;	LOC_Os02g04630;	LOC_Os02g04640;	LOC_Os02g04650;	LOC_Os02g04660;	LOC_Os02g04670;	LOC_Os02g04680;	LOC_Os02g04690
		seq-rs795	2	4209710	4209710	0.0024	2.722	c		LOC_Os02g07840;	LOC_Os02g07850;	LOC_Os02g07860;	LOC_Os02g07870;	LOC_Os02g07880;	LOC_Os02g07890;	LOC_Os02g07900;	LOC_Os02g07910;	LOC_Os02g07920;	LOC_Os02g07930;	LOC_Os02g07940;	LOC_Os02g07950;	LOC_Os02g07960;	LOC_Os02g07970;	LOC_Os02g07980;	LOC_Os02g07990;	LOC_Os02g08000;	LOC_Os02g08010;	LOC_Os02g08014;	LOC_Os02g08018;	LOC_Os02g08020;	LOC_Os02g08030;	LOC_Os02g08040;	LOC_Os02g08050;	LOC_Os02g08060;	LOC_Os02g08070;	LOC_Os02g08080;	LOC_Os02g08090;	LOC_Os02g08100;	LOC_Os02g08110;	LOC_Os02g08120;	LOC_Os02g08140;	LOC_Os02g08130
		seq-rs1405	3	2129194	2149854	0.00020322	3.857	bc		LOC_Os03g04430;	LOC_Os03g04440;	LOC_Os03g04450;	LOC_Os03g04460;	LOC_Os03g04470;	LOC_Os03g04480;	LOC_Os03g04490;	LOC_Os03g04494;	LOC_Os03g04500;	LOC_Os03g04520;	LOC_Os03g04530;	LOC_Os03g04540;	LOC_Os03g04545;	LOC_Os03g04550;	LOC_Os03g04560;	LOC_Os03g04570;	LOC_Os03g04580;	LOC_Os03g04590;	LOC_Os03g04600;	LOC_Os03g04610;	LOC_Os03g04620;	LOC_Os03g04630;	LOC_Os03g04640;	LOC_Os03g04650;	LOC_Os03g04660;	LOC_Os03g04670;	LOC_Os03g04680;	LOC_Os03g04690;	LOC_Os03g04700;	LOC_Os03g04710
Tiller number	Hangzhou	seq-rs480	1	30323072	28566182	0.0002999	3.619	c		LOC_Os01g49490;	LOC_Os01g49500;	LOC_Os01g49529;	LOC_Os01g49510;	LOC_Os01g49550;	LOC_Os01g49560;	LOC_Os01g49570;	LOC_Os01g49580;	LOC_Os01g49600;	LOC_Os01g49614;	LOC_Os01g49630;	LOC_Os01g49640;	LOC_Os01g49650;	LOC_Os01g49660;	LOC_Os01g49670;	LOC_Os01g49680;	LOC_Os01g49690;	LOC_Os01g49700;	LOC_Os01g49710;	LOC_Os01g49720;	LOC_Os01g49730;	LOC_Os01g49740;	LOC_Os01g49750;	LOC_Os01g49770;	LOC_Os01g49760;	LOC_Os01g49780;	LOC_Os01g49790;	LOC_Os01g49800;	LOC_Os01g49810;	LOC_Os01g49820;	LOC_Os01g49830;	LOC_Os01g49840;	LOC_Os01g49849;	LOC_Os01g49860;	LOC_Os01g49870;	LOC_Os01g49880;	LOC_Os01g49890;	LOC_Os01g49900;	LOC_Os01g49910
		seq-rs491	1	32675788	30918898	0.00046673	2.721	c		LOC_Os01g53640;	LOC_Os01g53650;	LOC_Os01g53660;	LOC_Os01g53670;	LOC_Os01g53680;	LOC_Os01g53690;	LOC_Os01g53700;	LOC_Os01g53710;	LOC_Os01g53730;	LOC_Os01g53720;	LOC_Os01g53740;	LOC_Os01g53750;	LOC_Os01g53760;	LOC_Os01g53770;	LOC_Os01g53779;	LOC_Os01g53790;	LOC_Os01g53800;	LOC_Os01g53810;	LOC_Os01g53820;	LOC_Os01g53830;	LOC_Os01g53840;	LOC_Os01g53850;	LOC_Os01g53860;	LOC_Os01g53870;	LOC_Os01g53880;	LOC_Os01g53890;	LOC_Os01g53900;	LOC_Os01g53910;	LOC_Os01g53930;	LOC_Os01g53920;	LOC_Os01g53940;	LOC_Os01g53950
		seq-rs1197	2	27269122	26376392	0.00182	2.802	c		LOC_Os02g43560;	LOC_Os02g43570;	LOC_Os02g43580;	LOC_Os02g43590;	LOC_Os02g43594;	LOC_Os02g43600;	LOC_Os02g43610;	LOC_Os02g43620;	LOC_Os02g43630;	LOC_Os02g43640;	LOC_Os02g43660;	LOC_Os02g43670;	LOC_Os02g43680;	LOC_Os02g43690;	LOC_Os02g43700;	LOC_Os02g43710;	LOC_Os02g43720;	LOC_Os02g43730;	LOC_Os02g43750;	LOC_Os02g43740;	LOC_Os02g43760;	LOC_Os02g43770;	LOC_Os02g43780;	LOC_Os02g43790;	LOC_Os02g43800;	LOC_Os02g43810;	LOC_Os02g43820;	LOC_Os02g43830;	LOC_Os02g43840;	LOC_Os02g43850
		seq-rs1206	2	27942833	27050103	9.891e-06	5.181	bc		LOC_Os02g44520;	LOC_Os02g44530;	LOC_Os02g44540;	LOC_Os02g44550;	LOC_Os02g44560;	LOC_Os02g44570;	LOC_Os02g44590;	LOC_Os02g44599;	LOC_Os02g44610;	LOC_Os02g44620;	LOC_Os02g44630;	LOC_Os02g44642;	LOC_Os02g44654;	LOC_Os02g44670;	LOC_Os02g44680;	LOC_Os02g44690;	LOC_Os02g44700;	LOC_Os02g44704;	LOC_Os02g44710;	LOC_Os02g44720;	LOC_Os02g44740;	LOC_Os02g44730;	LOC_Os02g44750;	LOC_Os02g44760;	LOC_Os02g44780;	LOC_Os02g44770;	LOC_Os02g44790;	LOC_Os02g44800;	LOC_Os02g44810;	LOC_Os02g44820;	LOC_Os02g44830;	LOC_Os02g44840
		seq-rs1273	2	32649589	31756859	0.00071392	3.225	c		LOC_Os02g51680;	LOC_Os02g51689;	LOC_Os02g51700;	LOC_Os02g51710;	LOC_Os02g51720;	LOC_Os02g51730;	LOC_Os02g51740;	LOC_Os02g51750;	LOC_Os02g51760;	LOC_Os02g51770;	LOC_Os02g51780;	LOC_Os02g51790;	LOC_Os02g51799;	LOC_Os02g51810;	LOC_Os02g51830;	LOC_Os02g51820;	LOC_Os02g51840;	LOC_Os02g51850;	LOC_Os02g51860;	LOC_Os02g51870;	LOC_Os02g51880;	LOC_Os02g51900;	LOC_Os02g51890;	LOC_Os02g51910;	LOC_Os02g51920;	LOC_Os02g51930;	LOC_Os02g51939;	LOC_Os02g51950;	LOC_Os02g51960;	LOC_Os02g51970;	LOC_Os02g51980;	LOC_Os02g51990;	LOC_Os02g52000;	LOC_Os02g52010;	LOC_Os02g52020;	LOC_Os02g52030;	LOC_Os02g52040;	LOC_Os02g52050
		seq-rs1300	2	34675915	33783185	0.00064737	3.27	c		LOC_Os02g54980;	LOC_Os02g54990;	LOC_Os02g55000;	LOC_Os02g55010;	LOC_Os02g55020;	LOC_Os02g55030;	LOC_Os02g55040;	LOC_Os02g55050;	LOC_Os02g55060;	LOC_Os02g55070;	LOC_Os02g55080;	LOC_Os02g55090;	LOC_Os02g55100;	LOC_Os02g55110;	LOC_Os02g55120;	LOC_Os02g55134;	LOC_Os02g55130;	LOC_Os02g55140;	LOC_Os02g55150;	LOC_Os02g55160;	LOC_Os02g55170;	LOC_Os02g55180;	LOC_Os02g55190;	LOC_Os02g55200;	LOC_Os02g55210;	LOC_Os02g55220;	LOC_Os02g55230;	LOC_Os02g55240;	LOC_Os02g55250;	LOC_Os02g55260;	LOC_Os02g55270;	LOC_Os02g55280;	LOC_Os02g55290;	LOC_Os02g55300;	LOC_Os02g55310;	LOC_Os02g55320;	LOC_Os02g55330;	LOC_Os02g55340
		seq-rs2035	4	11578774	11522656	8.4946e-05	3.446	bc		LOC_Os04g20430;	LOC_Os04g20440;	LOC_Os04g20450;	LOC_Os04g20460;	LOC_Os04g20474;	LOC_Os04g20490;	LOC_Os04g20500;	LOC_Os04g20510;	LOC_Os04g20520;	LOC_Os04g20540;	LOC_Os04g20550;	LOC_Os04g20560;	LOC_Os04g20570;	LOC_Os04g20590;	LOC_Os04g20600;	LOC_Os04g20610;	LOC_Os04g20620;	LOC_Os04g20630;	LOC_Os04g20640;	LOC_Os04g20650;	LOC_Os04g20670;	LOC_Os04g20680;	LOC_Os04g20690;	LOC_Os04g20700;	LOC_Os04g20710;	LOC_Os04g20720;	LOC_Os04g20730
		seq-rs5514	12	1062114	1062114	0.00235	2.688	c		LOC_Os12g02730;	LOC_Os12g02760;	LOC_Os12g02750;	LOC_Os12g02770;	LOC_Os12g02780;	LOC_Os12g02790;	LOC_Os12g02800;	LOC_Os12g02810;	LOC_Os12g02814;	LOC_Os12g02820;	LOC_Os12g02830;	LOC_Os12g02840;	LOC_Os12g02850;	LOC_Os12g02860;	LOC_Os12g02870;	LOC_Os12g02880;	LOC_Os12g02890;	LOC_Os12g02900;	LOC_Os12g02910;	LOC_Os12g02920;	LOC_Os12g02930;	LOC_Os12g02940;	LOC_Os12g02950;	LOC_Os12g02960;	LOC_Os12g02970;	LOC_Os12g02980;	LOC_Os12g02990;	LOC_Os12g03000;	LOC_Os12g03010;	LOC_Os12g03020;	LOC_Os12g03030;	LOC_Os12g03040;	LOC_Os12g03050;	LOC_Os12g03060;	LOC_Os12g03080;	LOC_Os12g03070
Tiller angle	Lingshui	seq-rs1879	3	36291552	35433689	0.00283	2.62	c		LOC_Os03g62400;	LOC_Os03g62410;	LOC_Os03g62420;	LOC_Os03g62430;	LOC_Os03g62440;	LOC_Os03g62450;	LOC_Os03g62460;	LOC_Os03g62470;	LOC_Os03g62480;	LOC_Os03g62490;	LOC_Os03g62500;	LOC_Os03g62510;	LOC_Os03g62516;	LOC_Os03g62522;	LOC_Os03g62530;	LOC_Os03g62539;	LOC_Os03g62550;	LOC_Os03g62560;	LOC_Os03g62570;	LOC_Os03g62580;	LOC_Os03g62590;	LOC_Os03g62600;	LOC_Os03g62620;	LOC_Os03g62610;	LOC_Os03g62630;	LOC_Os03g62640;	LOC_Os03g62650;	LOC_Os03g62660;	LOC_Os03g62670;	LOC_Os03g62680;	LOC_Os03g62690;	LOC_Os03g62700;	LOC_Os03g62710;	LOC_Os03g62720;	LOC_Os03g62740;	LOC_Os03g62730;	LOC_Os03g62760;	LOC_Os03g62750;	LOC_Os03g62770;	LOC_Os03g62780;
		seq-rs2509	5	14879378	14844108	0.00072829	3.236	c		LOC_Os05g25470;	LOC_Os05g25480;	LOC_Os05g25490;	LOC_Os05g25500;	LOC_Os05g25510;	LOC_Os05g25520;	LOC_Os05g25530;	LOC_Os05g25540;	LOC_Os05g25550;	LOC_Os05g25560;	LOC_Os05g25570;	LOC_Os05g25580;	LOC_Os05g25590;	LOC_Os05g25600;	LOC_Os05g25610;	LOC_Os05g25620;	LOC_Os05g25630;	LOC_Os05g25640;	LOC_Os05g25650;	LOC_Os05g25660;	LOC_Os05g25670;	LOC_Os05g25680;	LOC_Os05g25690;	LOC_Os05g25700;	LOC_Os05g25710;	LOC_Os05g25720;	LOC_Os05g25740;	LOC_Os05g25750;	LOC_Os05g25760;	LOC_Os05g25770;	LOC_Os05g25780
		seq-rs2561	5	18546057	18476820	0.00109	3.267	c		LOC_Os05g31680;	LOC_Os05g31690;	LOC_Os05g31700;	LOC_Os05g31710;	LOC_Os05g31720;	LOC_Os05g31730;	LOC_Os05g31740;	LOC_Os05g31744;	LOC_Os05g31750;	LOC_Os05g31770;	LOC_Os05g31760;	LOC_Os05g31780;	LOC_Os05g31785;	LOC_Os05g31800;	LOC_Os05g31810;	LOC_Os05g31820;	LOC_Os05g31830;	LOC_Os05g31840;	LOC_Os05g31850;	LOC_Os05g31860;	LOC_Os05g31874;	LOC_Os05g31890;	LOC_Os05g31900;	LOC_Os05g31910;	LOC_Os05g31914;	LOC_Os05g31920;	LOC_Os05g31930;	LOC_Os05g31940;	LOC_Os05g31950;	LOC_Os05g31959;	LOC_Os05g31970
		seq-rs3945	8	20832058	20741339	0.00045214	3.454	c		LOC_Os08g33190;	LOC_Os08g33200;	LOC_Os08g33210;	LOC_Os08g33220;	LOC_Os08g33230;	LOC_Os08g33240;	LOC_Os08g33250;	LOC_Os08g33260;	LOC_Os08g33270;	LOC_Os08g33280;	LOC_Os08g33290;	LOC_Os08g33300;	LOC_Os08g33320;	LOC_Os08g33330;	LOC_Os08g33340;	LOC_Os08g33350;	LOC_Os08g33360;	LOC_Os08g33370;	LOC_Os08g33380;	LOC_Os08g33390;	LOC_Os08g33400;	LOC_Os08g33410
		seq-rs4142	9	7472815	6906103	0.00116	3.139	c		LOC_Os09g12060;	LOC_Os09g12070;	LOC_Os09g12080;	LOC_Os09g12090;	LOC_Os09g12100;	LOC_Os09g12110;	LOC_Os09g12120;	LOC_Os09g12130;	LOC_Os09g12140;	LOC_Os09g12150;	LOC_Os09g12160;	LOC_Os09g12170;	LOC_Os09g12180;	LOC_Os09g12190;	LOC_Os09g12200;	LOC_Os09g12210;	LOC_Os09g12220;	LOC_Os09g12230;	LOC_Os09g12240;	LOC_Os09g12250;	LOC_Os09g12260;	LOC_Os09g12270;	LOC_Os09g12290
		seq-rs4356	9	21752313	20920190	0.00401	2.462	d	TAC1[3]
		seq-rs5171	11	22827659	20518998	0.00205	2.788	c		LOC_Os11g35620;	LOC_Os11g35630;	LOC_Os11g35640;	LOC_Os11g35650;	LOC_Os11g35660;	LOC_Os11g35670;	LOC_Os11g35680;	LOC_Os11g35690;	LOC_Os11g35700;	LOC_Os11g35710;	LOC_Os11g35720;	LOC_Os11g35730;	LOC_Os11g35740;	LOC_Os11g35750;	LOC_Os11g35756;	LOC_Os11g35762;	LOC_Os11g35770;	LOC_Os11g35780;	LOC_Os11g35790;	LOC_Os11g35800;	LOC_Os11g35810;	LOC_Os11g35820;	LOC_Os11g35830;	LOC_Os11g35840;	LOC_Os11g35850;	LOC_Os11g35860;	LOC_Os11g35870;	LOC_Os11g35880;	LOC_Os11g35890;	LOC_Os11g35900
Tiller angle	Hangzhou	seq-rs168	1	5703658	5703678	0.00021387	3.614	bc		LOC_Os01g10560;	LOC_Os01g10570;	LOC_Os01g10580;	LOC_Os01g10590;	LOC_Os01g10600;	LOC_Os01g10610;	LOC_Os01g10630;	LOC_Os01g10640;	LOC_Os01g10650;	LOC_Os01g10660;	LOC_Os01g10670;	LOC_Os01g10680;	LOC_Os01g10690;	LOC_Os01g10700;	LOC_Os01g10710;	LOC_Os01g10720;	LOC_Os01g10729;	LOC_Os01g10740;	LOC_Os01g10750;	LOC_Os01g10760;	LOC_Os01g10770;	LOC_Os01g10780;	LOC_Os01g10790;	LOC_Os01g10800;	LOC_Os01g10810;	LOC_Os01g10820;	LOC_Os01g10830;	LOC_Os01g10840;	LOC_Os01g10850;	LOC_Os01g10860;	LOC_Os01g10870
		seq-rs809	2	5070308	5070308	0.00040167	3.34	c		LOC_Os02g09670;	LOC_Os02g09690;	LOC_Os02g09710;	LOC_Os02g09720;	LOC_Os02g09730;	LOC_Os02g09740;	LOC_Os02g09750;	LOC_Os02g09760;	LOC_Os02g09770;	LOC_Os02g09780;	LOC_Os02g09790;	LOC_Os02g09800;	LOC_Os02g09810;	LOC_Os02g09820;	LOC_Os02g09830;	LOC_Os02g09840;	LOC_Os02g09850;	LOC_Os02g09860;	LOC_Os02g09870;	LOC_Os02g09880;	LOC_Os02g09890;	LOC_Os02g09900;	LOC_Os02g09910;	LOC_Os02g09920;	LOC_Os02g09930;	LOC_Os02g09940;	LOC_Os02g09950
		seq-rs1426	3	3544406	3565066	0.00014039	3.798	bc		LOC_Os03g06835;	LOC_Os03g06840;	LOC_Os03g06850;	LOC_Os03g06860;	LOC_Os03g06870;	LOC_Os03g06880;	LOC_Os03g06890;	LOC_Os03g06900;	LOC_Os03g06910;	LOC_Os03g06920;	LOC_Os03g06930;	LOC_Os03g06940;	LOC_Os03g06950;	LOC_Os03g06960;	LOC_Os03g06970;	LOC_Os03g06980;	LOC_Os03g06990;	LOC_Os03g07000;	LOC_Os03g07010;	LOC_Os03g07020;	LOC_Os03g07030;	LOC_Os03g07040;	LOC_Os03g07050;	LOC_Os03g07060;	LOC_Os03g07070;	LOC_Os03g07080;	LOC_Os03g07090;	LOC_Os03g07100;	LOC_Os03g07110;	LOC_Os03g07120;	LOC_Os03g07130;	LOC_Os03g07150;	LOC_Os03g07140;	LOC_Os03g07160
		seq-rs2620	5	23656840	23547102	0.00023801	3.567	bc		LOC_Os05g40020;	LOC_Os05g40030;	LOC_Os05g40040;	LOC_Os05g40050;	LOC_Os05g40060;	LOC_Os05g40070;	LOC_Os05g40080;	LOC_Os05g40090;	LOC_Os05g40100;	LOC_Os05g40110;	LOC_Os05g40120;	LOC_Os05g40130;	LOC_Os05g40140;	LOC_Os05g40150;	LOC_Os05g40160;	LOC_Os05g40170;	LOC_Os05g40190;	LOC_Os05g40180;	LOC_Os05g40200;	LOC_Os05g40212;	LOC_Os05g40220;	LOC_Os05g40230;	LOC_Os05g40240;	LOC_Os05g40250;	LOC_Os05g40260;	LOC_Os05g40280;	LOC_Os05g40270;	LOC_Os05g40285;	LOC_Os05g40290;	LOC_Os05g40300;	LOC_Os05g40310;	LOC_Os05g40320;	LOC_Os05g40330;	LOC_Os05g40340;	LOC_Os05g40350;	LOC_Os05g40360
		seq-rs3085	6	28299681	27421681	0.00021632	3.609	bc		LOC_Os06g45190;	LOC_Os06g45200;	LOC_Os06g45210;	LOC_Os06g45220;	LOC_Os06g45230;	LOC_Os06g45240;	LOC_Os06g45250;	LOC_Os06g45260;	LOC_Os06g45270;	LOC_Os06g45280;	LOC_Os06g45290;	LOC_Os06g45300;	LOC_Os06g45310;	LOC_Os06g45320;	LOC_Os06g45330;	LOC_Os06g45340;	LOC_Os06g45350;	LOC_Os06g45360;	LOC_Os06g45370;	LOC_Os06g45380;	LOC_Os06g45390;	LOC_Os06g45399;	LOC_Os06g45410;	LOC_Os06g45420;	LOC_Os06g45430;	LOC_Os06g45440;	LOC_Os06g45450;	LOC_Os06g45460;	LOC_Os06g45470;	LOC_Os06g45480;	LOC_Os06g45490;	LOC_Os06g45500
		seq-rs3104	6	29879391	29001391	0.00030295	3.463	c		LOC_Os06g47760;	LOC_Os06g47770;	LOC_Os06g47780;	LOC_Os06g47800;	LOC_Os06g47810;	LOC_Os06g47820;	LOC_Os06g47830;	LOC_Os06g47834;	LOC_Os06g47840;	LOC_Os06g47850;	LOC_Os06g47860;	LOC_Os06g47870;	LOC_Os06g47880;	LOC_Os06g47890;	LOC_Os06g47900;	LOC_Os06g47910;	LOC_Os06g47920;	LOC_Os06g47930;	LOC_Os06g47940;	LOC_Os06g47950;	LOC_Os06g47960;	LOC_Os06g47970;	LOC_Os06g47980;	LOC_Os06g47990;	LOC_Os06g48000;	LOC_Os06g48010;	LOC_Os06g48020;	LOC_Os06g48030;	LOC_Os06g48040;	LOC_Os06g48050;	LOC_Os06g48060;	LOC_Os06g48065;	LOC_Os06g48070;	LOC_Os06g48080;	LOC_Os06g48090
		seq-rs3945	8	20832058	20741339	1.0951e-06	5.938	bc		LOC_Os08g33190;	LOC_Os08g33200;	LOC_Os08g33210;	LOC_Os08g33220;	LOC_Os08g33230;	LOC_Os08g33240;	LOC_Os08g33250;	LOC_Os08g33260;	LOC_Os08g33270;	LOC_Os08g33280;	LOC_Os08g33290;	LOC_Os08g33300;	LOC_Os08g33320;	LOC_Os08g33330;	LOC_Os08g33340;	LOC_Os08g33350;	LOC_Os08g33360;	LOC_Os08g33370;	LOC_Os08g33380;	LOC_Os08g33390;	LOC_Os08g33400;	LOC_Os08g33410
		seq-rs4356	9	21752313	20920190	7.2655e-05	4.085	bc	TAC1[3]
		seq-rs5143	11	21887448	19552679	0.00020056	3.642	bc		LOC_Os11g34070;	LOC_Os11g34080;	LOC_Os11g34090;	LOC_Os11g34100;	LOC_Os11g34110;	LOC_Os11g34120;	LOC_Os11g34140;	LOC_Os11g34130;	LOC_Os11g34150;	LOC_Os11g34160;	LOC_Os11g34170;	LOC_Os11g34180;	LOC_Os11g34190;	LOC_Os11g34200;	LOC_Os11g34210;	LOC_Os11g34220;	LOC_Os11g34230;	LOC_Os11g34240;	LOC_Os11g34250;	LOC_Os11g34260;	LOC_Os11g34270;	LOC_Os11g34280;	LOC_Os11g34290;	LOC_Os11g34305;	LOC_Os11g34300;	LOC_Os11g34310
Plant height	Lingshui	seq-rs64	1	2228627	2228627	0.00205	2.607	c		LOC_Os01g04720;	LOC_Os01g04730;	LOC_Os01g04740;	LOC_Os01g04750;	LOC_Os01g04760;	LOC_Os01g04770;	LOC_Os01g04780;	LOC_Os01g04790;	LOC_Os01g04800;	LOC_Os01g04814;	LOC_Os01g04830;	LOC_Os01g04840;	LOC_Os01g04850;	LOC_Os01g04860;	LOC_Os01g04870;	LOC_Os01g04900;	LOC_Os01g04880;	LOC_Os01g04910;	LOC_Os01g04920;	LOC_Os01g04930;	LOC_Os01g04950;	LOC_Os01g04960;	LOC_Os01g04970
		seq-rs531	1	35528186	33771296	0.00358	2.369	d		LOC_Os01g58240;	LOC_Os01g58270;	LOC_Os01g58280;	LOC_Os01g58300;	LOC_Os01g58290;	LOC_Os01g58310;	LOC_Os01g58320;	LOC_Os01g58330;	LOC_Os01g58335;	LOC_Os01g58340;	LOC_Os01g58350;	LOC_Os01g58370;	LOC_Os01g58380;	LOC_Os01g58390;	LOC_Os01g58400;	LOC_Os01g58410;	LOC_Os01g58420;	LOC_Os01g58430;	LOC_Os01g58440;	LOC_Os01g58444;	LOC_Os01g58450;	LOC_Os01g58459;	LOC_Os01g58470;	LOC_Os01g58480;	LOC_Os01g58490;	LOC_Os01g58500;	LOC_Os01g58510;	LOC_Os01g58520;	LOC_Os01g58530;	LOC_Os01g58540;	LOC_Os01g58550;	LOC_Os01g58560;	LOC_Os01g58570;	LOC_Os01g58580
		seq-rs542	1	36010204	34253314	0.00135	2.16	c		LOC_Os01g59130;	LOC_Os01g59140;	LOC_Os01g59150;	LOC_Os01g59160;	LOC_Os01g59170;	LOC_Os01g59180;	LOC_Os01g59190;	LOC_Os01g59200;	LOC_Os01g59210;	LOC_Os01g59220;	LOC_Os01g59230;	LOC_Os01g59240;	LOC_Os01g59250;	LOC_Os01g59260;	LOC_Os01g59265;	LOC_Os01g59270;	LOC_Os01g59280;	LOC_Os01g59290;	LOC_Os01g59300;	LOC_Os01g59310;	LOC_Os01g59320;	LOC_Os01g59350;	LOC_Os01g59340;	LOC_Os01g59360;	LOC_Os01g59370;	LOC_Os01g59390;	LOC_Os01g59400
		seq-rs609	1	41143657	39386767	0.00255	1.911	c		LOC_Os01g67590;	LOC_Os01g67600;	LOC_Os01g67610;	LOC_Os01g67620;	LOC_Os01g67630;	LOC_Os01g67640;	LOC_Os01g67650;	LOC_Os01g67660;	LOC_Os01g67670;	LOC_Os01g67680;	LOC_Os01g67690;	LOC_Os01g67700;	LOC_Os01g67710;	LOC_Os01g67720;	LOC_Os01g67730;	LOC_Os01g67740;	LOC_Os01g67750;	LOC_Os01g67760;	LOC_Os01g67770;	LOC_Os01g67780;	LOC_Os01g67790;	LOC_Os01g67800;	LOC_Os01g67810;	LOC_Os01g67820;	LOC_Os01g67830;	LOC_Os01g67835;	LOC_Os01g67840;	LOC_Os01g67850;	LOC_Os01g67860;	LOC_Os01g67870;	LOC_Os01g67880;	LOC_Os01g67890;	LOC_Os01g67900;	LOC_Os01g67910;	LOC_Os01g67920;	LOC_Os01g67930;	LOC_Os01g67940;	LOC_Os01g67950;	LOC_Os01g67960
		seq-rs1029	2	24420437	23556707	0.00227	2.563	c		LOC_Os02g38810;	LOC_Os02g38820;	LOC_Os02g38830;	LOC_Os02g38840;	LOC_Os02g38850;	LOC_Os02g38860;	LOC_Os02g38870;	LOC_Os02g38880;	LOC_Os02g38890;	LOC_Os02g38900;	LOC_Os02g38910;	LOC_Os02g38920;	LOC_Os02g38930;	LOC_Os02g38940;	LOC_Os02g38950;	LOC_Os02g38960;	LOC_Os02g38970;	LOC_Os02g38980;	LOC_Os02g38990;	LOC_Os02g39000;	LOC_Os02g39010;	LOC_Os02g39020;	LOC_Os02g39030;	LOC_Os02g39040;	LOC_Os02g39050;	LOC_Os02g39060;	LOC_Os02g39064;	LOC_Os02g39070;	LOC_Os02g39080;	LOC_Os02g39090;	LOC_Os02g39100;	LOC_Os02g39110;	LOC_Os02g39120;	LOC_Os02g39130;	LOC_Os02g39140;	LOC_Os02g39150;	LOC_Os02g39155;	LOC_Os02g39160
		seq-rs2070	4	15904354	15711420	0.000645	3.102	c		LOC_Os04g26740;	LOC_Os04g26790;	LOC_Os04g26750;	LOC_Os04g26800;	LOC_Os04g26810;	LOC_Os04g26820;	LOC_Os04g26834;	LOC_Os04g26841;	LOC_Os04g26850;	LOC_Os04g26870;	LOC_Os04g26880;	LOC_Os04g26890;	LOC_Os04g26900;	LOC_Os04g26910;	LOC_Os04g26920;	LOC_Os04g26930;	LOC_Os04g26940;	LOC_Os04g26950;	LOC_Os04g26960;	LOC_Os04g26970;	LOC_Os04g26980;	LOC_Os04g26994;	LOC_Os04g27010
		seq-rs3355	7	15394070	14732919	0.00294	2.452	c		LOC_Os07g25550;	LOC_Os07g25560;	LOC_Os07g25570;	LOC_Os07g25580;	LOC_Os07g25590;	LOC_Os07g25600;	LOC_Os07g25610;	LOC_Os07g25620;	LOC_Os07g25630;	LOC_Os07g25640;	LOC_Os07g25650;	LOC_Os07g25660;	LOC_Os07g25670;	LOC_Os07g25680;	LOC_Os07g25690;	LOC_Os07g25700;	LOC_Os07g25710;	LOC_Os07g25730;	LOC_Os07g25740;	LOC_Os07g25760;	LOC_Os07g25770;	LOC_Os07g25780;	LOC_Os07g25790;	LOC_Os07g25800;	LOC_Os07g25810;	LOC_Os07g25820;	LOC_Os07g25830
		seq-rs3936	8	20235347	20144628	0.00021537	3.574	bc		LOC_Os08g32370;	LOC_Os08g32380;	LOC_Os08g32390;	LOC_Os08g32400;	LOC_Os08g32410;	LOC_Os08g32420;	LOC_Os08g32430;	LOC_Os08g32440;	LOC_Os08g32450;	LOC_Os08g32460;	LOC_Os08g32470;	LOC_Os08g32480;	LOC_Os08g32490;	LOC_Os08g32500;	LOC_Os08g32510;	LOC_Os08g32520;	LOC_Os08g32530;	LOC_Os08g32540;	LOC_Os08g32550;	LOC_Os08g32560;	LOC_Os08g32570;	LOC_Os08g32580;	LOC_Os08g32590;	LOC_Os08g32600;	LOC_Os08g32610;	LOC_Os08g32620;	LOC_Os08g32630;	LOC_Os08g32650;	LOC_Os08g32660;	LOC_Os08g32680
		seq-rs4633	10	16964626	16436186	0.00088647	2.966	c		LOC_Os10g31280;	LOC_Os10g31290;	LOC_Os10g31300;	LOC_Os10g31310;	LOC_Os10g31320;	LOC_Os10g31330;	LOC_Os10g31340;	LOC_Os10g31350;	LOC_Os10g31360;	LOC_Os10g31370;	LOC_Os10g31380;	LOC_Os10g31390;	LOC_Os10g31400;	LOC_Os10g31420;	LOC_Os10g31440;	LOC_Os10g31460;	LOC_Os10g31490;	LOC_Os10g31500;	LOC_Os10g31510;	LOC_Os10g31520;	LOC_Os10g31530;	LOC_Os10g31540;	LOC_Os10g31550;	LOC_Os10g31560;	LOC_Os10g31570;	LOC_Os10g31580;	LOC_Os10g31590;	LOC_Os10g31600;	LOC_Os10g31610;	LOC_Os10g31620;	LOC_Os10g31630;	LOC_Os10g31640;	LOC_Os10g31650;	LOC_Os10g31660;	LOC_Os10g31670
		seq-rs5922	12	26001074	25741021	0.00235	2.548	c		LOC_Os12g41450;	LOC_Os12g41460;	LOC_Os12g41470;	LOC_Os12g41480;	LOC_Os12g41500;	LOC_Os12g41490;	LOC_Os12g41510;	LOC_Os12g41520;	LOC_Os12g41530;	LOC_Os12g41540;	LOC_Os12g41550;	LOC_Os12g41560;	LOC_Os12g41570;	LOC_Os12g41580;	LOC_Os12g41590;	LOC_Os12g41600;	LOC_Os12g41610;	LOC_Os12g41620;	LOC_Os12g41630;	LOC_Os12g41634;	LOC_Os12g41640;	LOC_Os12g41650;	LOC_Os12g41660;	LOC_Os12g41670;	LOC_Os12g41680;	LOC_Os12g41690;	LOC_Os12g41700;	LOC_Os12g41710;	LOC_Os12g41715;	LOC_Os12g41720;	LOC_Os12g41730;	LOC_Os12g41740;	LOC_Os12g41750;	LOC_Os12g41760
Plant height	Hangzhou	seq-rs62	1	2138922	2138922	0.00531	2.079	d		LOC_Os01g04560;	LOC_Os01g04570;	LOC_Os01g04580;	LOC_Os01g04590;	LOC_Os01g04600;	LOC_Os01g04610;	LOC_Os01g04620;	LOC_Os01g04630;	LOC_Os01g04640;	LOC_Os01g04650;	LOC_Os01g04660;	LOC_Os01g04670;	LOC_Os01g04680;	LOC_Os01g04690;	LOC_Os01g04699;	LOC_Os01g04710;	LOC_Os01g04720;	LOC_Os01g04730;	LOC_Os01g04740;	LOC_Os01g04750;	LOC_Os01g04760;	LOC_Os01g04770;	LOC_Os01g04780;	LOC_Os01g04790;	LOC_Os01g04800;	LOC_Os01g04814;	LOC_Os01g04830;	LOC_Os01g04840;	LOC_Os01g04850
		seq-rs502	1	33565345	31808455	0.00244	2.392	c		LOC_Os01g55110;	LOC_Os01g55120;	LOC_Os01g55130;	LOC_Os01g55140;	LOC_Os01g55150;	LOC_Os01g55160;	LOC_Os01g55170;	LOC_Os01g55180;	LOC_Os01g55190;	LOC_Os01g55200;	LOC_Os01g55210;	LOC_Os01g55220;	LOC_Os01g55240;	LOC_Os01g55250;	LOC_Os01g55270;	LOC_Os01g55260;	LOC_Os01g55280;	LOC_Os01g55290;	LOC_Os01g55310;	LOC_Os01g55300;	LOC_Os01g55320;	LOC_Os01g55330;	LOC_Os01g55340;	LOC_Os01g55350;	LOC_Os01g55360;	LOC_Os01g55370;	LOC_Os01g55380
		seq-rs2039	4	12688322	12630900	0.00183	2.507	c		LOC_Os04g22130;	LOC_Os04g22140;	LOC_Os04g22150;	LOC_Os04g22160;	LOC_Os04g22170;	LOC_Os04g22180;	LOC_Os04g22190;	LOC_Os04g22200;	LOC_Os04g22210;	LOC_Os04g22220;	LOC_Os04g22230;	LOC_Os04g22235;	LOC_Os04g22240;	LOC_Os04g22250;	LOC_Os04g22260;	LOC_Os04g22270;	LOC_Os04g22280;	LOC_Os04g22290;	LOC_Os04g22300;	LOC_Os04g22320;	LOC_Os04g22330;	LOC_Os04g22340;	LOC_Os04g22350;	LOC_Os04g22360;	LOC_Os04g22370;	LOC_Os04g22380;	LOC_Os04g22390;	LOC_Os04g22400;	LOC_Os04g22410;	LOC_Os04g22420;	LOC_Os04g22430;	LOC_Os04g22440;	LOC_Os04g22450;	LOC_Os04g22460;	LOC_Os04g22470;	LOC_Os04g22480;	LOC_Os04g22490
		seq-rs2163	4	21682562	21488392	0.0008241	2.83	c		LOC_Os04g35430;	LOC_Os04g35440;	LOC_Os04g35450;	LOC_Os04g35460;	LOC_Os04g35470;	LOC_Os04g35480;	LOC_Os04g35490;	LOC_Os04g35500;	LOC_Os04g35510;	LOC_Os04g35520;	LOC_Os04g35530;	LOC_Os04g35534;	LOC_Os04g35540;	LOC_Os04g35550;	LOC_Os04g35560;	LOC_Os04g35570;	LOC_Os04g35580;	LOC_Os04g35590;	LOC_Os04g35600;	LOC_Os04g35610;	LOC_Os04g35620;	LOC_Os04g35630;	LOC_Os04g35640;	LOC_Os04g35650;	LOC_Os04g35660;	LOC_Os04g35670;	LOC_Os04g35680;	LOC_Os04g35690;	LOC_Os04g35700
		seq-rs2683	6	276836	276836	0.00263	2.361	c	D3[67]
		seq-rs3012	6	22322181	21444181	0.0001555	3.507	bc		LOC_Os06g36360;	LOC_Os06g36370;	LOC_Os06g36380;	LOC_Os06g36400;	LOC_Os06g36390;	LOC_Os06g36410;	LOC_Os06g36420;	LOC_Os06g36430;	LOC_Os06g36440;	LOC_Os06g36450;	LOC_Os06g36460;	LOC_Os06g36470;	LOC_Os06g36480;	LOC_Os06g36490;	LOC_Os06g36500;	LOC_Os06g36510;	LOC_Os06g36520;	LOC_Os06g36530;	LOC_Os06g36540;	LOC_Os06g36550;	LOC_Os06g36560;	LOC_Os06g36570;	LOC_Os06g36580;	LOC_Os06g36590;	LOC_Os06g36600;	LOC_Os06g36620;	LOC_Os06g36630;	LOC_Os06g36640;	LOC_Os06g36650
		seq-rs3093	6	28802483	27924483	0.0018	2.515	c		LOC_Os06g45940;	LOC_Os06g45950;	LOC_Os06g45960;	LOC_Os06g45970;	LOC_Os06g45980;	LOC_Os06g46000;	LOC_Os06g45990;	LOC_Os06g46010;	LOC_Os06g46020;	LOC_Os06g46030;	LOC_Os06g46040;	LOC_Os06g46050;	LOC_Os06g46060;	LOC_Os06g46065;	LOC_Os06g46070;	LOC_Os06g46080;	LOC_Os06g46090;	LOC_Os06g46100;	LOC_Os06g46110;	LOC_Os06g46120;	LOC_Os06g46129;	LOC_Os06g46140;	LOC_Os06g46149;	LOC_Os06g46160;	LOC_Os06g46170;	LOC_Os06g46180;	LOC_Os06g46190;	LOC_Os06g46200;	LOC_Os06g46210;	LOC_Os06g46230;	LOC_Os06g46240;	LOC_Os06g46250;	LOC_Os06g46260
		seq-rs3971	8	24897545	24806826	0.00281	2.335	c		LOC_Os08g39120;	LOC_Os08g39130;	LOC_Os08g39140;	LOC_Os08g39150;	LOC_Os08g39160;	LOC_Os08g39170;	LOC_Os08g39174;	LOC_Os08g39180;	LOC_Os08g39190;	LOC_Os08g39200;	LOC_Os08g39210;	LOC_Os08g39220;	LOC_Os08g39230;	LOC_Os08g39240;	LOC_Os08g39250;	LOC_Os08g39260;	LOC_Os08g39270;	LOC_Os08g39280;	LOC_Os08g39290;	LOC_Os08g39300;	LOC_Os08g39310;	LOC_Os08g39320;	LOC_Os08g39330;	LOC_Os08g39340;	LOC_Os08g39350;	LOC_Os08g39360;	LOC_Os08g39370;	LOC_Os08g39380;	LOC_Os08g39390
		seq-rs3987	8	25676683	25585964	0.00187	2.498	c	IPA1[8]
		seq-rs4036	8	27413834	27323115	0.00289	2.393	c		LOC_Os08g43080;	LOC_Os08g43090;	LOC_Os08g43100;	LOC_Os08g43110;	LOC_Os08g43120;	LOC_Os08g43130;	LOC_Os08g43140;	LOC_Os08g43150;	LOC_Os08g43160;	LOC_Os08g43180;	LOC_Os08g43170;	LOC_Os08g43190;	LOC_Os08g43200;	LOC_Os08g43210;	LOC_Os08g43220;	LOC_Os08g43230;	LOC_Os08g43240;	LOC_Os08g43250;	LOC_Os08g43260;	LOC_Os08g43270;	LOC_Os08g43280;	LOC_Os08g43290;	LOC_Os08g43300;	LOC_Os08g43310;	LOC_Os08g43320;	LOC_Os08g43334;	LOC_Os08g43350;	LOC_Os08g43360;	LOC_Os08g43370;	LOC_Os08g43380;	LOC_Os08g43390
		seq-rs4628	10	16742817	16214377	0.00027698	2.662	bc		LOC_Os10g31010;	LOC_Os10g31020;	LOC_Os10g31030;	LOC_Os10g31040;	LOC_Os10g31050;	LOC_Os10g31060;	LOC_Os10g31070;	LOC_Os10g31080;	LOC_Os10g31090;	LOC_Os10g31100;	LOC_Os10g31110;	LOC_Os10g31120;	LOC_Os10g31130;	LOC_Os10g31139;	LOC_Os10g31150;	LOC_Os10g31159;	LOC_Os10g31170;	LOC_Os10g31180;	LOC_Os10g31189;	LOC_Os10g31200;	LOC_Os10g31220;	LOC_Os10g31240
		seq-rs4660	10	18928836	18400192	0.00223	2.427	c		LOC_Os10g34430;	LOC_Os10g34440;	LOC_Os10g34450;	LOC_Os10g34480;	LOC_Os10g34470;	LOC_Os10g34490;	LOC_Os10g34500;	LOC_Os10g34520;	LOC_Os10g34529;	LOC_Os10g34540;	LOC_Os10g34550;	LOC_Os10g34560;	LOC_Os10g34570;	LOC_Os10g34580;	LOC_Os10g34590;	LOC_Os10g34602;	LOC_Os10g34614;	LOC_Os10g34630;	LOC_Os10g34640;	LOC_Os10g34650;	LOC_Os10g34660;	LOC_Os10g34670;	LOC_Os10g34680;	LOC_Os10g34690;	LOC_Os10g34694;	LOC_Os10g34700;	LOC_Os10g34702;	LOC_Os10g34704;	LOC_Os10g34710;	LOC_Os10g34720;	LOC_Os10g34730;	LOC_Os10g34740;	LOC_Os10g34750;	LOC_Os10g34760;	LOC_Os10g34770
		seq-rs4709	10	22731973	22205171	0.00045994	3.066	c		LOC_Os10g41270;	LOC_Os10g41280;	LOC_Os10g41290;	LOC_Os10g41300;	LOC_Os10g41310;	LOC_Os10g41320;	LOC_Os10g41330;	LOC_Os10g41340;	LOC_Os10g41360;	LOC_Os10g41350;	LOC_Os10g41370;	LOC_Os10g41380;	LOC_Os10g41390;	LOC_Os10g41400;	LOC_Os10g41410;	LOC_Os10g41420;	LOC_Os10g41430;	LOC_Os10g41440;	LOC_Os10g41450;	LOC_Os10g41460;	LOC_Os10g41470;	LOC_Os10g41480;	LOC_Os10g41490;	LOC_Os10g41510;	LOC_Os10g41520;	LOC_Os10g41534;	LOC_Os10g41550;	LOC_Os10g41560;	LOC_Os10g41580
		seq-rs5213	11	23853809	21545140	0.00198	2.476	c	d27[68]
		seq-rs5794	12	19568140	19394845	0.00090452	2.792	c		LOC_Os12g32030;	LOC_Os12g32040;	LOC_Os12g32050;	LOC_Os12g32060;	LOC_Os12g32069;	LOC_Os12g32080;	LOC_Os12g32090;	LOC_Os12g32110;	LOC_Os12g32120;	LOC_Os12g32130;	LOC_Os12g32140;	LOC_Os12g32150;	LOC_Os12g32160;	LOC_Os12g32170;	LOC_Os12g32180;	LOC_Os12g32190;	LOC_Os12g32200;	LOC_Os12g32210;	LOC_Os12g32219;	LOC_Os12g32230;	LOC_Os12g32240;	LOC_Os12g32250;	LOC_Os12g32260;	LOC_Os12g32280;	LOC_Os12g32284;	LOC_Os12g32290;	LOC_Os12g32300;	LOC_Os12g32310;	LOC_Os12g32320;	LOC_Os12g32330;	LOC_Os12g32360
Flag leaf length	Lingshui	seq-rs281	1	14772336	14628651	0.00229	2.678	c		LOC_Os01g25630;	LOC_Os01g25640;	LOC_Os01g25650;	LOC_Os01g25660;	LOC_Os01g25670;	LOC_Os01g25679;	LOC_Os01g25688;	LOC_Os01g25700;	LOC_Os01g25710;	LOC_Os01g25720;	LOC_Os01g25730;	LOC_Os01g25740;	LOC_Os01g25760;	LOC_Os01g25770;	LOC_Os01g25780;	LOC_Os01g25789;	LOC_Os01g25800;	LOC_Os01g25810;	LOC_Os01g25820;	LOC_Os01g25839;	LOC_Os01g25860;	LOC_Os01g25880;	LOC_Os01g25890;	LOC_Os01g25900;	LOC_Os01g25910;	LOC_Os01g25920;	LOC_Os01g25930;	LOC_Os01g25940;	LOC_Os01g25950;	LOC_Os01g25960;	LOC_Os01g25970;	LOC_Os01g25980
		seq-rs748	2	2079854	2079854	0.00199	2.742	c		LOC_Os02g04480;	LOC_Os02g04490;	LOC_Os02g04500;	LOC_Os02g04510;	LOC_Os02g04520;	LOC_Os02g04530;	LOC_Os02g04540;	LOC_Os02g04550;	LOC_Os02g04560;	LOC_Os02g04570;	LOC_Os02g04580;	LOC_Os02g04590;	LOC_Os02g04600;	LOC_Os02g04610;	LOC_Os02g04620;	LOC_Os02g04630;	LOC_Os02g04640;	LOC_Os02g04650;	LOC_Os02g04660;	LOC_Os02g04670;	LOC_Os02g04680;	LOC_Os02g04690;	LOC_Os02g04710;	LOC_Os02g04700;	LOC_Os02g04720;	LOC_Os02g04725;	LOC_Os02g04730;	LOC_Os02g04740;	LOC_Os02g04750;	LOC_Os02g04755;	LOC_Os02g04760
		seq-rs766	2	2766998	2766998	0.00176	2.796	c		LOC_Os02g05510;	LOC_Os02g05520;	LOC_Os02g05530;	LOC_Os02g05540;	LOC_Os02g05550;	LOC_Os02g05560;	LOC_Os02g05570;	LOC_Os02g05580;	LOC_Os02g05590;	LOC_Os02g05600;	LOC_Os02g05610;	LOC_Os02g05620;	LOC_Os02g05630;	LOC_Os02g05640;	LOC_Os02g05650;	LOC_Os02g05660;	LOC_Os02g05670;	LOC_Os02g05680;	LOC_Os02g05686;	LOC_Os02g05692;	LOC_Os02g05700;	LOC_Os02g05710;	LOC_Os02g05720;	LOC_Os02g05730;	LOC_Os02g05744;	LOC_Os02g05760;	LOC_Os02g05770;	LOC_Os02g05780;	LOC_Os02g05790;	LOC_Os02g05800;	LOC_Os02g05810
		seq-rs1557	3	11017771	10965826	0.00131	2.93	c		LOC_Os03g19340;	LOC_Os03g19350;	LOC_Os03g19360;	LOC_Os03g19375;	LOC_Os03g19370;	LOC_Os03g19380;	LOC_Os03g19390;	LOC_Os03g19400;	LOC_Os03g19410;	LOC_Os03g19420;	LOC_Os03g19427;	LOC_Os03g19436;	LOC_Os03g19452;	LOC_Os03g19462;	LOC_Os03g19470;	LOC_Os03g19480;	LOC_Os03g19490;	LOC_Os03g19500;	LOC_Os03g19510;	LOC_Os03g19520;	LOC_Os03g19530;	LOC_Os03g19540;	LOC_Os03g19550;	LOC_Os03g19560;	LOC_Os03g19570;	LOC_Os03g19580;	LOC_Os03g19590;	LOC_Os03g19600;	LOC_Os03g19610;	LOC_Os03g19620;	LOC_Os03g19630;	LOC_Os03g19640;	LOC_Os03g19650;	LOC_Os03g19660;	LOC_Os03g19670
		seq-rs1599	3	16245742	15693433	0.00129	2.934	c		LOC_Os03g27230;	LOC_Os03g27250;	LOC_Os03g27260;	LOC_Os03g27270;	LOC_Os03g27280;	LOC_Os03g27290;	LOC_Os03g27300;	LOC_Os03g27310;	LOC_Os03g27320;	LOC_Os03g27330;	LOC_Os03g27340;	LOC_Os03g27350;	LOC_Os03g27360;	LOC_Os03g27370;	LOC_Os03g27380;	LOC_Os03g27390;	LOC_Os03g27400;	LOC_Os03g27410;	LOC_Os03g27420;	LOC_Os03g27424;	LOC_Os03g27430;	LOC_Os03g27440;	LOC_Os03g27460;	LOC_Os03g27450;	LOC_Os03g27470;	LOC_Os03g27480;	LOC_Os03g27484;	LOC_Os03g27490;	LOC_Os03g27510;	LOC_Os03g27520;	LOC_Os03g27530
		seq-rs1857	3	35126138	34268275	0.00042531	3.433	c		LOC_Os03g60100;	LOC_Os03g60110;	LOC_Os03g60120;	LOC_Os03g60130;	LOC_Os03g60140;	LOC_Os03g60150;	LOC_Os03g60170;	LOC_Os03g60180;	LOC_Os03g60190;	LOC_Os03g60200;	LOC_Os03g60210;	LOC_Os03g60220;	LOC_Os03g60230;	LOC_Os03g60240;	LOC_Os03g60250;	LOC_Os03g60260;	LOC_Os03g60279;	LOC_Os03g60300;	LOC_Os03g60310;	LOC_Os03g60340;	LOC_Os03g60350;	LOC_Os03g60360;	LOC_Os03g60370;	LOC_Os03g60390;	LOC_Os03g60380;	LOC_Os03g60400;	LOC_Os03g60410;	LOC_Os03g60419;	LOC_Os03g60430;	LOC_Os03g60440;	LOC_Os03g60449
		seq-rs1877	3	36248022	35390159	0.00157	2.847	c		LOC_Os03g62300;	LOC_Os03g62314;	LOC_Os03g62330;	LOC_Os03g62340;	LOC_Os03g62350;	LOC_Os03g62360;	LOC_Os03g62370;	LOC_Os03g62379;	LOC_Os03g62388;	LOC_Os03g62400;	LOC_Os03g62410;	LOC_Os03g62420;	LOC_Os03g62430;	LOC_Os03g62440;	LOC_Os03g62450;	LOC_Os03g62460;	LOC_Os03g62470;	LOC_Os03g62480;	LOC_Os03g62490;	LOC_Os03g62500;	LOC_Os03g62510;	LOC_Os03g62516;	LOC_Os03g62522;	LOC_Os03g62530;	LOC_Os03g62539;	LOC_Os03g62550;	LOC_Os03g62560;	LOC_Os03g62570;	LOC_Os03g62580;	LOC_Os03g62590;	LOC_Os03g62600;	LOC_Os03g62620;	LOC_Os03g62610;	LOC_Os03g62630;	LOC_Os03g62640;	LOC_Os03g62650;	LOC_Os03g62660;	LOC_Os03g62670;	LOC_Os03g62680;	LOC_Os03g62690;
		seq-rs1945	4	1215600	1224020	0.00259	2.641	c		LOC_Os04g02890;	LOC_Os04g02900;	LOC_Os04g02910;	LOC_Os04g02920;	LOC_Os04g02929;	LOC_Os04g02940;	LOC_Os04g02950;	LOC_Os04g02960;	LOC_Os04g02970;	LOC_Os04g02980;	LOC_Os04g02990;	LOC_Os04g03000;	LOC_Os04g03010;	LOC_Os04g03020;	LOC_Os04g03030;	LOC_Os04g03040;	LOC_Os04g03050;	LOC_Os04g03080;	LOC_Os04g03100;	LOC_Os04g03110;	LOC_Os04g03120;	LOC_Os04g03130;	LOC_Os04g03140;	LOC_Os04g03150;	LOC_Os04g03164
		seq-rs2182	4	22864425	22280779	0.00068458	3.219	c		LOC_Os04g37600;	LOC_Os04g37619;	LOC_Os04g37630;	LOC_Os04g37640;	LOC_Os04g37650;	LOC_Os04g37660;	LOC_Os04g37670;	LOC_Os04g37680;	LOC_Os04g37690;	LOC_Os04g37700;	LOC_Os04g37710;	LOC_Os04g37720;	LOC_Os04g37730;	LOC_Os04g37740;	LOC_Os04g37750;	LOC_Os04g37760;	LOC_Os04g37770;	LOC_Os04g37780;	LOC_Os04g37790;	LOC_Os04g37800;	LOC_Os04g37810;	LOC_Os04g37820;	LOC_Os04g37830;	LOC_Os04g37840;	LOC_Os04g37850;	LOC_Os04g37860;	LOC_Os04g37870;	LOC_Os04g37880;	LOC_Os04g37890;	LOC_Os04g37904;	LOC_Os04g37920;	LOC_Os04g37930;	LOC_Os04g37940
		seq-rs2186	4	23307932	22724285	0.00083815	3.128	c		LOC_Os04g38340;	LOC_Os04g38350;	LOC_Os04g38360;	LOC_Os04g38370;	LOC_Os04g38380;	LOC_Os04g38390;	LOC_Os04g38400;	LOC_Os04g38410;	LOC_Os04g38420;	LOC_Os04g38440;	LOC_Os04g38430;	LOC_Os04g38450;	LOC_Os04g38460;	LOC_Os04g38470;	LOC_Os04g38480;	LOC_Os04g38490;	LOC_Os04g38500;	LOC_Os04g38510;	LOC_Os04g38525;	LOC_Os04g38520;	LOC_Os04g38530;	LOC_Os04g38540;	LOC_Os04g38550;	LOC_Os04g38560;	LOC_Os04g38570;	LOC_Os04g38580;	LOC_Os04g38590;	LOC_Os04g38600;	LOC_Os04g38610;	LOC_Os04g38620;	LOC_Os04g38630;	LOC_Os04g38640;	LOC_Os04g38650;	LOC_Os04g38660;	LOC_Os04g38670;	LOC_Os04g38680;	LOC_Os04g38690;	LOC_Os04g38700;	LOC_Os04g38710;	LOC_Os04g38720;
		seq-rs2207	4	24715307	24131622	0.00204	2.731	c		LOC_Os04g40820;	LOC_Os04g40830;	LOC_Os04g40840;	LOC_Os04g40850;	LOC_Os04g40860;	LOC_Os04g40870;	LOC_Os04g40874;	LOC_Os04g40880;	LOC_Os04g40890;	LOC_Os04g40900;	LOC_Os04g40910;	LOC_Os04g40920;	LOC_Os04g40930;	LOC_Os04g40940;	LOC_Os04g40950;	LOC_Os04g40960;	LOC_Os04g40970;	LOC_Os04g40980;	LOC_Os04g40990;	LOC_Os04g41000;	LOC_Os04g41010;	LOC_Os04g41020;	LOC_Os04g41030;	LOC_Os04g41040;	LOC_Os04g41050;	LOC_Os04g41060;	LOC_Os04g41070;	LOC_Os04g41080;	LOC_Os04g41090;	LOC_Os04g41100;	LOC_Os04g41110;	LOC_Os04g41120;	LOC_Os04g41130;	LOC_Os04g41140;	LOC_Os04g41150;	LOC_Os04g41160
		seq-rs2262	4	31577890	30994244	0.00208	2.721	c	NAL1[11]
		seq-rs2351	4	33013263	32429617	0.00152	2.86	c		LOC_Os04g54700;	LOC_Os04g54660;	LOC_Os04g54670;	LOC_Os04g54680;	LOC_Os04g54710;	LOC_Os04g54720;	LOC_Os04g54730;	LOC_Os04g54740;	LOC_Os04g54759;	LOC_Os04g54780;	LOC_Os04g54790;	LOC_Os04g54800;	LOC_Os04g54810;	LOC_Os04g54820;	LOC_Os04g54830;	LOC_Os04g54840;	LOC_Os04g54850;	LOC_Os04g54870;	LOC_Os04g54860;	LOC_Os04g54880;	LOC_Os04g54890;	LOC_Os04g54900;	LOC_Os04g54910;	LOC_Os04g54920;	LOC_Os04g54930;	LOC_Os04g54940;	LOC_Os04g54950;	LOC_Os04g54960;	LOC_Os04g54970;	LOC_Os04g54980;	LOC_Os04g54990;	LOC_Os04g55000;	LOC_Os04g55009;	LOC_Os04g55020
		seq-rs2932	6	13192171	13123171	0.00115	2.988	c		LOC_Os06g22410;	LOC_Os06g22420;	LOC_Os06g22430;	LOC_Os06g22440;	LOC_Os06g22450;	LOC_Os06g22460;	LOC_Os06g22470;	LOC_Os06g22480;	LOC_Os06g22490;	LOC_Os06g22500;	LOC_Os06g22510;	LOC_Os06g22520;	LOC_Os06g22530;	LOC_Os06g22540;	LOC_Os06g22550;	LOC_Os06g22560;	LOC_Os06g22569;	LOC_Os06g22580;	LOC_Os06g22590;	LOC_Os06g22600;	LOC_Os06g22610;	LOC_Os06g22620;	LOC_Os06g22630;	LOC_Os06g22640;	LOC_Os06g22650;	LOC_Os06g22654;	LOC_Os06g22660;	LOC_Os06g22670;	LOC_Os06g22680;	LOC_Os06g22690;	LOC_Os06g22700;	LOC_Os06g22710;	LOC_Os06g22730
		seq-rs2969	6	17943121	17065121	0.00179	2.788	c		LOC_Os06g29594;	LOC_Os06g29600;	LOC_Os06g29609;	LOC_Os06g29620;	LOC_Os06g29630;	LOC_Os06g29640;	LOC_Os06g29650;	LOC_Os06g29660;	LOC_Os06g29670;	LOC_Os06g29679;	LOC_Os06g29690;	LOC_Os06g29700;	LOC_Os06g29710;	LOC_Os06g29730;	LOC_Os06g29740;	LOC_Os06g29750;	LOC_Os06g29760;	LOC_Os06g29770;	LOC_Os06g29780;	LOC_Os06g29790;	LOC_Os06g29800;	LOC_Os06g29804;	LOC_Os06g29810
		seq-rs3187	7	3584775	3551624	0.00037811	3.486	c		LOC_Os07g07010;	LOC_Os07g07020;	LOC_Os07g07030;	LOC_Os07g07040;	LOC_Os07g07050;	LOC_Os07g07070;	LOC_Os07g07060;	LOC_Os07g07080;	LOC_Os07g07094;	LOC_Os07g07130;	LOC_Os07g07140;	LOC_Os07g07150;	LOC_Os07g07160;	LOC_Os07g07170;	LOC_Os07g07180;	LOC_Os07g07194;	LOC_Os07g07210;	LOC_Os07g07220;	LOC_Os07g07240;	LOC_Os07g07230;	LOC_Os07g07250;	LOC_Os07g07270;	LOC_Os07g07260;	LOC_Os07g07280;	LOC_Os07g07290;	LOC_Os07g07300;	LOC_Os07g07310
		seq-rs4393	9	23517876	22685755	0.00198	2.744	c		LOC_Os09g39300;	LOC_Os09g39310;	LOC_Os09g39320;	LOC_Os09g39330;	LOC_Os09g39334;	LOC_Os09g39340;	LOC_Os09g39350;	LOC_Os09g39360;	LOC_Os09g39370;	LOC_Os09g39380;	LOC_Os09g39390;	LOC_Os09g39400;	LOC_Os09g39410;	LOC_Os09g39420;	LOC_Os09g39430;	LOC_Os09g39440;	LOC_Os09g39450;	LOC_Os09g39462;	LOC_Os09g39474;	LOC_Os09g39490;	LOC_Os09g39500;	LOC_Os09g39510;	LOC_Os09g39520;	LOC_Os09g39530;	LOC_Os09g39540;	LOC_Os09g39550;	LOC_Os09g39560;	LOC_Os09g39580;	LOC_Os09g39570;	LOC_Os09g39590;	LOC_Os09g39594;	LOC_Os09g39600;	LOC_Os09g39610;	LOC_Os09g39620;	LOC_Os09g39630;	LOC_Os09g39640;	LOC_Os09g39650;	LOC_Os09g39660;	LOC_Os09g39670;	LOC_Os09g39680;
Flag leaf length	Hangzhou	seq-rs172	1	5759280	5759300	0.00129	2.9	c		LOC_Os01g10600;	LOC_Os01g10610;	LOC_Os01g10630;	LOC_Os01g10640;	LOC_Os01g10650;	LOC_Os01g10660;	LOC_Os01g10670;	LOC_Os01g10680;	LOC_Os01g10690;	LOC_Os01g10700;	LOC_Os01g10710;	LOC_Os01g10720;	LOC_Os01g10729;	LOC_Os01g10740;	LOC_Os01g10750;	LOC_Os01g10760;	LOC_Os01g10770;	LOC_Os01g10780;	LOC_Os01g10790;	LOC_Os01g10800;	LOC_Os01g10810;	LOC_Os01g10820;	LOC_Os01g10830;	LOC_Os01g10840;	LOC_Os01g10850;	LOC_Os01g10860;	LOC_Os01g10870;	LOC_Os01g10880;	LOC_Os01g10890;	LOC_Os01g10900;	LOC_Os01g10910;	LOC_Os01g10920;	LOC_Os01g10930;	LOC_Os01g10940;	LOC_Os01g10950;	LOC_Os01g10960;	LOC_Os01g10970;	LOC_Os01g10980
		seq-rs489	1	32542551	30785661	0.00195	2.084	c		LOC_Os01g53420;	LOC_Os01g53430;	LOC_Os01g53440;	LOC_Os01g53460;	LOC_Os01g53450;	LOC_Os01g53470;	LOC_Os01g53480;	LOC_Os01g53500;	LOC_Os01g53520;	LOC_Os01g53530;	LOC_Os01g53540;	LOC_Os01g53550;	LOC_Os01g53560;	LOC_Os01g53570;	LOC_Os01g53580;	LOC_Os01g53590;	LOC_Os01g53600;	LOC_Os01g53610;	LOC_Os01g53620;	LOC_Os01g53630;	LOC_Os01g53640;	LOC_Os01g53650;	LOC_Os01g53660;	LOC_Os01g53670;	LOC_Os01g53680;	LOC_Os01g53690;	LOC_Os01g53700;	LOC_Os01g53710;	LOC_Os01g53730;	LOC_Os01g53720
		seq-rs498	1	33366474	31609584	0.00222	2.66	c		LOC_Os01g54784;	LOC_Os01g54800;	LOC_Os01g54810;	LOC_Os01g54820;	LOC_Os01g54830;	LOC_Os01g54860;	LOC_Os01g54850;	LOC_Os01g54870;	LOC_Os01g54880;	LOC_Os01g54890;	LOC_Os01g54900;	LOC_Os01g54910;	LOC_Os01g54920;	LOC_Os01g54930;	LOC_Os01g54940;	LOC_Os01g54950;	LOC_Os01g54960;	LOC_Os01g54969;	LOC_Os01g54980;	LOC_Os01g54990;	LOC_Os01g55000;	LOC_Os01g55010;	LOC_Os01g55020;	LOC_Os01g55030;	LOC_Os01g55040;	LOC_Os01g55050;	LOC_Os01g55060;	LOC_Os01g55070;	LOC_Os01g55080;	LOC_Os01g55090;	LOC_Os01g55094;	LOC_Os01g55100
		seq-rs554	1	36564325	34807435	0.00104	2.994	c		LOC_Os01g60040;	LOC_Os01g60050;	LOC_Os01g60060;	LOC_Os01g60070;	LOC_Os01g60080;	LOC_Os01g60090;	LOC_Os01g60100;	LOC_Os01g60110;	LOC_Os01g60120;	LOC_Os01g60130;	LOC_Os01g60140;	LOC_Os01g60150;	LOC_Os01g60160;	LOC_Os01g60170;	LOC_Os01g60180;	LOC_Os01g60190;	LOC_Os01g60200;	LOC_Os01g60210;	LOC_Os01g60220;	LOC_Os01g60230;	LOC_Os01g60250;	LOC_Os01g60260;	LOC_Os01g60270;	LOC_Os01g60280;	LOC_Os01g60290;	LOC_Os01g60309;	LOC_Os01g60330;	LOC_Os01g60340;	LOC_Os01g60350
		seq-rs669	1	43845494	42049604	6.6962e-05	4.216	bc		LOC_Os01g72330;	LOC_Os01g72340;	LOC_Os01g72350;	LOC_Os01g72370;	LOC_Os01g72360;	LOC_Os01g72380;	LOC_Os01g72390;	LOC_Os01g72400;	LOC_Os01g72420;	LOC_Os01g72410;	LOC_Os01g72430;	LOC_Os01g72440;	LOC_Os01g72450;	LOC_Os01g72460;	LOC_Os01g72470;	LOC_Os01g72480;	LOC_Os01g72490;	LOC_Os01g72500;	LOC_Os01g72510;	LOC_Os01g72520;	LOC_Os01g72530;	LOC_Os01g72540;	LOC_Os01g72550;	LOC_Os01g72560;	LOC_Os01g72570;	LOC_Os01g72579;	LOC_Os01g72590;	LOC_Os01g72600;	LOC_Os01g72610;	LOC_Os01g72620;	LOC_Os01g72630;	LOC_Os01g72650
		seq-rs690	1	44521798	42725908	0.00223	2.658	c		LOC_Os01g73580;	LOC_Os01g73590;	LOC_Os01g73604;	LOC_Os01g73620;	LOC_Os01g73630;	LOC_Os01g73640;	LOC_Os01g73644;	LOC_Os01g73650;	LOC_Os01g73656;	LOC_Os01g73662;	LOC_Os01g73670;	LOC_Os01g73690;	LOC_Os01g73680;	LOC_Os01g73700;	LOC_Os01g73710;	LOC_Os01g73720;	LOC_Os01g73730;	LOC_Os01g73740;	LOC_Os01g73750;	LOC_Os01g73760;	LOC_Os01g73770;	LOC_Os01g73780;	LOC_Os01g73790;	LOC_Os01g73800;	LOC_Os01g73810;	LOC_Os01g73820;	LOC_Os01g73830;	LOC_Os01g73840;	LOC_Os01g73850;	LOC_Os01g73860;	LOC_Os01g73870;	LOC_Os01g73880;	LOC_Os01g73890;	LOC_Os01g73900;	LOC_Os01g73910
		seq-rs699	1	45000575	43204685	0.00203	2.699	c		LOC_Os01g74440;	LOC_Os01g74450;	LOC_Os01g74460;	LOC_Os01g74470;	LOC_Os01g74480;	LOC_Os01g74490;	LOC_Os01g74500;	LOC_Os01g74510;	LOC_Os01g74520;	LOC_Os01g74530;	LOC_Os01g74540;	LOC_Os01g74550;	LOC_Os01g74560;	LOC_Os01g74570;	LOC_Os01g74580;	LOC_Os01g74590;	LOC_Os01g74600;	LOC_Os01g74610;	LOC_Os01g74620;	LOC_Os01g74630;	LOC_Os01g74640;	LOC_Os01g74650;	LOC_Os01g74660;	LOC_Os01g74670;	LOC_Os01g74680;	LOC_Os01g74690
		seq-rs897	2	10807544	10778544	0.00184	2.742	c		LOC_Os02g18350;	LOC_Os02g18360;	LOC_Os02g18370;	LOC_Os02g18380;	LOC_Os02g18390;	LOC_Os02g18400;	LOC_Os02g18410;	LOC_Os02g18420;	LOC_Os02g18430;	LOC_Os02g18440;	LOC_Os02g18460;	LOC_Os02g18450;	LOC_Os02g18470;	LOC_Os02g18480;	LOC_Os02g18490;	LOC_Os02g18500;	LOC_Os02g18510;	LOC_Os02g18515;	LOC_Os02g18520;	LOC_Os02g18530;	LOC_Os02g18540;	LOC_Os02g18550;	LOC_Os02g18560;	LOC_Os02g18570;	LOC_Os02g18580;	LOC_Os02g18590;	LOC_Os02g18600;	LOC_Os02g18610;	LOC_Os02g18612;	LOC_Os02g18614;	LOC_Os02g18620;	LOC_Os02g18630;	LOC_Os02g18640;	LOC_Os02g18650;	LOC_Os02g18660
		seq-rs1442	3	4805985	4826651	0.0017	2.778	c		LOC_Os03g09100;	LOC_Os03g09110;	LOC_Os03g09120;	LOC_Os03g09130;	LOC_Os03g09140;	LOC_Os03g09150;	LOC_Os03g09160;	LOC_Os03g09170;	LOC_Os03g09180;	LOC_Os03g09200;	LOC_Os03g09190;	LOC_Os03g09210;	LOC_Os03g09220;	LOC_Os03g09230;	LOC_Os03g09250;	LOC_Os03g09260;	LOC_Os03g09270;	LOC_Os03g09280;	LOC_Os03g09290;	LOC_Os03g09300;	LOC_Os03g09310;	LOC_Os03g09810;	LOC_Os03g09820;	LOC_Os03g09830;	LOC_Os03g09840;	LOC_Os03g09850;	LOC_Os03g09860;	LOC_Os03g09870;	LOC_Os03g09880;	LOC_Os03g09900
		seq-rs1455	3	5926637	5898301	0.00084317	3.096	c		LOC_Os03g11260;	LOC_Os03g11270;	LOC_Os03g11280;	LOC_Os03g11290;	LOC_Os03g11300;	LOC_Os03g11310;	LOC_Os03g11320;	LOC_Os03g11330;	LOC_Os03g11335;	LOC_Os03g11340;	LOC_Os03g11350;	LOC_Os03g11360;	LOC_Os03g11370;	LOC_Os03g11380;	LOC_Os03g11390;	LOC_Os03g11400;	LOC_Os03g11410;	LOC_Os03g11420;	LOC_Os03g11430;	LOC_Os03g11440;	LOC_Os03g11450;	LOC_Os03g11460;	LOC_Os03g11470;	LOC_Os03g11480;	LOC_Os03g11500;	LOC_Os03g11490;	LOC_Os03g11510;	LOC_Os03g11520;	LOC_Os03g11530;	LOC_Os03g11540;	LOC_Os03g11550;	LOC_Os03g11560
		seq-rs2875	6	9334940	9334940	0.00126	2.909	c		LOC_Os06g16220;	LOC_Os06g16230;	LOC_Os06g16240;	LOC_Os06g16250;	LOC_Os06g16260;	LOC_Os06g16270;	LOC_Os06g16280;	LOC_Os06g16290;	LOC_Os06g16300;	LOC_Os06g16310;	LOC_Os06g16320;	LOC_Os06g16330;	LOC_Os06g16340;	LOC_Os06g16350;	LOC_Os06g16360;	LOC_Os06g16370;	LOC_Os06g16380;	LOC_Os06g16390;	LOC_Os06g16400;	LOC_Os06g16410;	LOC_Os06g16420;	LOC_Os06g16430;	LOC_Os06g16440;	LOC_Os06g16450;	LOC_Os06g16460
		seq-rs3078	6	27706537	26828537	0.00065187	3.202	c		LOC_Os06g44290;	LOC_Os06g44300;	LOC_Os06g44310;	LOC_Os06g44320;	LOC_Os06g44330;	LOC_Os06g44340;	LOC_Os06g44350;	LOC_Os06g44360;	LOC_Os06g44370;	LOC_Os06g44374;	LOC_Os06g44380;	LOC_Os06g44390;	LOC_Os06g44400;	LOC_Os06g44410;	LOC_Os06g44420;	LOC_Os06g44430;	LOC_Os06g44440;	LOC_Os06g44450;	LOC_Os06g44460;	LOC_Os06g44470;	LOC_Os06g44480;	LOC_Os06g44490;	LOC_Os06g44500;	LOC_Os06g44510;	LOC_Os06g44530;	LOC_Os06g44540;	LOC_Os06g44550;	LOC_Os06g44560;	LOC_Os06g44570;	LOC_Os06g44580;	LOC_Os06g44590;	LOC_Os06g44600
		seq-rs3931	8	20145896	20055177	0.00229	2.646	c		LOC_Os08g32180;	LOC_Os08g32190;	LOC_Os08g32200;	LOC_Os08g32210;	LOC_Os08g32220;	LOC_Os08g32230;	LOC_Os08g32240;	LOC_Os08g32250;	LOC_Os08g32260;	LOC_Os08g32270;	LOC_Os08g32280;	LOC_Os08g32290;	LOC_Os08g32300;	LOC_Os08g32310;	LOC_Os08g32320;	LOC_Os08g32330;	LOC_Os08g32340;	LOC_Os08g32350;	LOC_Os08g32360;	LOC_Os08g32370;	LOC_Os08g32380;	LOC_Os08g32390;	LOC_Os08g32400;	LOC_Os08g32410;	LOC_Os08g32420;	LOC_Os08g32430;	LOC_Os08g32440;	LOC_Os08g32450;	LOC_Os08g32460;	LOC_Os08g32470;	LOC_Os08g32480;	LOC_Os08g32490;	LOC_Os08g32500;	LOC_Os08g32510;	LOC_Os08g32520;	LOC_Os08g32530;	LOC_Os08g32540
		seq-rs4130	9	6654954	6088242	0.00262	2.587	c		LOC_Os09g10900;	LOC_Os09g10910;	LOC_Os09g10920;	LOC_Os09g10930;	LOC_Os09g10940;	LOC_Os09g10950;	LOC_Os09g10960;	LOC_Os09g10970;	LOC_Os09g10980;	LOC_Os09g10990;	LOC_Os09g11000;	LOC_Os09g11005;	LOC_Os09g11010;	LOC_Os09g11020;	LOC_Os09g11030;	LOC_Os09g11040;	LOC_Os09g11050;	LOC_Os09g11060;	LOC_Os09g11070;	LOC_Os09g11080;	LOC_Os09g11090;	LOC_Os09g11100;	LOC_Os09g11110;	LOC_Os09g11120;	LOC_Os09g11130;	LOC_Os09g11140;	LOC_Os09g11150;	LOC_Os09g11160
		seq-rs4142	9	7472815	6906103	0.00121	3.15	c		LOC_Os09g12060;	LOC_Os09g12070;	LOC_Os09g12080;	LOC_Os09g12090;	LOC_Os09g12100;	LOC_Os09g12110;	LOC_Os09g12120;	LOC_Os09g12130;	LOC_Os09g12140;	LOC_Os09g12150;	LOC_Os09g12160;	LOC_Os09g12170;	LOC_Os09g12180;	LOC_Os09g12190;	LOC_Os09g12200;	LOC_Os09g12210;	LOC_Os09g12220;	LOC_Os09g12230;	LOC_Os09g12240;	LOC_Os09g12250;	LOC_Os09g12260;	LOC_Os09g12270;	LOC_Os09g12290
		seq-rs4246	9	14441181	13786469	0.00295	2.534	c		LOC_Os09g23140;	LOC_Os09g23150;	LOC_Os09g23160;	LOC_Os09g23170;	LOC_Os09g23180;	LOC_Os09g23190;	LOC_Os09g23200;	LOC_Os09g23210;	LOC_Os09g23220;	LOC_Os09g23230;	LOC_Os09g23240;	LOC_Os09g23250;	LOC_Os09g23260;	LOC_Os09g23270;	LOC_Os09g23280;	LOC_Os09g23290;	LOC_Os09g23300;	LOC_Os09g23310;	LOC_Os09g23320;	LOC_Os09g23330;	LOC_Os09g23334;	LOC_Os09g23340;	LOC_Os09g23350;	LOC_Os09g23360;	LOC_Os09g23370
		seq-rs4506	10	9457624	9189086	2.7551e-05	3.853	bc		LOC_Os10g18070;	LOC_Os10g18080;	LOC_Os10g18084;	LOC_Os10g18090;	LOC_Os10g18099;	LOC_Os10g18140;	LOC_Os10g18150;	LOC_Os10g18160;	LOC_Os10g18170;	LOC_Os10g18180;	LOC_Os10g18190;	LOC_Os10g18200;	LOC_Os10g18210;	LOC_Os10g18220;	LOC_Os10g18234;	LOC_Os10g18250;	LOC_Os10g18260;	LOC_Os10g18280;	LOC_Os10g18294;	LOC_Os10g18310;	LOC_Os10g18330;	LOC_Os10g18340;	LOC_Os10g18350;	LOC_Os10g18360;	LOC_Os10g18364;	LOC_Os10g18370;	LOC_Os10g18380;	LOC_Os10g18390;	LOC_Os10g18400
		seq-rs4723	11	731525	731524	0.00048538	2.672	c		LOC_Os11g02240;	LOC_Os11g02250;	LOC_Os11g02260;	LOC_Os11g02270;	LOC_Os11g02280;	LOC_Os11g02290;	LOC_Os11g02300;	LOC_Os11g02305;	LOC_Os11g02320;	LOC_Os11g02310;	LOC_Os11g02330;	LOC_Os11g02340;	LOC_Os11g02350;	LOC_Os11g02360;	LOC_Os11g02369;	LOC_Os11g02379;	LOC_Os11g02389;	LOC_Os11g02400;	LOC_Os11g02410;	LOC_Os11g02424;	LOC_Os11g02440;	LOC_Os11g02450;	LOC_Os11g02460;	LOC_Os11g02464;	LOC_Os11g02470;	LOC_Os11g02480;	LOC_Os11g02490;	LOC_Os11g02500;	LOC_Os11g02510;	LOC_Os11g02520;	LOC_Os11g02530;	LOC_Os11g02540;	LOC_Os11g02550;	LOC_Os11g02570;	LOC_Os11g02580;	LOC_Os11g02590;	LOC_Os11g02600;	LOC_Os11g02610;	LOC_Os11g02620
		seq-rs5077	11	19917917	17625314	0.00019174	3.746	bc		LOC_Os11g30920;	LOC_Os11g30930;	LOC_Os11g30940;	LOC_Os11g30950;	LOC_Os11g30960;	LOC_Os11g30970;	LOC_Os11g30980;	LOC_Os11g30990;	LOC_Os11g31000;	LOC_Os11g31010;	LOC_Os11g31020;	LOC_Os11g31030;	LOC_Os11g31040;	LOC_Os11g31050;	LOC_Os11g31060;	LOC_Os11g31070;	LOC_Os11g31080;	LOC_Os11g31090;	LOC_Os11g31100;	LOC_Os11g31110;	LOC_Os11g31120;	LOC_Os11g31130;	LOC_Os11g31140;	LOC_Os11g31150;	LOC_Os11g31160;	LOC_Os11g31169;	LOC_Os11g31180;	LOC_Os11g31190;	LOC_Os11g31200;	LOC_Os11g31210
		seq-rs5301	11	25261593	22952924	0.00201	2.704	c		LOC_Os11g39170;	LOC_Os11g39190;	LOC_Os11g39200;	LOC_Os11g39209;	LOC_Os11g39220;	LOC_Os11g39230;	LOC_Os11g39240;	LOC_Os11g39250;	LOC_Os11g39254;	LOC_Os11g39260;	LOC_Os11g39270;	LOC_Os11g39280;	LOC_Os11g39290;	LOC_Os11g39300;	LOC_Os11g39310;	LOC_Os11g39320;	LOC_Os11g39330;	LOC_Os11g39350;	LOC_Os11g39360;	LOC_Os11g39370;	LOC_Os11g39380;	LOC_Os11g39390;	LOC_Os11g39400;	LOC_Os11g39410;	LOC_Os11g39420;	LOC_Os11g39430;	LOC_Os11g39440;	LOC_Os11g39450;	LOC_Os11g39460;	LOC_Os11g39470;	LOC_Os11g39480;	LOC_Os11g39490;	LOC_Os11g39500
		seq-rs5380	11	27443760	25134972	3.2492e-05	4.54	bc		LOC_Os11g42370;	LOC_Os11g42380;	LOC_Os11g42390;	LOC_Os11g42400;	LOC_Os11g42410;	LOC_Os11g42430;	LOC_Os11g42420;	LOC_Os11g42440;	LOC_Os11g42450;	LOC_Os11g42459;	LOC_Os11g42470;	LOC_Os11g42480;	LOC_Os11g42490;	LOC_Os11g42500;	LOC_Os11g42510;	LOC_Os11g42520;	LOC_Os11g42525;	LOC_Os11g42530;	LOC_Os11g42540;	LOC_Os11g42550;	LOC_Os11g42570;	LOC_Os11g42580;	LOC_Os11g42590;	LOC_Os11g42600;	LOC_Os11g42610;	LOC_Os11g42620;	LOC_Os11g42630;	LOC_Os11g42640;	LOC_Os11g42650;	LOC_Os11g42660
		seq-rs5399	11	27873594	25559301	3.574e-05	4.521	bc		LOC_Os11g43020;	LOC_Os11g43030;	LOC_Os11g43040;	LOC_Os11g43049;	LOC_Os11g43060;	LOC_Os11g43070;	LOC_Os11g43080;	LOC_Os11g43090;	LOC_Os11g43100;	LOC_Os11g43110;	LOC_Os11g43120;	LOC_Os11g43130;	LOC_Os11g43140;	LOC_Os11g43150;	LOC_Os11g43160;	LOC_Os11g43170;	LOC_Os11g43180;	LOC_Os11g43200;	LOC_Os11g43210;	LOC_Os11g43220;	LOC_Os11g43230;	LOC_Os11g43240;	LOC_Os11g43250;	LOC_Os11g43260;	LOC_Os11g43270;	LOC_Os11g43280;	LOC_Os11g43290;	LOC_Os11g43300
		seq-rs5422	11	28227079	25912786	8.9166e-05	4.088	bc		LOC_Os11g43550;	LOC_Os11g43560;	LOC_Os11g43570;	LOC_Os11g43580;	LOC_Os11g43590;	LOC_Os11g43600;	LOC_Os11g43610;	LOC_Os11g43620;	LOC_Os11g43630;	LOC_Os11g43640;	LOC_Os11g43650;	LOC_Os11g43660;	LOC_Os11g43670;	LOC_Os11g43680;	LOC_Os11g43690;	LOC_Os11g43700;	LOC_Os11g43710;	LOC_Os11g43720;	LOC_Os11g43729;	LOC_Os11g43740;	LOC_Os11g43750;	LOC_Os11g43760;	LOC_Os11g43770;	LOC_Os11g43780;	LOC_Os11g43790;	LOC_Os11g43800;	LOC_Os11g43810;	LOC_Os11g43820;	LOC_Os11g43830;	LOC_Os11g43840;	LOC_Os11g43850
		seq-rs5454	11	29022998	26708677	1.2478e-05	4.971	bc		LOC_Os11g44750;	LOC_Os11g44760;	LOC_Os11g44770;	LOC_Os11g44780;	LOC_Os11g44790;	LOC_Os11g44800;	LOC_Os11g44810;	LOC_Os11g44820;	LOC_Os11g44830;	LOC_Os11g44840;	LOC_Os11g44850;	LOC_Os11g44860;	LOC_Os11g44870;	LOC_Os11g44880;	LOC_Os11g44890;	LOC_Os11g44900;	LOC_Os11g44910;	LOC_Os11g44920;	LOC_Os11g44930;	LOC_Os11g44940;	LOC_Os11g44950;	LOC_Os11g44960;	LOC_Os11g44970;	LOC_Os11g44980;	LOC_Os11g44990;	LOC_Os11g45000;	LOC_Os11g45010;	LOC_Os11g45020;	LOC_Os11g45030;	LOC_Os11g45040;	LOC_Os11g45050;	LOC_Os11g45060;	LOC_Os11g45070;	LOC_Os11g45080
		seq-rs5479	11	29495809	27181488	0.00012294	3.944	bc		LOC_Os11g45510;	LOC_Os11g45520;	LOC_Os11g45530;	LOC_Os11g45540;	LOC_Os11g45550;	LOC_Os11g45560;	LOC_Os11g45570;	LOC_Os11g45580;	LOC_Os11g45590;	LOC_Os11g45600;	LOC_Os11g45610;	LOC_Os11g45620;	LOC_Os11g45650;	LOC_Os11g45660;	LOC_Os11g45670;	LOC_Os11g45680;	LOC_Os11g45690;	LOC_Os11g45710;	LOC_Os11g45720;	LOC_Os11g45730;	LOC_Os11g45740;	LOC_Os11g45750;	LOC_Os11g45770;	LOC_Os11g45780;	LOC_Os11g45790;	LOC_Os11g45800;	LOC_Os11g45809;	LOC_Os11g45820;	LOC_Os11g45840;	LOC_Os11g45850;	LOC_Os11g45864;	LOC_Os11g45880
		seq-rs5483	11	29838253	27523931	0.00040756	3.41	c		LOC_Os11g46080;	LOC_Os11g46090;	LOC_Os11g46100;	LOC_Os11g46110;	LOC_Os11g46120;	LOC_Os11g46130;	LOC_Os11g46140;	LOC_Os11g46150;	LOC_Os11g46160;	LOC_Os11g46170;	LOC_Os11g46180;	LOC_Os11g46190;	LOC_Os11g46200;	LOC_Os11g46210;	LOC_Os11g46220;	LOC_Os11g46230;	LOC_Os11g46240;	LOC_Os11g46250;	LOC_Os11g46260;	LOC_Os11g46270;	LOC_Os11g46280;	LOC_Os11g46290;	LOC_Os11g46300;	LOC_Os11g46806;	LOC_Os11g46810;	LOC_Os11g46820;	LOC_Os11g46830;	LOC_Os11g46840;	LOC_Os11g46850;	LOC_Os11g46860;	LOC_Os11g46870
		seq-rs5491	11	30577186	28245403	5.0693e-05	4.341	bc		LOC_Os11g47449;	LOC_Os11g47451;	LOC_Os11g47452;	LOC_Os11g47440;	LOC_Os11g47450;	LOC_Os11g47460;	LOC_Os11g47470;	LOC_Os11g47480;	LOC_Os11g47490;	LOC_Os11g47494;	LOC_Os11g47500;	LOC_Os11g47510;	LOC_Os11g47520;	LOC_Os11g47530;	LOC_Os11g47550;	LOC_Os11g47560;	LOC_Os11g47570;	LOC_Os11g47574;	LOC_Os11g47580;	LOC_Os11g47590;	LOC_Os11g47600;	LOC_Os11g47610;	LOC_Os11g47620;	LOC_Os11g47630;	LOC_Os11g47640;	LOC_Os11g47650;	LOC_Os11g47660;	LOC_Os11g47670;	LOC_Os11g47680;	LOC_Os11g47690;	LOC_Os11g47700;	LOC_Os11g47710;	LOC_Os11g47730;	LOC_Os11g47740;	LOC_Os11g47750;	LOC_Os11g47760;	LOC_Os11g47770;	LOC_Os11g47780;	LOC_Os11g47790;	LOC_Os11g47800;
		seq-rs5866	12	23299996	23062749	0.00308	2.515	c		LOC_Os12g37470;	LOC_Os12g37480;	LOC_Os12g37490;	LOC_Os12g37500;	LOC_Os12g37510;	LOC_Os12g37519;	LOC_Os12g37530;	LOC_Os12g37540;	LOC_Os12g37550;	LOC_Os12g37560;	LOC_Os12g37564;	LOC_Os12g37570;	LOC_Os12g37580;	LOC_Os12g37590;	LOC_Os12g37600;	LOC_Os12g37610;	LOC_Os12g37620;	LOC_Os12g37630;	LOC_Os12g37640;	LOC_Os12g37650;	LOC_Os12g37660;	LOC_Os12g37669;	LOC_Os12g37680;	LOC_Os12g37690;	LOC_Os12g37720;	LOC_Os12g37710;	LOC_Os12g37730;	LOC_Os12g37740;	LOC_Os12g37750;	LOC_Os12g37760;	LOC_Os12g37770
Flag leaf width	Lingshui	seq-rs349	1	20975940	19318050	0.00181	2.831	c		LOC_Os01g34810;	LOC_Os01g34820;	LOC_Os01g34830;	LOC_Os01g34840;	LOC_Os01g34850;	LOC_Os01g34860;	LOC_Os01g34870;	LOC_Os01g34880;	LOC_Os01g34890;	LOC_Os01g34900;	LOC_Os01g34910;	LOC_Os01g34920;	LOC_Os01g34930;	LOC_Os01g34940;	LOC_Os01g34950;	LOC_Os01g34960;	LOC_Os01g34970;	LOC_Os01g34980;	LOC_Os01g34990;	LOC_Os01g35000;	LOC_Os01g35030;	LOC_Os01g35040;	LOC_Os01g35050;	LOC_Os01g35059;	LOC_Os01g35070
		seq-rs367	1	23290015	21632125	0.00183	2.833	c		LOC_Os01g38359;	LOC_Os01g38380;	LOC_Os01g38390;	LOC_Os01g38400;	LOC_Os01g38410;	LOC_Os01g38420;	LOC_Os01g38430;	LOC_Os01g38440;	LOC_Os01g38450;	LOC_Os01g38460;	LOC_Os01g38480;	LOC_Os01g38490;	LOC_Os01g38500;	LOC_Os01g38510;	LOC_Os01g38520;	LOC_Os01g38530;	LOC_Os01g38540;	LOC_Os01g38550;	LOC_Os01g38560;	LOC_Os01g38570;	LOC_Os01g38580;	LOC_Os01g38590;	LOC_Os01g38600;	LOC_Os01g38610;	LOC_Os01g38620;	LOC_Os01g38640;	LOC_Os01g38650;	LOC_Os01g38660;	LOC_Os01g38670;	LOC_Os01g38680;	LOC_Os01g38690
		seq-rs609	1	41143657	39386767	0.00097498	3.111	c		LOC_Os01g67590;	LOC_Os01g67600;	LOC_Os01g67610;	LOC_Os01g67620;	LOC_Os01g67630;	LOC_Os01g67640;	LOC_Os01g67650;	LOC_Os01g67660;	LOC_Os01g67670;	LOC_Os01g67680;	LOC_Os01g67690;	LOC_Os01g67700;	LOC_Os01g67710;	LOC_Os01g67720;	LOC_Os01g67730;	LOC_Os01g67740;	LOC_Os01g67750;	LOC_Os01g67760;	LOC_Os01g67770;	LOC_Os01g67780;	LOC_Os01g67790;	LOC_Os01g67800;	LOC_Os01g67810;	LOC_Os01g67820;	LOC_Os01g67830;	LOC_Os01g67835;	LOC_Os01g67840;	LOC_Os01g67850;	LOC_Os01g67860;	LOC_Os01g67870;	LOC_Os01g67880;	LOC_Os01g67890;	LOC_Os01g67900;	LOC_Os01g67910;	LOC_Os01g67920;	LOC_Os01g67930;	LOC_Os01g67940;	LOC_Os01g67950;	LOC_Os01g67960
		seq-rs790	2	4072133	4072133	0.00045928	3.455	c		LOC_Os02g07650;	LOC_Os02g07654;	LOC_Os02g07659;	LOC_Os02g07670;	LOC_Os02g07680;	LOC_Os02g07690;	LOC_Os02g07700;	LOC_Os02g07709;	LOC_Os02g07720;	LOC_Os02g07730;	LOC_Os02g07740;	LOC_Os02g07750;	LOC_Os02g07760;	LOC_Os02g07770;	LOC_Os02g07780;	LOC_Os02g07790;	LOC_Os02g07800;	LOC_Os02g07810;	LOC_Os02g07820;	LOC_Os02g07830;	LOC_Os02g07840;	LOC_Os02g07850;	LOC_Os02g07860;	LOC_Os02g07870;	LOC_Os02g07880;	LOC_Os02g07890;	LOC_Os02g07900;	LOC_Os02g07910;	LOC_Os02g07920;	LOC_Os02g07930;	LOC_Os02g07940;	LOC_Os02g07950;	LOC_Os02g07960
		seq-rs1285	2	33972315	33079585	0.00024	3.752	bc		LOC_Os02g53860;	LOC_Os02g53870;	LOC_Os02g53880;	LOC_Os02g53890;	LOC_Os02g53900;	LOC_Os02g53910;	LOC_Os02g53920;	LOC_Os02g53930;	LOC_Os02g53940;	LOC_Os02g53950;	LOC_Os02g53960;	LOC_Os02g53970;	LOC_Os02g53979;	LOC_Os02g53990;	LOC_Os02g53994;	LOC_Os02g54000;	LOC_Os02g54010;	LOC_Os02g54020;	LOC_Os02g54030;	LOC_Os02g54040;	LOC_Os02g54050;	LOC_Os02g54060;	LOC_Os02g54070;	LOC_Os02g54080;	LOC_Os02g54090;	LOC_Os02g54100;	LOC_Os02g54110;	LOC_Os02g54120;	LOC_Os02g54130;	LOC_Os02g54140
		seq-rs1293	2	34633830	33741100	0.00017036	3.91	bc		LOC_Os02g54940;	LOC_Os02g54950;	LOC_Os02g54960;	LOC_Os02g54970;	LOC_Os02g54974;	LOC_Os02g54980;	LOC_Os02g54990;	LOC_Os02g55000;	LOC_Os02g55010;	LOC_Os02g55020;	LOC_Os02g55030;	LOC_Os02g55040;	LOC_Os02g55050;	LOC_Os02g55060;	LOC_Os02g55070;	LOC_Os02g55080;	LOC_Os02g55090;	LOC_Os02g55100;	LOC_Os02g55110;	LOC_Os02g55120;	LOC_Os02g55134;	LOC_Os02g55130;	LOC_Os02g55140;	LOC_Os02g55150;	LOC_Os02g55160;	LOC_Os02g55170;	LOC_Os02g55180;	LOC_Os02g55190;	LOC_Os02g55200;	LOC_Os02g55210;	LOC_Os02g55220;	LOC_Os02g55230;	LOC_Os02g55240;	LOC_Os02g55250;	LOC_Os02g55260;	LOC_Os02g55270;	LOC_Os02g55280
		seq-rs1877	3	36248022	35390159	0.00224	2.733	c		LOC_Os03g62300;	LOC_Os03g62314;	LOC_Os03g62330;	LOC_Os03g62340;	LOC_Os03g62350;	LOC_Os03g62360;	LOC_Os03g62370;	LOC_Os03g62379;	LOC_Os03g62388;	LOC_Os03g62400;	LOC_Os03g62410;	LOC_Os03g62420;	LOC_Os03g62430;	LOC_Os03g62440;	LOC_Os03g62450;	LOC_Os03g62460;	LOC_Os03g62470;	LOC_Os03g62480;	LOC_Os03g62490;	LOC_Os03g62500;	LOC_Os03g62510;	LOC_Os03g62516;	LOC_Os03g62522;	LOC_Os03g62530;	LOC_Os03g62539;	LOC_Os03g62550;	LOC_Os03g62560;	LOC_Os03g62570;	LOC_Os03g62580;	LOC_Os03g62590;	LOC_Os03g62600;	LOC_Os03g62620;	LOC_Os03g62610;	LOC_Os03g62630;	LOC_Os03g62640;	LOC_Os03g62650;	LOC_Os03g62660;	LOC_Os03g62670;	LOC_Os03g62680;	LOC_Os03g62690;
		seq-rs2259	4	31519665	30936019	0.00041757	3.499	c	NAL1[11]
		seq-rs2285	4	31886501	31302855	0.00099144	3.104	c	NAL1[11]
		seq-rs2430	5	5439809	5457732	0.00148	2.922	c		LOC_Os05g09520;	LOC_Os05g09530;	LOC_Os05g09540;	LOC_Os05g09550;	LOC_Os05g09560;	LOC_Os05g09570;	LOC_Os05g09580;	LOC_Os05g09590;	LOC_Os05g09600;	LOC_Os05g09610;	LOC_Os05g09620;	LOC_Os05g09630;	LOC_Os05g09640;	LOC_Os05g09650;	LOC_Os05g09660;	LOC_Os05g09670;	LOC_Os05g09680;	LOC_Os05g09700;	LOC_Os05g09704;	LOC_Os05g09708;	LOC_Os05g09712;	LOC_Os05g09716;	LOC_Os05g09720;	LOC_Os05g09724;	LOC_Os05g09728;	LOC_Os05g09732;	LOC_Os05g09736;	LOC_Os05g09740;	LOC_Os05g10210
		seq-rs2753	6	3325151	3325151	0.00164	2.875	c		LOC_Os06g06830;	LOC_Os06g06840;	LOC_Os06g06850;	LOC_Os06g06860;	LOC_Os06g06870;	LOC_Os06g06880;	LOC_Os06g06890;	LOC_Os06g06900;	LOC_Os06g06910;	LOC_Os06g06920;	LOC_Os06g06930;	LOC_Os06g06940;	LOC_Os06g06950;	LOC_Os06g06960;	LOC_Os06g06970;	LOC_Os06g06980;	LOC_Os06g06990;	LOC_Os06g07000;	LOC_Os06g07010;	LOC_Os06g07020;	LOC_Os06g07030;	LOC_Os06g07040;	LOC_Os06g07060;	LOC_Os06g07070;	LOC_Os06g07080;	LOC_Os06g07090;	LOC_Os06g07100;	LOC_Os06g07110;	LOC_Os06g07120;	LOC_Os06g07130;	LOC_Os06g07140;	LOC_Os06g07150
		seq-rs3104	6	29879391	29001391	0.0017	2.858	c		LOC_Os06g47760;	LOC_Os06g47770;	LOC_Os06g47780;	LOC_Os06g47800;	LOC_Os06g47810;	LOC_Os06g47820;	LOC_Os06g47830;	LOC_Os06g47834;	LOC_Os06g47840;	LOC_Os06g47850;	LOC_Os06g47860;	LOC_Os06g47870;	LOC_Os06g47880;	LOC_Os06g47890;	LOC_Os06g47900;	LOC_Os06g47910;	LOC_Os06g47920;	LOC_Os06g47930;	LOC_Os06g47940;	LOC_Os06g47950;	LOC_Os06g47960;	LOC_Os06g47970;	LOC_Os06g47980;	LOC_Os06g47990;	LOC_Os06g48000;	LOC_Os06g48010;	LOC_Os06g48020;	LOC_Os06g48030;	LOC_Os06g48040;	LOC_Os06g48050;	LOC_Os06g48060;	LOC_Os06g48065;	LOC_Os06g48070;	LOC_Os06g48080;	LOC_Os06g48090
		seq-rs3113	6	30282802	29404802	6.3218e-05	4.366	bc		LOC_Os06g48440;	LOC_Os06g48450;	LOC_Os06g48460;	LOC_Os06g48470;	LOC_Os06g48480;	LOC_Os06g48490;	LOC_Os06g48500;	LOC_Os06g48510;	LOC_Os06g48520;	LOC_Os06g48530;	LOC_Os06g48534;	LOC_Os06g48540;	LOC_Os06g48550;	LOC_Os06g48560;	LOC_Os06g48570;	LOC_Os06g48580;	LOC_Os06g48590;	LOC_Os06g48600;	LOC_Os06g48610;	LOC_Os06g48620;	LOC_Os06g48630;	LOC_Os06g48640;	LOC_Os06g48650;	LOC_Os06g48665;	LOC_Os06g48660;	LOC_Os06g48680;	LOC_Os06g48690;	LOC_Os06g48700;	LOC_Os06g48710;	LOC_Os06g48720;	LOC_Os06g48730;	LOC_Os06g48740;	LOC_Os06g48750
		seq-rs3177	7	2745260	2712109	0.0011	3.057	c		LOC_Os07g05580;	LOC_Os07g05590;	LOC_Os07g05600;	LOC_Os07g05610;	LOC_Os07g05620;	LOC_Os07g05630;	LOC_Os07g05640;	LOC_Os07g05650;	LOC_Os07g05660;	LOC_Os07g05670;	LOC_Os07g05680;	LOC_Os07g05690;	LOC_Os07g05700;	LOC_Os07g05710;	LOC_Os07g05720;	LOC_Os07g05740;	LOC_Os07g05750;	LOC_Os07g05760;	LOC_Os07g05770;	LOC_Os07g05780;	LOC_Os07g05790;	LOC_Os07g05800;	LOC_Os07g05810;	LOC_Os07g05820;	LOC_Os07g05830;	LOC_Os07g05840;	LOC_Os07g05850
		seq-rs3597	7	28887866	28226715	2.4704e-05	4.801	bc		LOC_Os07g47060;	LOC_Os07g47070;	LOC_Os07g47080;	LOC_Os07g47090;	LOC_Os07g47100;	LOC_Os07g47110;	LOC_Os07g47120;	LOC_Os07g47130;	LOC_Os07g47140;	LOC_Os07g47150;	LOC_Os07g47160;	LOC_Os07g47170;	LOC_Os07g47194;	LOC_Os07g47180;	LOC_Os07g47201;	LOC_Os07g47210;	LOC_Os07g47220;	LOC_Os07g47230;	LOC_Os07g47240;	LOC_Os07g47250;	LOC_Os07g47260;	LOC_Os07g47270;	LOC_Os07g47280;	LOC_Os07g47284;	LOC_Os07g47290;	LOC_Os07g47300;	LOC_Os07g47310;	LOC_Os07g47320;	LOC_Os07g47330;	LOC_Os07g47340;	LOC_Os07g47350;	LOC_Os07g47360
		seq-rs3612	7	29622511	28961360	0.00296	2.606	c		LOC_Os07g48300;	LOC_Os07g48310;	LOC_Os07g48320;	LOC_Os07g48330;	LOC_Os07g48340;	LOC_Os07g48350;	LOC_Os07g48360;	LOC_Os07g48370;	LOC_Os07g48380;	LOC_Os07g48390;	LOC_Os07g48400;	LOC_Os07g48410;	LOC_Os07g48420;	LOC_Os07g48430;	LOC_Os07g48440;	LOC_Os07g48450;	LOC_Os07g48460;	LOC_Os07g48470;	LOC_Os07g48480;	LOC_Os07g48490;	LOC_Os07g48500;	LOC_Os07g48510;	LOC_Os07g48520;	LOC_Os07g48540;	LOC_Os07g48550
		seq-rs3647	8	730402	730402	0.00254	2.675	c		LOC_Os08g01980;	LOC_Os08g01990;	LOC_Os08g02000;	LOC_Os08g02010;	LOC_Os08g02020;	LOC_Os08g02030;	LOC_Os08g02040;	LOC_Os08g02050;	LOC_Os08g02060;	LOC_Os08g02070;	LOC_Os08g02080;	LOC_Os08g02094;	LOC_Os08g02110;	LOC_Os08g02120;	LOC_Os08g02130;	LOC_Os08g02140;	LOC_Os08g02150;	LOC_Os08g02160;	LOC_Os08g02180;	LOC_Os08g02190;	LOC_Os08g02200;	LOC_Os08g02204;	LOC_Os08g02210;	LOC_Os08g02220;	LOC_Os08g02230;	LOC_Os08g02240;	LOC_Os08g02250;	LOC_Os08g02260;	LOC_Os08g02270;	LOC_Os08g02280;	LOC_Os08g02290
		seq-rs3775	8	7718417	7718417	0.00315	2.588	c		LOC_Os08g12850;	LOC_Os08g12860;	LOC_Os08g12870;	LOC_Os08g12880;	LOC_Os08g12890;	LOC_Os08g12900;	LOC_Os08g12910;	LOC_Os08g12920;	LOC_Os08g12930;	LOC_Os08g12940;	LOC_Os08g12950;	LOC_Os08g12960;	LOC_Os08g12970;	LOC_Os08g12980;	LOC_Os08g12990;	LOC_Os08g13000;	LOC_Os08g13010;	LOC_Os08g13014;	LOC_Os08g13020;	LOC_Os08g13030;	LOC_Os08g13040;	LOC_Os08g13050;	LOC_Os08g13060;	LOC_Os08g13070;	LOC_Os08g13080;	LOC_Os08g13090;	LOC_Os08g13100;	LOC_Os08g13110;	LOC_Os08g13120;	LOC_Os08g13130;	LOC_Os08g13140;	LOC_Os08g13150
		seq-rs5050	11	19278756	16986143	0.00297	2.606	c		LOC_Os11g29870;	LOC_Os11g29880;	LOC_Os11g29890;	LOC_Os11g29900;	LOC_Os11g29910;	LOC_Os11g29920;	LOC_Os11g29930;	LOC_Os11g29940;	LOC_Os11g29945;	LOC_Os11g29950;	LOC_Os11g29960;	LOC_Os11g29970;	LOC_Os11g29980;	LOC_Os11g29990;	LOC_Os11g30000;	LOC_Os11g30010;	LOC_Os11g30020;	LOC_Os11g30030;	LOC_Os11g30040;	LOC_Os11g30050;	LOC_Os11g30060;	LOC_Os11g30070;	LOC_Os11g30080;	LOC_Os11g30090;	LOC_Os11g30100;	LOC_Os11g30110;	LOC_Os11g30120;	LOC_Os11g30130;	LOC_Os11g30140;	LOC_Os11g30150;	LOC_Os11g30159;	LOC_Os11g30170;	LOC_Os11g30180;	LOC_Os11g30190
		seq-rs5125	11	21084520	18790408	0.00103	3.086	c		LOC_Os11g32450;	LOC_Os11g32460;	LOC_Os11g32470;	LOC_Os11g32480;	LOC_Os11g32490;	LOC_Os11g32500;	LOC_Os11g32510;	LOC_Os11g32520;	LOC_Os11g32530;	LOC_Os11g32540;	LOC_Os11g32550;	LOC_Os11g32560;	LOC_Os11g32570;	LOC_Os11g32580;	LOC_Os11g32590;	LOC_Os11g32600;	LOC_Os11g32610;	LOC_Os11g32620;	LOC_Os11g32630;	LOC_Os11g32640;	LOC_Os11g32650;	LOC_Os11g32660;	LOC_Os11g32670;	LOC_Os11g32680;	LOC_Os11g32690;	LOC_Os11g32700;	LOC_Os11g32710;	LOC_Os11g32720;	LOC_Os11g32730;	LOC_Os11g32740;	LOC_Os11g32759;	LOC_Os11g32750
		seq-rs5490	11	30573423	28241640	0.00184	2.823	c		LOC_Os11g47449;	LOC_Os11g47451;	LOC_Os11g47452;	LOC_Os11g47440;	LOC_Os11g47450;	LOC_Os11g47460;	LOC_Os11g47470;	LOC_Os11g47480;	LOC_Os11g47490;	LOC_Os11g47494;	LOC_Os11g47500;	LOC_Os11g47510;	LOC_Os11g47520;	LOC_Os11g47530;	LOC_Os11g47550;	LOC_Os11g47560;	LOC_Os11g47570;	LOC_Os11g47574;	LOC_Os11g47580;	LOC_Os11g47590;	LOC_Os11g47600;	LOC_Os11g47610;	LOC_Os11g47620;	LOC_Os11g47630;	LOC_Os11g47640;	LOC_Os11g47650;	LOC_Os11g47660;	LOC_Os11g47670;	LOC_Os11g47680;	LOC_Os11g47690;	LOC_Os11g47700;	LOC_Os11g47710;	LOC_Os11g47730;	LOC_Os11g47740;	LOC_Os11g47750;	LOC_Os11g47760;	LOC_Os11g47770;	LOC_Os11g47780;	LOC_Os11g47790;	LOC_Os11g47800;
		seq-rs5830	12	21937671	21700533	0.00012979	4.043	bc		LOC_Os12g35580;	LOC_Os12g35590;	LOC_Os12g35600;	LOC_Os12g35610;	LOC_Os12g35620;	LOC_Os12g35640;	LOC_Os12g35630;	LOC_Os12g35650;	LOC_Os12g35660;	LOC_Os12g35680;	LOC_Os12g35670;	LOC_Os12g35690;	LOC_Os12g35700;	LOC_Os12g35710;	LOC_Os12g35720;	LOC_Os12g35730;	LOC_Os12g35740;	LOC_Os12g35750;	LOC_Os12g35760;	LOC_Os12g35770;	LOC_Os12g35779;	LOC_Os12g35790;	LOC_Os12g35800;	LOC_Os12g35810
		seq-rs5854	12	22859273	22622026	0.00064196	3.302	c		LOC_Os12g36790;	LOC_Os12g36800;	LOC_Os12g36810;	LOC_Os12g36820;	LOC_Os12g36830;	LOC_Os12g36840;	LOC_Os12g36850;	LOC_Os12g36860;	LOC_Os12g36870;	LOC_Os12g36880;	LOC_Os12g36890;	LOC_Os12g36900;	LOC_Os12g36910;	LOC_Os12g36920;	LOC_Os12g36930;	LOC_Os12g36940;	LOC_Os12g36950;	LOC_Os12g36960;	LOC_Os12g36970;	LOC_Os12g36980;	LOC_Os12g36990;	LOC_Os12g37000;	LOC_Os12g37010;	LOC_Os12g37020;	LOC_Os12g37030;	LOC_Os12g37040;	LOC_Os12g37050;	LOC_Os12g37060;	LOC_Os12g37070;	LOC_Os12g37080;	LOC_Os12g37090;	LOC_Os12g37100;	LOC_Os12g37110;	LOC_Os12g37120;	LOC_Os12g37130
		seq-rs5935	12	27215051	26954998	0.00301	2.599	c		LOC_Os12g43340;	LOC_Os12g43350;	LOC_Os12g43363;	LOC_Os12g43370;	LOC_Os12g43380;	LOC_Os12g43390;	LOC_Os12g43400;	LOC_Os12g43410;	LOC_Os12g43430;	LOC_Os12g43440;	LOC_Os12g43450;	LOC_Os12g43460;	LOC_Os12g43470;	LOC_Os12g43480;	LOC_Os12g43490;	LOC_Os12g43500;	LOC_Os12g43510;	LOC_Os12g43520;	LOC_Os12g43530;	LOC_Os12g43540;	LOC_Os12g43560;	LOC_Os12g43550;	LOC_Os12g43564;	LOC_Os12g43570;	LOC_Os12g43580;	LOC_Os12g43590;	LOC_Os12g43600;	LOC_Os12g43610
Flag leaf width	Hangzhou	seq-rs19	1	441974	441974	0.00091495	3.074	c		LOC_Os01g01689;	LOC_Os01g01700;	LOC_Os01g01710;	LOC_Os01g01720;	LOC_Os01g01730;	LOC_Os01g01740;	LOC_Os01g01760;	LOC_Os01g01770;	LOC_Os01g01780;	LOC_Os01g01790;	LOC_Os01g01800;	LOC_Os01g01810;	LOC_Os01g01830;	LOC_Os01g01840;	LOC_Os01g01850;	LOC_Os01g01860;	LOC_Os01g01870;	LOC_Os01g01880;	LOC_Os01g01890;	LOC_Os01g01900;	LOC_Os01g01910;	LOC_Os01g01920;	LOC_Os01g01925;	LOC_Os01g01930;	LOC_Os01g01940;	LOC_Os01g01950;	LOC_Os01g01960;	LOC_Os01g01970;	LOC_Os01g01980;	LOC_Os01g01990;	LOC_Os01g02000
		seq-rs152	1	4914108	4914108	0.00010501	4.042	bc		LOC_Os01g09450;	LOC_Os01g09460;	LOC_Os01g09470;	LOC_Os01g09480;	LOC_Os01g09490;	LOC_Os01g09500;	LOC_Os01g09510;	LOC_Os01g09520;	LOC_Os01g09530;	LOC_Os01g09540;	LOC_Os01g09550;	LOC_Os01g09560;	LOC_Os01g09570;	LOC_Os01g09580;	LOC_Os01g09590;	LOC_Os01g09600;	LOC_Os01g09610;	LOC_Os01g09620;	LOC_Os01g09640;	LOC_Os01g09650;	LOC_Os01g09660;	LOC_Os01g09665;	LOC_Os01g09670;	LOC_Os01g09680;	LOC_Os01g09690;	LOC_Os01g09700;	LOC_Os01g09710;	LOC_Os01g09720
		seq-rs367	1	23290015	21632125	0.00036582	3.521	c		LOC_Os01g38359;	LOC_Os01g38380;	LOC_Os01g38390;	LOC_Os01g38400;	LOC_Os01g38410;	LOC_Os01g38420;	LOC_Os01g38430;	LOC_Os01g38440;	LOC_Os01g38450;	LOC_Os01g38460;	LOC_Os01g38480;	LOC_Os01g38490;	LOC_Os01g38500;	LOC_Os01g38510;	LOC_Os01g38520;	LOC_Os01g38530;	LOC_Os01g38540;	LOC_Os01g38550;	LOC_Os01g38560;	LOC_Os01g38570;	LOC_Os01g38580;	LOC_Os01g38590;	LOC_Os01g38600;	LOC_Os01g38610;	LOC_Os01g38620;	LOC_Os01g38640;	LOC_Os01g38650;	LOC_Os01g38660;	LOC_Os01g38670;	LOC_Os01g38680;	LOC_Os01g38690
		seq-rs449	1	26689660	25031770	0.00059535	3.264	c		LOC_Os01g43530;	LOC_Os01g43540;	LOC_Os01g43550;	LOC_Os01g43560;	LOC_Os01g43570;	LOC_Os01g43580;	LOC_Os01g43590;	LOC_Os01g43600;	LOC_Os01g43610;	LOC_Os01g43620;	LOC_Os01g43630;	LOC_Os01g43639;	LOC_Os01g43650;	LOC_Os01g43660;	LOC_Os01g43670;	LOC_Os01g43680;	LOC_Os01g43690;	LOC_Os01g43700;	LOC_Os01g43710;	LOC_Os01g43720;	LOC_Os01g43729;	LOC_Os01g43740;	LOC_Os01g43750;	LOC_Os01g43760;	LOC_Os01g43774;	LOC_Os01g43790;	LOC_Os01g43800;	LOC_Os01g43820;	LOC_Os01g43830;	LOC_Os01g43844;	LOC_Os01g43851;	LOC_Os01g43860
		seq-rs579	1	38625818	36868928	7.0499e-05	4.222	bc		LOC_Os01g63470;	LOC_Os01g63480;	LOC_Os01g63490;	LOC_Os01g63500;	LOC_Os01g63510;	LOC_Os01g63520;	LOC_Os01g63530;	LOC_Os01g63540;	LOC_Os01g63550;	LOC_Os01g63560;	LOC_Os01g63570;	LOC_Os01g63580;	LOC_Os01g63600;	LOC_Os01g63610;	LOC_Os01g63620;	LOC_Os01g63630;	LOC_Os01g63640;	LOC_Os01g63650;	LOC_Os01g63660;	LOC_Os01g63670;	LOC_Os01g63680;	LOC_Os01g63690;	LOC_Os01g63710;	LOC_Os01g63720;	LOC_Os01g63730
		seq-rs634	1	42933594	41137704	0.00014745	3.914	bc		LOC_Os01g70920;	LOC_Os01g70930;	LOC_Os01g70950;	LOC_Os01g70940;	LOC_Os01g70960;	LOC_Os01g70970;	LOC_Os01g70980;	LOC_Os01g70990;	LOC_Os01g71000;	LOC_Os01g71010;	LOC_Os01g71020;	LOC_Os01g71029;	LOC_Os01g71040;	LOC_Os01g71050;	LOC_Os01g71060;	LOC_Os01g71070;	LOC_Os01g71080;	LOC_Os01g71090;	LOC_Os01g71094;	LOC_Os01g71100;	LOC_Os01g71106;	LOC_Os01g71114;	LOC_Os01g71130;	LOC_Os01g71140;	LOC_Os01g71150;	LOC_Os01g71160;	LOC_Os01g71170;	LOC_Os01g71180;	LOC_Os01g71190;	LOC_Os01g71200;	LOC_Os01g71210;	LOC_Os01g71220;	LOC_Os01g71230;	LOC_Os01g71250;	LOC_Os01g71240;	LOC_Os01g71256;	LOC_Os01g71262
		seq-rs673	1	43922995	42127105	0.00017245	3.819	bc		LOC_Os01g72490;	LOC_Os01g72500;	LOC_Os01g72510;	LOC_Os01g72520;	LOC_Os01g72530;	LOC_Os01g72540;	LOC_Os01g72550;	LOC_Os01g72560;	LOC_Os01g72570;	LOC_Os01g72579;	LOC_Os01g72590;	LOC_Os01g72600;	LOC_Os01g72610;	LOC_Os01g72620;	LOC_Os01g72630;	LOC_Os01g72650;	LOC_Os01g72660;	LOC_Os01g72670;	LOC_Os01g72680;	LOC_Os01g72690;	LOC_Os01g72700;	LOC_Os01g72710;	LOC_Os01g72720;	LOC_Os01g72730;	LOC_Os01g72740;	LOC_Os01g72749;	LOC_Os01g72760;	LOC_Os01g72780
		seq-rs829	2	6618847	6589847	0.00046985	2.702	c		LOC_Os02g12440;	LOC_Os02g12450;	LOC_Os02g12460;	LOC_Os02g12470;	LOC_Os02g12480;	LOC_Os02g12490;	LOC_Os02g12494;	LOC_Os02g12510;	LOC_Os02g12520;	LOC_Os02g12530;	LOC_Os02g12540;	LOC_Os02g12550;	LOC_Os02g12560;	LOC_Os02g12570;	LOC_Os02g12580;	LOC_Os02g12590;	LOC_Os02g12610;	LOC_Os02g12600;	LOC_Os02g12620;	LOC_Os02g12630;	LOC_Os02g12640;	LOC_Os02g12650;	LOC_Os02g12660;	LOC_Os02g12654;	LOC_Os02g12670;	LOC_Os02g12680;	LOC_Os02g12690;	LOC_Os02g12700;	LOC_Os02g12710;	LOC_Os02g12720;	LOC_Os02g12730;	LOC_Os02g12740;	LOC_Os02g12750;	LOC_Os02g12760;	LOC_Os02g12770
		seq-rs839	2	7574663	7545663	0.00077668	3.145	c		LOC_Os02g13790;	LOC_Os02g13800;	LOC_Os02g13810;	LOC_Os02g13820;	LOC_Os02g13830;	LOC_Os02g13840;	LOC_Os02g13850;	LOC_Os02g13860;	LOC_Os02g13870;	LOC_Os02g13880;	LOC_Os02g13890;	LOC_Os02g13900;	LOC_Os02g13910;	LOC_Os02g13920;	LOC_Os02g13930;	LOC_Os02g13940;	LOC_Os02g13950;	LOC_Os02g13960;	LOC_Os02g13965;	LOC_Os02g13970;	LOC_Os02g13980;	LOC_Os02g13990;	LOC_Os02g14000
		seq-rs1262	2	31613100	30720370	0.00025411	3.645	c		LOC_Os02g50130;	LOC_Os02g50140;	LOC_Os02g50150;	LOC_Os02g50174;	LOC_Os02g50200;	LOC_Os02g50210;	LOC_Os02g50220;	LOC_Os02g50230;	LOC_Os02g50240;	LOC_Os02g50250;	LOC_Os02g50260;	LOC_Os02g50270;	LOC_Os02g50280;	LOC_Os02g50290;	LOC_Os02g50300;	LOC_Os02g50310;	LOC_Os02g50320;	LOC_Os02g50330;	LOC_Os02g50340;	LOC_Os02g50350;	LOC_Os02g50360;	LOC_Os02g50370;	LOC_Os02g50372;	LOC_Os02g50374;	LOC_Os02g50380;	LOC_Os02g50390;	LOC_Os02g50400;	LOC_Os02g50404;	LOC_Os02g50410;	LOC_Os02g50420;	LOC_Os02g50430;	LOC_Os02g50440;	LOC_Os02g50450;	LOC_Os02g50460;	LOC_Os02g50470;	LOC_Os02g50480
		seq-rs1299	2	34659842	33767112	0.00016346	3.851	bc		LOC_Os02g54970;	LOC_Os02g54974;	LOC_Os02g54980;	LOC_Os02g54990;	LOC_Os02g55000;	LOC_Os02g55010;	LOC_Os02g55020;	LOC_Os02g55030;	LOC_Os02g55040;	LOC_Os02g55050;	LOC_Os02g55060;	LOC_Os02g55070;	LOC_Os02g55080;	LOC_Os02g55090;	LOC_Os02g55100;	LOC_Os02g55110;	LOC_Os02g55120;	LOC_Os02g55134;	LOC_Os02g55130;	LOC_Os02g55140;	LOC_Os02g55150;	LOC_Os02g55160;	LOC_Os02g55170;	LOC_Os02g55180;	LOC_Os02g55190;	LOC_Os02g55200;	LOC_Os02g55210;	LOC_Os02g55220;	LOC_Os02g55230;	LOC_Os02g55240;	LOC_Os02g55250;	LOC_Os02g55260;	LOC_Os02g55270;	LOC_Os02g55280;	LOC_Os02g55290;	LOC_Os02g55300;	LOC_Os02g55310;	LOC_Os02g55320
		seq-rs1474	3	7000314	6949987	0.00022185	3.706	bc		LOC_Os03g12790;	LOC_Os03g12800;	LOC_Os03g12804;	LOC_Os03g12810;	LOC_Os03g12815;	LOC_Os03g12820;	LOC_Os03g12830;	LOC_Os03g12840;	LOC_Os03g12850;	LOC_Os03g12860;	LOC_Os03g12870;	LOC_Os03g12879;	LOC_Os03g12900;	LOC_Os03g12890;	LOC_Os03g12910;	LOC_Os03g12920;	LOC_Os03g12930;	LOC_Os03g12940;	LOC_Os03g12945;	LOC_Os03g12950;	LOC_Os03g12960;	LOC_Os03g12970;	LOC_Os03g12980;	LOC_Os03g12990;	LOC_Os03g13000;	LOC_Os03g13010;	LOC_Os03g13020;	LOC_Os03g13030;	LOC_Os03g13040
		seq-rs1660	3	21791396	21029754	7.8089e-05	4.175	bc		LOC_Os03g37750;	LOC_Os03g37760;	LOC_Os03g37770;	LOC_Os03g37780;	LOC_Os03g37790;	LOC_Os03g37800;	LOC_Os03g37810;	LOC_Os03g37820;	LOC_Os03g37830;	LOC_Os03g37840;	LOC_Os03g37850;	LOC_Os03g37860;	LOC_Os03g37864;	LOC_Os03g37869;	LOC_Os03g37878;	LOC_Os03g37890;	LOC_Os03g37900;	LOC_Os03g37915;	LOC_Os03g37920;	LOC_Os03g37930;	LOC_Os03g37940;	LOC_Os03g37950;	LOC_Os03g37954;	LOC_Os03g37960;	LOC_Os03g37970;	LOC_Os03g37984;	LOC_Os03g38000;	LOC_Os03g38010;	LOC_Os03g38020;	LOC_Os03g38040;	LOC_Os03g38050
		seq-rs1760	3	27281513	26514178	0.00024087	3.669	c		LOC_Os03g46681;	LOC_Os03g46690;	LOC_Os03g46710;	LOC_Os03g46720;	LOC_Os03g46730;	LOC_Os03g46740;	LOC_Os03g46750;	LOC_Os03g46760;	LOC_Os03g46770;	LOC_Os03g46780;	LOC_Os03g46790;	LOC_Os03g46800;	LOC_Os03g46810;	LOC_Os03g46820;	LOC_Os03g46830;	LOC_Os03g46840;	LOC_Os03g46850;	LOC_Os03g46860;	LOC_Os03g46870;	LOC_Os03g46884;	LOC_Os03g46900;	LOC_Os03g46910;	LOC_Os03g46920;	LOC_Os03g46930;	LOC_Os03g46940;	LOC_Os03g46950;	LOC_Os03g46970;	LOC_Os03g46980;	LOC_Os03g47000;	LOC_Os03g47010;	LOC_Os03g47016;	LOC_Os03g47022;	LOC_Os03g47030;	LOC_Os03g47034;	LOC_Os03g47036;	LOC_Os03g47042;	LOC_Os03g47050
		seq-rs1877	3	36248022	35390159	0.00019739	3.758	bc		LOC_Os03g62300;	LOC_Os03g62314;	LOC_Os03g62330;	LOC_Os03g62340;	LOC_Os03g62350;	LOC_Os03g62360;	LOC_Os03g62370;	LOC_Os03g62379;	LOC_Os03g62388;	LOC_Os03g62400;	LOC_Os03g62410;	LOC_Os03g62420;	LOC_Os03g62430;	LOC_Os03g62440;	LOC_Os03g62450;	LOC_Os03g62460;	LOC_Os03g62470;	LOC_Os03g62480;	LOC_Os03g62490;	LOC_Os03g62500;	LOC_Os03g62510;	LOC_Os03g62516;	LOC_Os03g62522;	LOC_Os03g62530;	LOC_Os03g62539;	LOC_Os03g62550;	LOC_Os03g62560;	LOC_Os03g62570;	LOC_Os03g62580;	LOC_Os03g62590;	LOC_Os03g62600;	LOC_Os03g62620;	LOC_Os03g62610;	LOC_Os03g62630;	LOC_Os03g62640;	LOC_Os03g62650;	LOC_Os03g62660;	LOC_Os03g62670;	LOC_Os03g62680;	LOC_Os03g62690;
		seq-rs1938	4	1105118	1113538	0.00020479	3.742	bc		LOC_Os04g02680;	LOC_Os04g02690;	LOC_Os04g02700;	LOC_Os04g02710;	LOC_Os04g02720;	LOC_Os04g02730;	LOC_Os04g02754;	LOC_Os04g02780;	LOC_Os04g02790;	LOC_Os04g02800;	LOC_Os04g02810;	LOC_Os04g02820;	LOC_Os04g02830;	LOC_Os04g02840;	LOC_Os04g02850;	LOC_Os04g02860;	LOC_Os04g02870;	LOC_Os04g02880;	LOC_Os04g02890;	LOC_Os04g02900;	LOC_Os04g02910;	LOC_Os04g02920;	LOC_Os04g02929;	LOC_Os04g02940;	LOC_Os04g02950;	LOC_Os04g02960;	LOC_Os04g02970;	LOC_Os04g02980
		seq-rs2254	4	31000838	30417192	0.00011283	4.01	bc		LOC_Os04g51490;	LOC_Os04g51500;	LOC_Os04g51510;	LOC_Os04g51520;	LOC_Os04g51530;	LOC_Os04g51540;	LOC_Os04g51550;	LOC_Os04g51560;	LOC_Os04g51570;	LOC_Os04g51580;	LOC_Os04g51590;	LOC_Os04g51600;	LOC_Os04g51610;	LOC_Os04g51620;	LOC_Os04g51630;	LOC_Os04g51640;	LOC_Os04g51650;	LOC_Os04g51660;	LOC_Os04g51680;	LOC_Os04g51690;	LOC_Os04g51700;	LOC_Os04g51710;	LOC_Os04g51720;	LOC_Os04g51730;	LOC_Os04g51740;	LOC_Os04g51750;	LOC_Os04g51760;	LOC_Os04g51770;	LOC_Os04g51780;	LOC_Os04g51786;	LOC_Os04g51792;	LOC_Os04g51794;	LOC_Os04g51796
		seq-rs2296	4	31950628	31366982	0.00153	2.902	c	NAL1[11]
		seq-rs2366	4	35391685	34806710	0.00049784	3.344	c		LOC_Os04g58680;	LOC_Os04g58690;	LOC_Os04g58700;	LOC_Os04g58710;	LOC_Os04g58720;	LOC_Os04g58730;	LOC_Os04g58734;	LOC_Os04g58740;	LOC_Os04g58750;	LOC_Os04g58760;	LOC_Os04g58770;	LOC_Os04g58780;	LOC_Os04g58790;	LOC_Os04g58800;	LOC_Os04g58810;	LOC_Os04g58820;	LOC_Os04g58830;	LOC_Os04g58840;	LOC_Os04g58850;	LOC_Os04g58860;	LOC_Os04g58870;	LOC_Os04g58880;	LOC_Os04g58890;	LOC_Os04g58900;	LOC_Os04g58910;	LOC_Os04g58920;	LOC_Os04g58929;	LOC_Os04g58940;	LOC_Os04g58960;	LOC_Os04g58970;	LOC_Os04g58980;	LOC_Os04g58990
		seq-rs2409	5	3080256	3102186	0.00072642	3.175	c		LOC_Os05g05990;	LOC_Os05g06000;	LOC_Os05g06010;	LOC_Os05g06014;	LOC_Os05g06019;	LOC_Os05g06028;	LOC_Os05g06040;	LOC_Os05g06050;	LOC_Os05g06060;	LOC_Os05g06070;	LOC_Os05g06080;	LOC_Os05g06090;	LOC_Os05g06100;	LOC_Os05g06110;	LOC_Os05g06120;	LOC_Os05g06130;	LOC_Os05g06140;	LOC_Os05g06150;	LOC_Os05g06160;	LOC_Os05g06170;	LOC_Os05g06180;	LOC_Os05g06190;	LOC_Os05g06200;	LOC_Os05g06210;	LOC_Os05g06220;	LOC_Os05g06230;	LOC_Os05g06240;	LOC_Os05g06250;	LOC_Os05g06260;	LOC_Os05g06270
		seq-rs2421	5	4569168	4589760	0.0001699	3.826	bc		LOC_Os05g08240;	LOC_Os05g08250;	LOC_Os05g08260;	LOC_Os05g08270;	LOC_Os05g08280;	LOC_Os05g08290;	LOC_Os05g08300;	LOC_Os05g08310;	LOC_Os05g08320;	LOC_Os05g08330;	LOC_Os05g08340;	LOC_Os05g08350;	LOC_Os05g08360;	LOC_Os05g08370;	LOC_Os05g08380;	LOC_Os05g08390;	LOC_Os05g08400;	LOC_Os05g08410;	LOC_Os05g08414;	LOC_Os05g08420;	LOC_Os05g08430;	LOC_Os05g08440;	LOC_Os05g08450;	LOC_Os05g08460;	LOC_Os05g08470;	LOC_Os05g08480;	LOC_Os05g08490;	LOC_Os05g08500;	LOC_Os05g08510;	LOC_Os05g08519;	LOC_Os05g08530;	LOC_Os05g08540;	LOC_Os05g08550;	LOC_Os05g08554;	LOC_Os05g08560;	LOC_Os05g08570
		seq-rs2438	5	6301325	6319207	0.00045614	3.383	c		LOC_Os05g11080;	LOC_Os05g11090;	LOC_Os05g11100;	LOC_Os05g11110;	LOC_Os05g11120;	LOC_Os05g11140;	LOC_Os05g11130;	LOC_Os05g11150;	LOC_Os05g11160;	LOC_Os05g11170;	LOC_Os05g11180;	LOC_Os05g11190;	LOC_Os05g11200;	LOC_Os05g11210;	LOC_Os05g11220;	LOC_Os05g11230;	LOC_Os05g11240;	LOC_Os05g11250;	LOC_Os05g11260;	LOC_Os05g11270;	LOC_Os05g11280;	LOC_Os05g11290;	LOC_Os05g11300;	LOC_Os05g11310;	LOC_Os05g11320;	LOC_Os05g11330;	LOC_Os05g11340;	LOC_Os05g11350;	LOC_Os05g11360
		seq-rs2590	5	21500839	21431470	0.00021178	3.727	bc		LOC_Os05g36100;	LOC_Os05g36110;	LOC_Os05g36120;	LOC_Os05g36130;	LOC_Os05g36140;	LOC_Os05g36150;	LOC_Os05g36160;	LOC_Os05g36170;	LOC_Os05g36180;	LOC_Os05g36184;	LOC_Os05g36186;	LOC_Os05g36190;	LOC_Os05g36200;	LOC_Os05g36210;	LOC_Os05g36220;	LOC_Os05g36230;	LOC_Os05g36240;	LOC_Os05g36250;	LOC_Os05g36260;	LOC_Os05g36270;	LOC_Os05g36280;	LOC_Os05g36290;	LOC_Os05g36300;	LOC_Os05g36310;	LOC_Os05g36320;	LOC_Os05g36330;	LOC_Os05g36340;	LOC_Os05g36350;	LOC_Os05g36360;	LOC_Os05g36370;	LOC_Os05g36380;	LOC_Os05g36390;	LOC_Os05g36400;	LOC_Os05g36900;	LOC_Os05g36910;	LOC_Os05g36920;	LOC_Os05g36930;	LOC_Os05g36940;	LOC_Os05g36950;	LOC_Os05g36960
		seq-rs2617	5	23597559	23487821	0.00011745	3.992	bc		LOC_Os05g39910;	LOC_Os05g39920;	LOC_Os05g39930;	LOC_Os05g39940;	LOC_Os05g39950;	LOC_Os05g39960;	LOC_Os05g39970;	LOC_Os05g39980;	LOC_Os05g39990;	LOC_Os05g40000;	LOC_Os05g40010;	LOC_Os05g40020;	LOC_Os05g40030;	LOC_Os05g40040;	LOC_Os05g40050;	LOC_Os05g40060;	LOC_Os05g40070;	LOC_Os05g40080;	LOC_Os05g40090;	LOC_Os05g40100;	LOC_Os05g40110;	LOC_Os05g40120;	LOC_Os05g40130;	LOC_Os05g40140;	LOC_Os05g40150;	LOC_Os05g40160;	LOC_Os05g40170;	LOC_Os05g40190;	LOC_Os05g40180;	LOC_Os05g40200;	LOC_Os05g40212;	LOC_Os05g40220;	LOC_Os05g40230;	LOC_Os05g40240;	LOC_Os05g40250;	LOC_Os05g40260
		seq-rs3543	7	26039087	25377936	0.00031488	3.549	c		LOC_Os07g42234;	LOC_Os07g42260;	LOC_Os07g42250;	LOC_Os07g42270;	LOC_Os07g42280;	LOC_Os07g42290;	LOC_Os07g42300;	LOC_Os07g42310;	LOC_Os07g42324;	LOC_Os07g42340;	LOC_Os07g42354;	LOC_Os07g42370;	LOC_Os07g42380;	LOC_Os07g42390;	LOC_Os07g42395;	LOC_Os07g42400;	LOC_Os07g42410;	LOC_Os07g42420;	LOC_Os07g42430;	LOC_Os07g42450;	LOC_Os07g42440;	LOC_Os07g42460;	LOC_Os07g42470;	LOC_Os07g42490;	LOC_Os07g42500;	LOC_Os07g42510;	LOC_Os07g42520;	LOC_Os07g42530;	LOC_Os07g42540;	LOC_Os07g42550;	LOC_Os07g42560;	LOC_Os07g42570
		seq-rs4009	8	26639612	26548893	0.00014278	3.904	bc		LOC_Os08g41900;	LOC_Os08g41890;	LOC_Os08g41910;	LOC_Os08g41920;	LOC_Os08g41930;	LOC_Os08g41940;	LOC_Os08g41950;	LOC_Os08g41960;	LOC_Os08g41980;	LOC_Os08g41990;	LOC_Os08g42000;	LOC_Os08g42010;	LOC_Os08g42020;	LOC_Os08g42030;	LOC_Os08g42040;	LOC_Os08g42050;	LOC_Os08g42060;	LOC_Os08g42070;	LOC_Os08g42080;	LOC_Os08g42090;	LOC_Os08g42100;	LOC_Os08g42110;	LOC_Os08g42120;	LOC_Os08g42130;	LOC_Os08g42140;	LOC_Os08g42150;	LOC_Os08g42160;	LOC_Os08g42170;	LOC_Os08g42180
		seq-rs4230	9	12363348	11757636	0.00076588	3.152	c		LOC_Os09g19480;	LOC_Os09g19490;	LOC_Os09g19500;	LOC_Os09g19510;	LOC_Os09g19520;	LOC_Os09g19530;	LOC_Os09g19540;	LOC_Os09g19550;	LOC_Os09g19560;	LOC_Os09g19570;	LOC_Os09g19580;	LOC_Os09g19590;	LOC_Os09g19600;	LOC_Os09g19610;	LOC_Os09g19620;	LOC_Os09g19630;	LOC_Os09g19640;	LOC_Os09g19650;	LOC_Os09g19660;	LOC_Os09g19670;	LOC_Os09g19680;	LOC_Os09g19690;	LOC_Os09g19700;	LOC_Os09g19710;	LOC_Os09g19720;	LOC_Os09g19734;	LOC_Os09g19750;	LOC_Os09g19760;	LOC_Os09g19769;	LOC_Os09g19780;	LOC_Os09g19790;	LOC_Os09g19800;	LOC_Os09g19810
		seq-rs4659	10	18689735	18161091	8.2432e-05	4.151	bc		LOC_Os10g34000;	LOC_Os10g34010;	LOC_Os10g34020;	LOC_Os10g34030;	LOC_Os10g34040;	LOC_Os10g34050;	LOC_Os10g34057;	LOC_Os10g34064;	LOC_Os10g34071;	LOC_Os10g34078;	LOC_Os10g34083;	LOC_Os10g34090;	LOC_Os10g34110;	LOC_Os10g34120;	LOC_Os10g34130;	LOC_Os10g34140;	LOC_Os10g34150;	LOC_Os10g34170;	LOC_Os10g34180;	LOC_Os10g34200;	LOC_Os10g34220;	LOC_Os10g34230;	LOC_Os10g34240;	LOC_Os10g34260;	LOC_Os10g34270;	LOC_Os10g34280;	LOC_Os10g34290;	LOC_Os10g34300;	LOC_Os10g34310;	LOC_Os10g34320;	LOC_Os10g34330;	LOC_Os10g34340;	LOC_Os10g34350;	LOC_Os10g34360;	LOC_Os10g34370;	LOC_Os10g34380
		seq-rs4707	10	22475549	21948747	3.5339e-06	5.58	bc		LOC_Os10g40800;	LOC_Os10g40802;	LOC_Os10g40804;	LOC_Os10g40806;	LOC_Os10g40810;	LOC_Os10g40820;	LOC_Os10g40830;	LOC_Os10g40824;	LOC_Os10g40840;	LOC_Os10g40859;	LOC_Os10g40880;	LOC_Os10g40890;	LOC_Os10g40900;	LOC_Os10g40920;	LOC_Os10g40934;	LOC_Os10g40950;	LOC_Os10g40960;	LOC_Os10g40990;	LOC_Os10g41000;	LOC_Os10g41020;	LOC_Os10g41030;	LOC_Os10g41040;	LOC_Os10g41050;	LOC_Os10g41060;	LOC_Os10g41070;	LOC_Os10g41083;	LOC_Os10g41090;	LOC_Os10g41100;	LOC_Os10g41110;	LOC_Os10g41120;	LOC_Os10g41130;	LOC_Os10g41150;	LOC_Os10g41160;	LOC_Os10g41170
		seq-rs5049	11	19213981	16921369	0.00022513	3.699	bc		LOC_Os11g29790;	LOC_Os11g29800;	LOC_Os11g29810;	LOC_Os11g29820;	LOC_Os11g29830;	LOC_Os11g29840;	LOC_Os11g29850;	LOC_Os11g29860;	LOC_Os11g29870;	LOC_Os11g29880;	LOC_Os11g29890;	LOC_Os11g29900;	LOC_Os11g29910;	LOC_Os11g29920;	LOC_Os11g29930;	LOC_Os11g29940;	LOC_Os11g29945;	LOC_Os11g29950;	LOC_Os11g29960;	LOC_Os11g29970;	LOC_Os11g29980;	LOC_Os11g29990;	LOC_Os11g30000;	LOC_Os11g30010;	LOC_Os11g30020;	LOC_Os11g30030;	LOC_Os11g30040;	LOC_Os11g30050;	LOC_Os11g30060
		seq-rs5490	11	30573423	28241640	0.0002229	3.704	bc		LOC_Os11g47449;	LOC_Os11g47451;	LOC_Os11g47452;	LOC_Os11g47440;	LOC_Os11g47450;	LOC_Os11g47460;	LOC_Os11g47470;	LOC_Os11g47480;	LOC_Os11g47490;	LOC_Os11g47494;	LOC_Os11g47500;	LOC_Os11g47510;	LOC_Os11g47520;	LOC_Os11g47530;	LOC_Os11g47550;	LOC_Os11g47560;	LOC_Os11g47570;	LOC_Os11g47574;	LOC_Os11g47580;	LOC_Os11g47590;	LOC_Os11g47600;	LOC_Os11g47610;	LOC_Os11g47620;	LOC_Os11g47630;	LOC_Os11g47640;	LOC_Os11g47650;	LOC_Os11g47660;	LOC_Os11g47670;	LOC_Os11g47680;	LOC_Os11g47690;	LOC_Os11g47700;	LOC_Os11g47710;	LOC_Os11g47730;	LOC_Os11g47740;	LOC_Os11g47750;	LOC_Os11g47760;	LOC_Os11g47770;	LOC_Os11g47780;	LOC_Os11g47790;	LOC_Os11g47800;
		seq-rs5846	12	22724641	22487394	0.00010601	4.038	bc		LOC_Os12g36620;	LOC_Os12g36630;	LOC_Os12g36640;	LOC_Os12g36660;	LOC_Os12g36670;	LOC_Os12g36680;	LOC_Os12g36690;	LOC_Os12g36700;	LOC_Os12g36710;	LOC_Os12g36720;	LOC_Os12g36730;	LOC_Os12g36735;	LOC_Os12g36740;	LOC_Os12g36750;	LOC_Os12g36760;	LOC_Os12g36770;	LOC_Os12g36780;	LOC_Os12g36790;	LOC_Os12g36800;	LOC_Os12g36810;	LOC_Os12g36820;	LOC_Os12g36830;	LOC_Os12g36840;	LOC_Os12g36850;	LOC_Os12g36860;	LOC_Os12g36870;	LOC_Os12g36880;	LOC_Os12g36890;	LOC_Os12g36900
		seq-rs5886	12	24000141	23762886	0.00014186	3.907	bc		LOC_Os12g38580;	LOC_Os12g38590;	LOC_Os12g38600;	LOC_Os12g38610;	LOC_Os12g38620;	LOC_Os12g38630;	LOC_Os12g38640;	LOC_Os12g38650;	LOC_Os12g38660;	LOC_Os12g38670;	LOC_Os12g38680;	LOC_Os12g38690;	LOC_Os12g38700;	LOC_Os12g38710;	LOC_Os12g38720;	LOC_Os12g38730;	LOC_Os12g38740;	LOC_Os12g38750;	LOC_Os12g38760;	LOC_Os12g38770;	LOC_Os12g38780;	LOC_Os12g38790;	LOC_Os12g38795;	LOC_Os12g38800;	LOC_Os12g38810;	LOC_Os12g38820;	LOC_Os12g38830;	LOC_Os12g38840;	LOC_Os12g38850;	LOC_Os12g38860;	LOC_Os12g38870
Flag leaf length/width	Lingshui	seq-rs828	2	6340533	6311533	0.00035995	3.536	c		LOC_Os02g11980;	LOC_Os02g11990;	LOC_Os02g12000;	LOC_Os02g12010;	LOC_Os02g12020;	LOC_Os02g12030;	LOC_Os02g12040;	LOC_Os02g12050;	LOC_Os02g12060;	LOC_Os02g12070;	LOC_Os02g12080;	LOC_Os02g12090;	LOC_Os02g12100;	LOC_Os02g12110;	LOC_Os02g12120;	LOC_Os02g12130;	LOC_Os02g12140;	LOC_Os02g12150;	LOC_Os02g12159;	LOC_Os02g12170;	LOC_Os02g12180;	LOC_Os02g12189;	LOC_Os02g12200;	LOC_Os02g12210;	LOC_Os02g12220;	LOC_Os02g12230;	LOC_Os02g12240;	LOC_Os02g12250;	LOC_Os02g12260;	LOC_Os02g12270;	LOC_Os02g12280;	LOC_Os02g12290;	LOC_Os02g12300;	LOC_Os02g12310;	LOC_Os02g12320
		seq-rs1335	2	35806077	34913347	0.00169	2.186	c		LOC_Os02g56810;	LOC_Os02g56820;	LOC_Os02g56830;	LOC_Os02g56840;	LOC_Os02g56850;	LOC_Os02g56860;	LOC_Os02g56870;	LOC_Os02g56880;	LOC_Os02g56890;	LOC_Os02g56900;	LOC_Os02g56910;	LOC_Os02g56920;	LOC_Os02g56930;	LOC_Os02g56940;	LOC_Os02g56950;	LOC_Os02g56960;	LOC_Os02g56970;	LOC_Os02g56980;	LOC_Os02g56990;	LOC_Os02g57000;	LOC_Os02g57010;	LOC_Os02g57020;	LOC_Os02g57030;	LOC_Os02g57040;	LOC_Os02g57050;	LOC_Os02g57070;	LOC_Os02g57060;	LOC_Os02g57080;	LOC_Os02g57090;	LOC_Os02g57100;	LOC_Os02g57110;	LOC_Os02g57120;	LOC_Os02g57140;	LOC_Os02g57150;	LOC_Os02g57160;	LOC_Os02g57170;	LOC_Os02g57180
		seq-rs1599	3	16245742	15693433	0.00224	2.71	c		LOC_Os03g27230;	LOC_Os03g27250;	LOC_Os03g27260;	LOC_Os03g27270;	LOC_Os03g27280;	LOC_Os03g27290;	LOC_Os03g27300;	LOC_Os03g27310;	LOC_Os03g27320;	LOC_Os03g27330;	LOC_Os03g27340;	LOC_Os03g27350;	LOC_Os03g27360;	LOC_Os03g27370;	LOC_Os03g27380;	LOC_Os03g27390;	LOC_Os03g27400;	LOC_Os03g27410;	LOC_Os03g27420;	LOC_Os03g27424;	LOC_Os03g27430;	LOC_Os03g27440;	LOC_Os03g27460;	LOC_Os03g27450;	LOC_Os03g27470;	LOC_Os03g27480;	LOC_Os03g27484;	LOC_Os03g27490;	LOC_Os03g27510;	LOC_Os03g27520;	LOC_Os03g27530
		seq-rs1857	3	35126138	34268275	0.00114	3.014	c		LOC_Os03g60100;	LOC_Os03g60110;	LOC_Os03g60120;	LOC_Os03g60130;	LOC_Os03g60140;	LOC_Os03g60150;	LOC_Os03g60170;	LOC_Os03g60180;	LOC_Os03g60190;	LOC_Os03g60200;	LOC_Os03g60210;	LOC_Os03g60220;	LOC_Os03g60230;	LOC_Os03g60240;	LOC_Os03g60250;	LOC_Os03g60260;	LOC_Os03g60279;	LOC_Os03g60300;	LOC_Os03g60310;	LOC_Os03g60340;	LOC_Os03g60350;	LOC_Os03g60360;	LOC_Os03g60370;	LOC_Os03g60390;	LOC_Os03g60380;	LOC_Os03g60400;	LOC_Os03g60410;	LOC_Os03g60419;	LOC_Os03g60430;	LOC_Os03g60440;	LOC_Os03g60449
		seq-rs1871	3	35992090	35134227	0.00245	2.669	c		LOC_Os03g61800;	LOC_Os03g61810;	LOC_Os03g61820;	LOC_Os03g61829;	LOC_Os03g61840;	LOC_Os03g61850;	LOC_Os03g61860;	LOC_Os03g61870;	LOC_Os03g61890;	LOC_Os03g61900;	LOC_Os03g61910;	LOC_Os03g61920;	LOC_Os03g61930;	LOC_Os03g61940;	LOC_Os03g61950;	LOC_Os03g61960;	LOC_Os03g61970;	LOC_Os03g61990;	LOC_Os03g61980;	LOC_Os03g62000;	LOC_Os03g62010;	LOC_Os03g62020;	LOC_Os03g62030;	LOC_Os03g62040;	LOC_Os03g62050;	LOC_Os03g62060;	LOC_Os03g62080;	LOC_Os03g62070;	LOC_Os03g62090;	LOC_Os03g62100;	LOC_Os03g62110;	LOC_Os03g62120;	LOC_Os03g62130;	LOC_Os03g62140;	LOC_Os03g62150;	LOC_Os03g62160;	LOC_Os03g62170;	LOC_Os03g62180;	LOC_Os03g62190;	LOC_Os03g62200
		seq-rs1877	3	36248022	35390159	0.00026291	3.679	c		LOC_Os03g62300;	LOC_Os03g62314;	LOC_Os03g62330;	LOC_Os03g62340;	LOC_Os03g62350;	LOC_Os03g62360;	LOC_Os03g62370;	LOC_Os03g62379;	LOC_Os03g62388;	LOC_Os03g62400;	LOC_Os03g62410;	LOC_Os03g62420;	LOC_Os03g62430;	LOC_Os03g62440;	LOC_Os03g62450;	LOC_Os03g62460;	LOC_Os03g62470;	LOC_Os03g62480;	LOC_Os03g62490;	LOC_Os03g62500;	LOC_Os03g62510;	LOC_Os03g62516;	LOC_Os03g62522;	LOC_Os03g62530;	LOC_Os03g62539;	LOC_Os03g62550;	LOC_Os03g62560;	LOC_Os03g62570;	LOC_Os03g62580;	LOC_Os03g62590;	LOC_Os03g62600;	LOC_Os03g62620;	LOC_Os03g62610;	LOC_Os03g62630;	LOC_Os03g62640;	LOC_Os03g62650;	LOC_Os03g62660;	LOC_Os03g62670;	LOC_Os03g62680;	LOC_Os03g62690;
		seq-rs1945	4	1215600	1224020	0.00138	2.969	c		LOC_Os04g02890;	LOC_Os04g02900;	LOC_Os04g02910;	LOC_Os04g02920;	LOC_Os04g02929;	LOC_Os04g02940;	LOC_Os04g02950;	LOC_Os04g02960;	LOC_Os04g02970;	LOC_Os04g02980;	LOC_Os04g02990;	LOC_Os04g03000;	LOC_Os04g03010;	LOC_Os04g03020;	LOC_Os04g03030;	LOC_Os04g03040;	LOC_Os04g03050;	LOC_Os04g03080;	LOC_Os04g03100;	LOC_Os04g03110;	LOC_Os04g03120;	LOC_Os04g03130;	LOC_Os04g03140;	LOC_Os04g03150;	LOC_Os04g03164
		seq-rs2285	4	31886501	31302855	0.00012071	4.033	bc	NAL1[11]
		seq-rs2430	5	5439809	5457732	0.00030375	3.613	c		LOC_Os05g09520;	LOC_Os05g09530;	LOC_Os05g09540;	LOC_Os05g09550;	LOC_Os05g09560;	LOC_Os05g09570;	LOC_Os05g09580;	LOC_Os05g09590;	LOC_Os05g09600;	LOC_Os05g09610;	LOC_Os05g09620;	LOC_Os05g09630;	LOC_Os05g09640;	LOC_Os05g09650;	LOC_Os05g09660;	LOC_Os05g09670;	LOC_Os05g09680;	LOC_Os05g09700;	LOC_Os05g09704;	LOC_Os05g09708;	LOC_Os05g09712;	LOC_Os05g09716;	LOC_Os05g09720;	LOC_Os05g09724;	LOC_Os05g09728;	LOC_Os05g09732;	LOC_Os05g09736;	LOC_Os05g09740;	LOC_Os05g10210
		seq-rs3416	7	17534962	16873811	0.00080314	3.172	c		LOC_Os07g28660;	LOC_Os07g28670;	LOC_Os07g28680;	LOC_Os07g28690;	LOC_Os07g28700;	LOC_Os07g28710;	LOC_Os07g28720;	LOC_Os07g28730;	LOC_Os07g28740;	LOC_Os07g28750;	LOC_Os07g28760;	LOC_Os07g28770;	LOC_Os07g28780;	LOC_Os07g28790;	LOC_Os07g28800;	LOC_Os07g28810;	LOC_Os07g28820;	LOC_Os07g28830;	LOC_Os07g28840;	LOC_Os07g28850;	LOC_Os07g28860;	LOC_Os07g28870;	LOC_Os07g28880;	LOC_Os07g28890;	LOC_Os07g28900;	LOC_Os07g28910;	LOC_Os07g28920;	LOC_Os07g28930;	LOC_Os07g28940
		seq-rs3611	7	29594473	28933322	0.00292	2.591	c		LOC_Os07g48270;	LOC_Os07g48280;	LOC_Os07g48300;	LOC_Os07g48290;	LOC_Os07g48310;	LOC_Os07g48320;	LOC_Os07g48330;	LOC_Os07g48340;	LOC_Os07g48350;	LOC_Os07g48360;	LOC_Os07g48370;	LOC_Os07g48380;	LOC_Os07g48390;	LOC_Os07g48400;	LOC_Os07g48410;	LOC_Os07g48420;	LOC_Os07g48430;	LOC_Os07g48440;	LOC_Os07g48450;	LOC_Os07g48460;	LOC_Os07g48470;	LOC_Os07g48480;	LOC_Os07g48490;	LOC_Os07g48500;	LOC_Os07g48510;	LOC_Os07g48520;	LOC_Os07g48540
		seq-rs4216	9	11439838	10873126	0.00299	2.579	c		LOC_Os09g17630;	LOC_Os09g17640;	LOC_Os09g17650;	LOC_Os09g17660;	LOC_Os09g17670;	LOC_Os09g17680;	LOC_Os09g17690;	LOC_Os09g17700;	LOC_Os09g17710;	LOC_Os09g17720;	LOC_Os09g17730;	LOC_Os09g17740;	LOC_Os09g17750;	LOC_Os09g17760;	LOC_Os09g17770;	LOC_Os09g17780;	LOC_Os09g17790;	LOC_Os09g17800;	LOC_Os09g17810;	LOC_Os09g17820;	LOC_Os09g17830;	LOC_Os09g17840;	LOC_Os09g17850;	LOC_Os09g17860;	LOC_Os09g17870;	LOC_Os09g17880;	LOC_Os09g17890;	LOC_Os09g17900;	LOC_Os09g17910;	LOC_Os09g17920
		seq-rs4226	9	12347007	11741295	0.00301	2.577	c		LOC_Os09g19450;	LOC_Os09g19460;	LOC_Os09g19470;	LOC_Os09g19480;	LOC_Os09g19490;	LOC_Os09g19500;	LOC_Os09g19510;	LOC_Os09g19520;	LOC_Os09g19530;	LOC_Os09g19540;	LOC_Os09g19550;	LOC_Os09g19560;	LOC_Os09g19570;	LOC_Os09g19580;	LOC_Os09g19590;	LOC_Os09g19600;	LOC_Os09g19610;	LOC_Os09g19620;	LOC_Os09g19630;	LOC_Os09g19640;	LOC_Os09g19650;	LOC_Os09g19660;	LOC_Os09g19670;	LOC_Os09g19680;	LOC_Os09g19690;	LOC_Os09g19700;	LOC_Os09g19710;	LOC_Os09g19720;	LOC_Os09g19734;	LOC_Os09g19750;	LOC_Os09g19760;	LOC_Os09g19769;	LOC_Os09g19780
		seq-rs4572	10	11651507	11323262	0.0031	1.937	c		LOC_Os10g21930;	LOC_Os10g21940;	LOC_Os10g21950;	LOC_Os10g21956;	LOC_Os10g21962;	LOC_Os10g21970;	LOC_Os10g21980;	LOC_Os10g21990;	LOC_Os10g22000;	LOC_Os10g22010;	LOC_Os10g22020;	LOC_Os10g22030;	LOC_Os10g22039;	LOC_Os10g22050;	LOC_Os10g22060;	LOC_Os10g22070;	LOC_Os10g22080;	LOC_Os10g22090;	LOC_Os10g22100;	LOC_Os10g22110;	LOC_Os10g22130;	LOC_Os10g22140;	LOC_Os10g22150;	LOC_Os10g22160;	LOC_Os10g22164;	LOC_Os10g22180;	LOC_Os10g22170;	LOC_Os10g22184;	LOC_Os10g22190;	LOC_Os10g22200;	LOC_Os10g22210
Flag leaf length/width	Hangzhou	seq-rs498	1	33366474	31609584	0.00024598	3.644	c		LOC_Os01g54784;	LOC_Os01g54800;	LOC_Os01g54810;	LOC_Os01g54820;	LOC_Os01g54830;	LOC_Os01g54860;	LOC_Os01g54850;	LOC_Os01g54870;	LOC_Os01g54880;	LOC_Os01g54890;	LOC_Os01g54900;	LOC_Os01g54910;	LOC_Os01g54920;	LOC_Os01g54930;	LOC_Os01g54940;	LOC_Os01g54950;	LOC_Os01g54960;	LOC_Os01g54969;	LOC_Os01g54980;	LOC_Os01g54990;	LOC_Os01g55000;	LOC_Os01g55010;	LOC_Os01g55020;	LOC_Os01g55030;	LOC_Os01g55040;	LOC_Os01g55050;	LOC_Os01g55060;	LOC_Os01g55070;	LOC_Os01g55080;	LOC_Os01g55090;	LOC_Os01g55094;	LOC_Os01g55100
		seq-rs669	1	43845494	42049604	9.0446e-05	4.092	bc		LOC_Os01g72330;	LOC_Os01g72340;	LOC_Os01g72350;	LOC_Os01g72370;	LOC_Os01g72360;	LOC_Os01g72380;	LOC_Os01g72390;	LOC_Os01g72400;	LOC_Os01g72420;	LOC_Os01g72410;	LOC_Os01g72430;	LOC_Os01g72440;	LOC_Os01g72450;	LOC_Os01g72460;	LOC_Os01g72470;	LOC_Os01g72480;	LOC_Os01g72490;	LOC_Os01g72500;	LOC_Os01g72510;	LOC_Os01g72520;	LOC_Os01g72530;	LOC_Os01g72540;	LOC_Os01g72550;	LOC_Os01g72560;	LOC_Os01g72570;	LOC_Os01g72579;	LOC_Os01g72590;	LOC_Os01g72600;	LOC_Os01g72610;	LOC_Os01g72620;	LOC_Os01g72630;	LOC_Os01g72650
		seq-rs1379	3	343666	364317	0.00053275	3.3	c		LOC_Os03g01350;	LOC_Os03g01365;	LOC_Os03g01360;	LOC_Os03g01380;	LOC_Os03g01390;	LOC_Os03g01400;	LOC_Os03g01410;	LOC_Os03g01420;	LOC_Os03g01430;	LOC_Os03g01436;	LOC_Os03g01442;	LOC_Os03g01450;	LOC_Os03g01460;	LOC_Os03g01470;	LOC_Os03g01480;	LOC_Os03g01490;	LOC_Os03g01500;	LOC_Os03g01520;	LOC_Os03g01530;	LOC_Os03g01540;	LOC_Os03g01550;	LOC_Os03g01560;	LOC_Os03g01570;	LOC_Os03g01580;	LOC_Os03g01590;	LOC_Os03g01600;	LOC_Os03g01610;	LOC_Os03g01614;	LOC_Os03g01620;	LOC_Os03g01630;	LOC_Os03g01640;	LOC_Os03g01650;	LOC_Os03g01660;	LOC_Os03g01670;	LOC_Os03g01684;	LOC_Os03g01700;	LOC_Os03g01710;	LOC_Os03g01720;	LOC_Os03g01730
		seq-rs1386	3	1625693	1646344	0.00043485	3.39	c		LOC_Os03g03560;	LOC_Os03g03550;	LOC_Os03g03570;	LOC_Os03g03590;	LOC_Os03g03600;	LOC_Os03g03610;	LOC_Os03g03630;	LOC_Os03g03640;	LOC_Os03g03650;	LOC_Os03g03654;	LOC_Os03g03660;	LOC_Os03g03670;	LOC_Os03g03680;	LOC_Os03g03700;	LOC_Os03g03690;	LOC_Os03g03710;	LOC_Os03g03720;	LOC_Os03g03724;	LOC_Os03g03730;	LOC_Os03g03740;	LOC_Os03g03750;	LOC_Os03g03760;	LOC_Os03g03770;	LOC_Os03g03790;	LOC_Os03g03800;	LOC_Os03g03810;	LOC_Os03g03820;	LOC_Os03g03830;	LOC_Os03g03840;	LOC_Os03g03850;	LOC_Os03g03860
		seq-rs2604	5	22423240	22314871	0.0005615	3.276	c		LOC_Os05g37970;	LOC_Os05g37980;	LOC_Os05g37990;	LOC_Os05g38000;	LOC_Os05g38010;	LOC_Os05g38020;	LOC_Os05g38030;	LOC_Os05g38040;	LOC_Os05g38050;	LOC_Os05g38060;	LOC_Os05g38070;	LOC_Os05g38080;	LOC_Os05g38090;	LOC_Os05g38100;	LOC_Os05g38110;	LOC_Os05g38120;	LOC_Os05g38130;	LOC_Os05g38140;	LOC_Os05g38150;	LOC_Os05g38160;	LOC_Os05g38170;	LOC_Os05g38180;	LOC_Os05g38190;	LOC_Os05g38210;	LOC_Os05g38230;	LOC_Os05g38219;	LOC_Os05g38240;	LOC_Os05g38250;	LOC_Os05g38260;	LOC_Os05g38264;	LOC_Os05g38270;	LOC_Os05g38280;	LOC_Os05g38290;	LOC_Os05g38300;	LOC_Os05g38310;	LOC_Os05g38320;	LOC_Os05g38330;	LOC_Os05g38340
		seq-rs3078	6	27706537	26828537	0.00027035	3.602	c		LOC_Os06g44290;	LOC_Os06g44300;	LOC_Os06g44310;	LOC_Os06g44320;	LOC_Os06g44330;	LOC_Os06g44340;	LOC_Os06g44350;	LOC_Os06g44360;	LOC_Os06g44370;	LOC_Os06g44374;	LOC_Os06g44380;	LOC_Os06g44390;	LOC_Os06g44400;	LOC_Os06g44410;	LOC_Os06g44420;	LOC_Os06g44430;	LOC_Os06g44440;	LOC_Os06g44450;	LOC_Os06g44460;	LOC_Os06g44470;	LOC_Os06g44480;	LOC_Os06g44490;	LOC_Os06g44500;	LOC_Os06g44510;	LOC_Os06g44530;	LOC_Os06g44540;	LOC_Os06g44550;	LOC_Os06g44560;	LOC_Os06g44570;	LOC_Os06g44580;	LOC_Os06g44590;	LOC_Os06g44600
		seq-rs3111	6	30023423	29145423	0.00079545	3.121	c		LOC_Os06g48030;	LOC_Os06g48040;	LOC_Os06g48050;	LOC_Os06g48060;	LOC_Os06g48065;	LOC_Os06g48070;	LOC_Os06g48080;	LOC_Os06g48090;	LOC_Os06g48100;	LOC_Os06g48110;	LOC_Os06g48120;	LOC_Os06g48130;	LOC_Os06g48140;	LOC_Os06g48150;	LOC_Os06g48160;	LOC_Os06g48170;	LOC_Os06g48180;	LOC_Os06g48190;	LOC_Os06g48200;	LOC_Os06g48210;	LOC_Os06g48220;	LOC_Os06g48230;	LOC_Os06g48235;	LOC_Os06g48240;	LOC_Os06g48250;	LOC_Os06g48260;	LOC_Os06g48270;	LOC_Os06g48280;	LOC_Os06g48290;	LOC_Os06g48300;	LOC_Os06g48310;	LOC_Os06g48320;	LOC_Os06g48330;	LOC_Os06g48340;	LOC_Os06g48350;	LOC_Os06g48355;	LOC_Os06g48360
		seq-rs3699	8	3040568	3040568	0.00064814	3.212	c		LOC_Os08g05520;	LOC_Os08g05530;	LOC_Os08g05540;	LOC_Os08g05550;	LOC_Os08g05560;	LOC_Os08g05570;	LOC_Os08g05580;	LOC_Os08g05590;	LOC_Os08g05600;	LOC_Os08g05610;	LOC_Os08g05620;	LOC_Os08g05630;	LOC_Os08g05640;	LOC_Os08g05650;	LOC_Os08g05660;	LOC_Os08g05670;	LOC_Os08g05680;	LOC_Os08g05690;	LOC_Os08g05700;	LOC_Os08g05710;	LOC_Os08g05720;	LOC_Os08g05750;	LOC_Os08g05770;	LOC_Os08g05780;	LOC_Os08g05790;	LOC_Os08g05800;	LOC_Os08g05810;	LOC_Os08g05820;	LOC_Os08g05830;	LOC_Os08g05840
		seq-rs3713	8	3464653	3464653	0.00056642	3.272	c		LOC_Os08g06110;	LOC_Os08g06120;	LOC_Os08g06130;	LOC_Os08g06140;	LOC_Os08g06150;	LOC_Os08g06160;	LOC_Os08g06170;	LOC_Os08g06180;	LOC_Os08g06190;	LOC_Os08g06200;	LOC_Os08g06210;	LOC_Os08g06230;	LOC_Os08g06220;	LOC_Os08g06240;	LOC_Os08g06250;	LOC_Os08g06260;	LOC_Os08g06270;	LOC_Os08g06280;	LOC_Os08g06290;	LOC_Os08g06300;	LOC_Os08g06310;	LOC_Os08g06320;	LOC_Os08g06330;	LOC_Os08g06344;	LOC_Os08g06360;	LOC_Os08g06370;	LOC_Os08g06380
		seq-rs3725	8	4321065	4321065	0.00027425	3.596	c		LOC_Os08g07530;	LOC_Os08g07540;	LOC_Os08g07550;	LOC_Os08g07560;	LOC_Os08g07570;	LOC_Os08g07580;	LOC_Os08g07590;	LOC_Os08g07600;	LOC_Os08g07610;	LOC_Os08g07620;	LOC_Os08g07630;	LOC_Os08g07640;	LOC_Os08g07650;	LOC_Os08g07660;	LOC_Os08g07670;	LOC_Os08g07680;	LOC_Os08g07690;	LOC_Os08g07700;	LOC_Os08g07710;	LOC_Os08g07720;	LOC_Os08g07730;	LOC_Os08g07740;	LOC_Os08g07760;	LOC_Os08g07774;	LOC_Os08g07790;	LOC_Os08g07800;	LOC_Os08g07810;	LOC_Os08g07820;	LOC_Os08g07830;	LOC_Os08g07840;	LOC_Os08g07850;	LOC_Os08g07860
		seq-rs4287	9	17085641	16430929	0.00069696	3.18	c		LOC_Os09g26880;	LOC_Os09g26890;	LOC_Os09g26900;	LOC_Os09g26910;	LOC_Os09g26920;	LOC_Os09g26930;	LOC_Os09g26940;	LOC_Os09g26950;	LOC_Os09g26960;	LOC_Os09g26970;	LOC_Os09g26980;	LOC_Os09g26989;	LOC_Os09g26999;	LOC_Os09g27010;	LOC_Os09g27020;	LOC_Os09g27030;	LOC_Os09g27040;	LOC_Os09g27050;	LOC_Os09g27060;	LOC_Os09g27070;	LOC_Os09g27080;	LOC_Os09g27090;	LOC_Os09g27100;	LOC_Os09g27110;	LOC_Os09g27120;	LOC_Os09g27130;	LOC_Os09g27135;	LOC_Os09g27140;	LOC_Os09g27150;	LOC_Os09g27160;	LOC_Os09g27170;	LOC_Os09g27180;	LOC_Os09g27190
		seq-rs4321	9	18848833	18194121	0.00049828	3.329	c		LOC_Os09g29780;	LOC_Os09g29790;	LOC_Os09g29800;	LOC_Os09g29810;	LOC_Os09g29820;	LOC_Os09g29825;	LOC_Os09g29830;	LOC_Os09g29840;	LOC_Os09g29850;	LOC_Os09g29860;	LOC_Os09g29870;	LOC_Os09g29880;	LOC_Os09g29890;	LOC_Os09g29900;	LOC_Os09g29910;	LOC_Os09g29920;	LOC_Os09g29930;	LOC_Os09g29940;	LOC_Os09g29950;	LOC_Os09g29960;	LOC_Os09g29970;	LOC_Os09g29980;	LOC_Os09g29990;	LOC_Os09g30000;	LOC_Os09g30010;	LOC_Os09g30020;	LOC_Os09g30030;	LOC_Os09g30040;	LOC_Os09g30050;	LOC_Os09g30060;	LOC_Os09g30070;	LOC_Os09g30079;	LOC_Os09g30090;	LOC_Os09g30100
		seq-rs4332	9	19982654	19328531	0.00032188	3.527	c		LOC_Os09g32220;	LOC_Os09g32230;	LOC_Os09g32240;	LOC_Os09g32250;	LOC_Os09g32260;	LOC_Os09g32270;	LOC_Os09g32274;	LOC_Os09g32280;	LOC_Os09g32290;	LOC_Os09g32300;	LOC_Os09g32310;	LOC_Os09g32320;	LOC_Os09g32330;	LOC_Os09g32340;	LOC_Os09g32350;	LOC_Os09g32360;	LOC_Os09g32370;	LOC_Os09g32380;	LOC_Os09g32390;	LOC_Os09g32400;	LOC_Os09g32410;	LOC_Os09g32430;	LOC_Os09g32440;	LOC_Os09g32450;	LOC_Os09g32470;	LOC_Os09g32480;	LOC_Os09g32490;	LOC_Os09g32500;	LOC_Os09g32510;	LOC_Os09g32520;	LOC_Os09g32526;	LOC_Os09g32532;	LOC_Os09g32540
		seq-rs4402	10	288580	308548	0.00077422	3.133	c		LOC_Os10g01340;	LOC_Os10g01350;	LOC_Os10g01360;	LOC_Os10g01370;	LOC_Os10g01380;	LOC_Os10g01390;	LOC_Os10g01400;	LOC_Os10g01410;	LOC_Os10g01420;	LOC_Os10g01430;	LOC_Os10g01440;	LOC_Os10g01450;	LOC_Os10g01460;	LOC_Os10g01470;	LOC_Os10g01480;	LOC_Os10g01490;	LOC_Os10g01500;	LOC_Os10g01510;	LOC_Os10g01520;	LOC_Os10g01530;	LOC_Os10g01540;	LOC_Os10g01550;	LOC_Os10g01560;	LOC_Os10g01570;	LOC_Os10g01580;	LOC_Os10g01590;	LOC_Os10g01600;	LOC_Os10g01610
		seq-rs4723	11	731525	731524	4.9404e-05	3.621	bc		LOC_Os11g02240;	LOC_Os11g02250;	LOC_Os11g02260;	LOC_Os11g02270;	LOC_Os11g02280;	LOC_Os11g02290;	LOC_Os11g02300;	LOC_Os11g02305;	LOC_Os11g02320;	LOC_Os11g02310;	LOC_Os11g02330;	LOC_Os11g02340;	LOC_Os11g02350;	LOC_Os11g02360;	LOC_Os11g02369;	LOC_Os11g02379;	LOC_Os11g02389;	LOC_Os11g02400;	LOC_Os11g02410;	LOC_Os11g02424;	LOC_Os11g02440;	LOC_Os11g02450;	LOC_Os11g02460;	LOC_Os11g02464;	LOC_Os11g02470;	LOC_Os11g02480;	LOC_Os11g02490;	LOC_Os11g02500;	LOC_Os11g02510;	LOC_Os11g02520;	LOC_Os11g02530;	LOC_Os11g02540;	LOC_Os11g02550;	LOC_Os11g02570;	LOC_Os11g02580;	LOC_Os11g02590;	LOC_Os11g02600;	LOC_Os11g02610;	LOC_Os11g02620
		seq-rs4769	11	4398718	4411410	0.00040936	3.417	c		LOC_Os11g08220;	LOC_Os11g08225;	LOC_Os11g08230;	LOC_Os11g08235;	LOC_Os11g08240;	LOC_Os11g08250;	LOC_Os11g08260;	LOC_Os11g08265;	LOC_Os11g08270;	LOC_Os11g08280;	LOC_Os11g08285;	LOC_Os11g08290;	LOC_Os11g08300;	LOC_Os11g08330;	LOC_Os11g08314;	LOC_Os11g08340;	LOC_Os11g08350;	LOC_Os11g08360;	LOC_Os11g08370;	LOC_Os11g08380;	LOC_Os11g08390;	LOC_Os11g08400;	LOC_Os11g08410;	LOC_Os11g08420;	LOC_Os11g08430;	LOC_Os11g08440;	LOC_Os11g08445;	LOC_Os11g08450;	LOC_Os11g08460;	LOC_Os11g08470;	LOC_Os11g08480;	LOC_Os11g08490;	LOC_Os11g08500;	LOC_Os11g08510;	LOC_Os11g08520;	LOC_Os11g08530;	LOC_Os11g08536;	LOC_Os11g08542;	LOC_Os11g08550
		seq-rs4796	11	5013574	5026175	0.00063569	3.221	c		LOC_Os11g09190;	LOC_Os11g09200;	LOC_Os11g09210;	LOC_Os11g09220;	LOC_Os11g09230;	LOC_Os11g09240;	LOC_Os11g09250;	LOC_Os11g09260;	LOC_Os11g09270;	LOC_Os11g09280;	LOC_Os11g09290;	LOC_Os11g09300;	LOC_Os11g09310;	LOC_Os11g09329;	LOC_Os11g09350;	LOC_Os11g09360;	LOC_Os11g09370;	LOC_Os11g09375;	LOC_Os11g09390;	LOC_Os11g09395;	LOC_Os11g09410;	LOC_Os11g09414;	LOC_Os11g09418;	LOC_Os11g09450;	LOC_Os11g09460;	LOC_Os11g09470;	LOC_Os11g09474;	LOC_Os11g09478;	LOC_Os11g09510;	LOC_Os11g09520;	LOC_Os11g09530;	LOC_Os11g09540;	LOC_Os11g09550;	LOC_Os11g09560;	LOC_Os11g09570;	LOC_Os11g09580;	LOC_Os11g09590
		seq-rs5380	11	27443760	25134972	0.0002186	3.697	bc		LOC_Os11g42370;	LOC_Os11g42380;	LOC_Os11g42390;	LOC_Os11g42400;	LOC_Os11g42410;	LOC_Os11g42430;	LOC_Os11g42420;	LOC_Os11g42440;	LOC_Os11g42450;	LOC_Os11g42459;	LOC_Os11g42470;	LOC_Os11g42480;	LOC_Os11g42490;	LOC_Os11g42500;	LOC_Os11g42510;	LOC_Os11g42520;	LOC_Os11g42525;	LOC_Os11g42530;	LOC_Os11g42540;	LOC_Os11g42550;	LOC_Os11g42570;	LOC_Os11g42580;	LOC_Os11g42590;	LOC_Os11g42600;	LOC_Os11g42610;	LOC_Os11g42620;	LOC_Os11g42630;	LOC_Os11g42640;	LOC_Os11g42650;	LOC_Os11g42660
		seq-rs5399	11	27873594	25559301	8.404e-05	4.157	bc		LOC_Os11g43020;	LOC_Os11g43030;	LOC_Os11g43040;	LOC_Os11g43049;	LOC_Os11g43060;	LOC_Os11g43070;	LOC_Os11g43080;	LOC_Os11g43090;	LOC_Os11g43100;	LOC_Os11g43110;	LOC_Os11g43120;	LOC_Os11g43130;	LOC_Os11g43140;	LOC_Os11g43150;	LOC_Os11g43160;	LOC_Os11g43170;	LOC_Os11g43180;	LOC_Os11g43200;	LOC_Os11g43210;	LOC_Os11g43220;	LOC_Os11g43230;	LOC_Os11g43240;	LOC_Os11g43250;	LOC_Os11g43260;	LOC_Os11g43270;	LOC_Os11g43280;	LOC_Os11g43290;	LOC_Os11g43300
		seq-rs5422	11	28227079	25912786	8.6141e-05	4.114	bc		LOC_Os11g43550;	LOC_Os11g43560;	LOC_Os11g43570;	LOC_Os11g43580;	LOC_Os11g43590;	LOC_Os11g43600;	LOC_Os11g43610;	LOC_Os11g43620;	LOC_Os11g43630;	LOC_Os11g43640;	LOC_Os11g43650;	LOC_Os11g43660;	LOC_Os11g43670;	LOC_Os11g43680;	LOC_Os11g43690;	LOC_Os11g43700;	LOC_Os11g43710;	LOC_Os11g43720;	LOC_Os11g43729;	LOC_Os11g43740;	LOC_Os11g43750;	LOC_Os11g43760;	LOC_Os11g43770;	LOC_Os11g43780;	LOC_Os11g43790;	LOC_Os11g43800;	LOC_Os11g43810;	LOC_Os11g43820;	LOC_Os11g43830;	LOC_Os11g43840;	LOC_Os11g43850
		seq-rs5449	11	28953975	26639654	0.00011126	3.999	bc		LOC_Os11g44670;	LOC_Os11g44680;	LOC_Os11g44690;	LOC_Os11g44700;	LOC_Os11g44710;	LOC_Os11g44720;	LOC_Os11g44730;	LOC_Os11g44740;	LOC_Os11g44750;	LOC_Os11g44760;	LOC_Os11g44770;	LOC_Os11g44780;	LOC_Os11g44790;	LOC_Os11g44800;	LOC_Os11g44810;	LOC_Os11g44820;	LOC_Os11g44830;	LOC_Os11g44840;	LOC_Os11g44850;	LOC_Os11g44860;	LOC_Os11g44870;	LOC_Os11g44880;	LOC_Os11g44890;	LOC_Os11g44900;	LOC_Os11g44910;	LOC_Os11g44920;	LOC_Os11g44930;	LOC_Os11g44940;	LOC_Os11g44950
		seq-rs5491	11	30577186	28245403	0.00026342	3.618	c		LOC_Os11g47449;	LOC_Os11g47451;	LOC_Os11g47452;	LOC_Os11g47440;	LOC_Os11g47450;	LOC_Os11g47460;	LOC_Os11g47470;	LOC_Os11g47480;	LOC_Os11g47490;	LOC_Os11g47494;	LOC_Os11g47500;	LOC_Os11g47510;	LOC_Os11g47520;	LOC_Os11g47530;	LOC_Os11g47550;	LOC_Os11g47560;	LOC_Os11g47570;	LOC_Os11g47574;	LOC_Os11g47580;	LOC_Os11g47590;	LOC_Os11g47600;	LOC_Os11g47610;	LOC_Os11g47620;	LOC_Os11g47630;	LOC_Os11g47640;	LOC_Os11g47650;	LOC_Os11g47660;	LOC_Os11g47670;	LOC_Os11g47680;	LOC_Os11g47690;	LOC_Os11g47700;	LOC_Os11g47710;	LOC_Os11g47730;	LOC_Os11g47740;	LOC_Os11g47750;	LOC_Os11g47760;	LOC_Os11g47770;	LOC_Os11g47780;	LOC_Os11g47790;	LOC_Os11g47800;
		seq-rs5616	12	7734145	7732498	0.00078267	3.129	c		LOC_Os12g13590;	LOC_Os12g13600;	LOC_Os12g13610;	LOC_Os12g13620;	LOC_Os12g13630;	LOC_Os12g13640;	LOC_Os12g13650;	LOC_Os12g13660;	LOC_Os12g13670;	LOC_Os12g13674;	LOC_Os12g13680;	LOC_Os12g13690;	LOC_Os12g13700;	LOC_Os12g13710;	LOC_Os12g13720;	LOC_Os12g13730;	LOC_Os12g13740;	LOC_Os12g13750;	LOC_Os12g13760;	LOC_Os12g13770;	LOC_Os12g13780;	LOC_Os12g13790;	LOC_Os12g13800;	LOC_Os12g13810;	LOC_Os12g13824;	LOC_Os12g13840;	LOC_Os12g13850
		seq-rs5773	12	18104417	17931122	0.00054137	3.304	c		LOC_Os12g29860;	LOC_Os12g29874;	LOC_Os12g29890;	LOC_Os12g29900;	LOC_Os12g29910;	LOC_Os12g29920;	LOC_Os12g29930;	LOC_Os12g29940;	LOC_Os12g29950;	LOC_Os12g29960;	LOC_Os12g29970;	LOC_Os12g29980;	LOC_Os12g29990;	LOC_Os12g30000;	LOC_Os12g30020;	LOC_Os12g30030;	LOC_Os12g30040;	LOC_Os12g30050;	LOC_Os12g30060;	LOC_Os12g30070;	LOC_Os12g30080;	LOC_Os12g30089;	LOC_Os12g30100;	LOC_Os12g30110;	LOC_Os12g30120
		seq-rs5841	12	22457293	22220155	0.00059536	3.817	c		LOC_Os12g36140;	LOC_Os12g36150;	LOC_Os12g36160;	LOC_Os12g36170;	LOC_Os12g36180;	LOC_Os12g36194;	LOC_Os12g36210;	LOC_Os12g36220;	LOC_Os12g36230;	LOC_Os12g36240;	LOC_Os12g36250;	LOC_Os12g36260;	LOC_Os12g36270;	LOC_Os12g36300;	LOC_Os12g36310;	LOC_Os12g36320;	LOC_Os12g36330;	LOC_Os12g36340;	LOC_Os12g36350;	LOC_Os12g36360;	LOC_Os12g36370;	LOC_Os12g36380;	LOC_Os12g36390;	LOC_Os12g36400;	LOC_Os12g36410;	LOC_Os12g36420;	LOC_Os12g36430;	LOC_Os12g36440;	LOC_Os12g36450;	LOC_Os12g36470;	LOC_Os12g36480;	LOC_Os12g36490;	LOC_Os12g36500;	LOC_Os12g36510
Flag leaf angle	Lingshui	seq-rs481	1	30681551	28924661	0.00196	2.182	c		LOC_Os01g50160;	LOC_Os01g50170;	LOC_Os01g50180;	LOC_Os01g50190;	LOC_Os01g50200;	LOC_Os01g50220;	LOC_Os01g50230;	LOC_Os01g50240;	LOC_Os01g50259;	LOC_Os01g50280;	LOC_Os01g50290;	LOC_Os01g50300;	LOC_Os01g50310;	LOC_Os01g50320;	LOC_Os01g50330;	LOC_Os01g50340;	LOC_Os01g50350;	LOC_Os01g50360;	LOC_Os01g50370;	LOC_Os01g50380;	LOC_Os01g50389;	LOC_Os01g50400;	LOC_Os01g50410;	LOC_Os01g50420;	LOC_Os01g50430;	LOC_Os01g50440;	LOC_Os01g50450;	LOC_Os01g50460;	LOC_Os01g50470;	LOC_Os01g50480;	LOC_Os01g50490;	LOC_Os01g50500;	LOC_Os01g50510;	LOC_Os01g50520;	LOC_Os01g50530
		seq-rs806	2	4852752	4852752	0.00101	3.145	c		LOC_Os02g09240;	LOC_Os02g09250;	LOC_Os02g09260;	LOC_Os02g09270;	LOC_Os02g09280;	LOC_Os02g09290;	LOC_Os02g09300;	LOC_Os02g09310;	LOC_Os02g09320;	LOC_Os02g09330;	LOC_Os02g09340;	LOC_Os02g09359;	LOC_Os02g09380;	LOC_Os02g09390;	LOC_Os02g09400;	LOC_Os02g09410;	LOC_Os02g09420;	LOC_Os02g09430;	LOC_Os02g09440;	LOC_Os02g09450;	LOC_Os02g09460;	LOC_Os02g09470;	LOC_Os02g09480;	LOC_Os02g09490;	LOC_Os02g09500;	LOC_Os02g09510;	LOC_Os02g09520;	LOC_Os02g09530;	LOC_Os02g09540;	LOC_Os02g09550;	LOC_Os02g09560;	LOC_Os02g09569;	LOC_Os02g09580;	LOC_Os02g09590;	LOC_Os02g09600;	LOC_Os02g09610;	LOC_Os02g09620;	LOC_Os02g09630
		seq-rs2182	4	22864425	22280779	0.00127	3.036	c		LOC_Os04g37600;	LOC_Os04g37619;	LOC_Os04g37630;	LOC_Os04g37640;	LOC_Os04g37650;	LOC_Os04g37660;	LOC_Os04g37670;	LOC_Os04g37680;	LOC_Os04g37690;	LOC_Os04g37700;	LOC_Os04g37710;	LOC_Os04g37720;	LOC_Os04g37730;	LOC_Os04g37740;	LOC_Os04g37750;	LOC_Os04g37760;	LOC_Os04g37770;	LOC_Os04g37780;	LOC_Os04g37790;	LOC_Os04g37800;	LOC_Os04g37810;	LOC_Os04g37820;	LOC_Os04g37830;	LOC_Os04g37840;	LOC_Os04g37850;	LOC_Os04g37860;	LOC_Os04g37870;	LOC_Os04g37880;	LOC_Os04g37890;	LOC_Os04g37904;	LOC_Os04g37920;	LOC_Os04g37930;	LOC_Os04g37940
		seq-rs4146	9	7711651	7144939	0.00204	2.819	c		LOC_Os09g12350;	LOC_Os09g12360;	LOC_Os09g12370;	LOC_Os09g12380;	LOC_Os09g12390;	LOC_Os09g12400;	LOC_Os09g12410;	LOC_Os09g12420;	LOC_Os09g12430;	LOC_Os09g12440;	LOC_Os09g12450;	LOC_Os09g12460;	LOC_Os09g12470;	LOC_Os09g12480;	LOC_Os09g12490;	LOC_Os09g12500;	LOC_Os09g12510;	LOC_Os09g12520;	LOC_Os09g12530;	LOC_Os09g12540;	LOC_Os09g12550;	LOC_Os09g12560;	LOC_Os09g12570;	LOC_Os09g12580;	LOC_Os09g12590;	LOC_Os09g12600;	LOC_Os09g12610;	LOC_Os09g12615;	LOC_Os09g12620;	LOC_Os09g12630;	LOC_Os09g12640;	LOC_Os09g12650;	LOC_Os09g12660
Flag leaf angle	Hangzhou	seq-rs272	1	14518389	14374704	0.00125	2.209	c		LOC_Os01g25280;	LOC_Os01g25290;	LOC_Os01g25300;	LOC_Os01g25320;	LOC_Os01g25330;	LOC_Os01g25340;	LOC_Os01g25360;	LOC_Os01g25370;	LOC_Os01g25386;	LOC_Os01g25402;	LOC_Os01g25420;	LOC_Os01g25430;	LOC_Os01g25440;	LOC_Os01g25450;	LOC_Os01g25460;	LOC_Os01g25470;	LOC_Os01g25484;	LOC_Os01g25500;	LOC_Os01g25510;	LOC_Os01g25520;	LOC_Os01g25530
		seq-rs717	2	864750	864750	0.00015198	3.757	bc		LOC_Os02g02310;	LOC_Os02g02320;	LOC_Os02g02330;	LOC_Os02g02340;	LOC_Os02g02350;	LOC_Os02g02360;	LOC_Os02g02370;	LOC_Os02g02380;	LOC_Os02g02390;	LOC_Os02g02400;	LOC_Os02g02410;	LOC_Os02g02424;	LOC_Os02g02440;	LOC_Os02g02450;	LOC_Os02g02460;	LOC_Os02g02480;	LOC_Os02g02470;	LOC_Os02g02490;	LOC_Os02g02500;	LOC_Os02g02510;	LOC_Os02g02520;	LOC_Os02g02524;	LOC_Os02g02530;	LOC_Os02g02540;	LOC_Os02g02560;	LOC_Os02g02550;	LOC_Os02g02570;	LOC_Os02g02580;	LOC_Os02g02590;	LOC_Os02g02600;	LOC_Os02g02610;	LOC_Os02g02620
		seq-rs1776	3	28765222	27997846	0.00238	2.565	c		LOC_Os03g48990;	LOC_Os03g49000;	LOC_Os03g49010;	LOC_Os03g49020;	LOC_Os03g49030;	LOC_Os03g49040;	LOC_Os03g49050;	LOC_Os03g49060;	LOC_Os03g49070;	LOC_Os03g49080;	LOC_Os03g49090;	LOC_Os03g49100;	LOC_Os03g49110;	LOC_Os03g49120;	LOC_Os03g49126;	LOC_Os03g49132;	LOC_Os03g49140;	LOC_Os03g49150;	LOC_Os03g49160;	LOC_Os03g49170;	LOC_Os03g49180;	LOC_Os03g49190;	LOC_Os03g49200;	LOC_Os03g49210;	LOC_Os03g49220;	LOC_Os03g49230;	LOC_Os03g49240;	LOC_Os03g49250;	LOC_Os03g49260;	LOC_Os03g49270;	LOC_Os03g49280;	LOC_Os03g49290;	LOC_Os03g49300;	LOC_Os03g49310;	LOC_Os03g49330;	LOC_Os03g49340;	LOC_Os03g49350;	LOC_Os03g49360
		seq-rs2118	4	19762963	19570027	0.00195	2.651	c		LOC_Os04g32610;	LOC_Os04g32620;	LOC_Os04g32630;	LOC_Os04g32640;	LOC_Os04g32650;	LOC_Os04g32660;	LOC_Os04g32680;	LOC_Os04g32670;	LOC_Os04g32690;	LOC_Os04g32700;	LOC_Os04g32710;	LOC_Os04g32720;	LOC_Os04g32730;	LOC_Os04g32740;	LOC_Os04g32750;	LOC_Os04g32760;	LOC_Os04g32770;	LOC_Os04g32780;	LOC_Os04g32790;	LOC_Os04g32800;	LOC_Os04g32810;	LOC_Os04g32820;	LOC_Os04g32830;	LOC_Os04g32840;	LOC_Os04g32850;	LOC_Os04g32860
		seq-rs2160	4	21585619	21391449	0.00027417	3.501	bc		LOC_Os04g35290;	LOC_Os04g35300;	LOC_Os04g35305;	LOC_Os04g35310;	LOC_Os04g35320;	LOC_Os04g35330;	LOC_Os04g35340;	LOC_Os04g35350;	LOC_Os04g35359;	LOC_Os04g35370;	LOC_Os04g35380;	LOC_Os04g35390;	LOC_Os04g35410;	LOC_Os04g35420;	LOC_Os04g35430;	LOC_Os04g35440;	LOC_Os04g35450;	LOC_Os04g35460;	LOC_Os04g35470;	LOC_Os04g35480;	LOC_Os04g35490;	LOC_Os04g35500;	LOC_Os04g35510;	LOC_Os04g35520;	LOC_Os04g35530;	LOC_Os04g35534;	LOC_Os04g35540;	LOC_Os04g35550;	LOC_Os04g35560
		seq-rs2416	5	3833633	3855563	0.00077838	3.048	c		LOC_Os05g07120;	LOC_Os05g07130;	LOC_Os05g07140;	LOC_Os05g07150;	LOC_Os05g07170;	LOC_Os05g07180;	LOC_Os05g07190;	LOC_Os05g07200;	LOC_Os05g07210;	LOC_Os05g07220;	LOC_Os05g07230;	LOC_Os05g07240;	LOC_Os05g07250;	LOC_Os05g07260;	LOC_Os05g07270;	LOC_Os05g07280;	LOC_Os05g07290;	LOC_Os05g07300;	LOC_Os05g07310;	LOC_Os05g07320;	LOC_Os05g07330;	LOC_Os05g07340;	LOC_Os05g07350;	LOC_Os05g07360;	LOC_Os05g07380;	LOC_Os05g07400
		seq-rs3486	7	21946150	21284999	0.00122	3.289	c		LOC_Os07g35430;	LOC_Os07g35440;	LOC_Os07g35450;	LOC_Os07g35460;	LOC_Os07g35470;	LOC_Os07g35480;	LOC_Os07g35490;	LOC_Os07g35500;	LOC_Os07g35510;	LOC_Os07g35520;	LOC_Os07g35530;	LOC_Os07g35540;	LOC_Os07g35550;	LOC_Os07g35560;	LOC_Os07g35570;	LOC_Os07g35580;	LOC_Os07g35600;	LOC_Os07g35610;	LOC_Os07g35620;	LOC_Os07g35630;	LOC_Os07g35640;	LOC_Os07g35650;	LOC_Os07g35660;	LOC_Os07g35670;	LOC_Os07g35680;	LOC_Os07g35690;	LOC_Os07g35700
		seq-rs5171	11	22827659	20518998	0.00315	2.454	c		LOC_Os11g35620;	LOC_Os11g35630;	LOC_Os11g35640;	LOC_Os11g35650;	LOC_Os11g35660;	LOC_Os11g35670;	LOC_Os11g35680;	LOC_Os11g35690;	LOC_Os11g35700;	LOC_Os11g35710;	LOC_Os11g35720;	LOC_Os11g35730;	LOC_Os11g35740;	LOC_Os11g35750;	LOC_Os11g35756;	LOC_Os11g35762;	LOC_Os11g35770;	LOC_Os11g35780;	LOC_Os11g35790;	LOC_Os11g35800;	LOC_Os11g35810;	LOC_Os11g35820;	LOC_Os11g35830;	LOC_Os11g35840;	LOC_Os11g35850;	LOC_Os11g35860;	LOC_Os11g35870;	LOC_Os11g35880;	LOC_Os11g35890;	LOC_Os11g35900
Panicle number	Lingshui	seq-rs152	1	4914108	4914108	0.00222	2.749	c		LOC_Os01g09450;	LOC_Os01g09460;	LOC_Os01g09470;	LOC_Os01g09480;	LOC_Os01g09490;	LOC_Os01g09500;	LOC_Os01g09510;	LOC_Os01g09520;	LOC_Os01g09530;	LOC_Os01g09540;	LOC_Os01g09550;	LOC_Os01g09560;	LOC_Os01g09570;	LOC_Os01g09580;	LOC_Os01g09590;	LOC_Os01g09600;	LOC_Os01g09610;	LOC_Os01g09620;	LOC_Os01g09640;	LOC_Os01g09650;	LOC_Os01g09660;	LOC_Os01g09665;	LOC_Os01g09670;	LOC_Os01g09680;	LOC_Os01g09690;	LOC_Os01g09700;	LOC_Os01g09710;	LOC_Os01g09720
		seq-rs376	1	24183962	22526072	0.00217	2.11	c		LOC_Os01g39770;	LOC_Os01g39780;	LOC_Os01g39790;	LOC_Os01g39800;	LOC_Os01g39820;	LOC_Os01g39810;	LOC_Os01g39840;	LOC_Os01g39830;	LOC_Os01g39850;	LOC_Os01g39860;	LOC_Os01g39870;	LOC_Os01g39880;	LOC_Os01g39890;	LOC_Os01g39910;	LOC_Os01g39920;	LOC_Os01g39930;	LOC_Os01g39940;	LOC_Os01g39950;	LOC_Os01g39960;	LOC_Os01g39970;	LOC_Os01g39980;	LOC_Os01g39990;	LOC_Os01g40000;	LOC_Os01g40010;	LOC_Os01g40020;	LOC_Os01g40030;	LOC_Os01g40040;	LOC_Os01g40050;	LOC_Os01g40070;	LOC_Os01g40074;	LOC_Os01g40080;	LOC_Os01g40094;	LOC_Os01g40110
		seq-rs494	1	32893083	31136193	0.00012515	4.074	bc		LOC_Os01g53980;	LOC_Os01g53990;	LOC_Os01g54000;	LOC_Os01g54010;	LOC_Os01g54020;	LOC_Os01g54040;	LOC_Os01g54030;	LOC_Os01g54050;	LOC_Os01g54060;	LOC_Os01g54070;	LOC_Os01g54080;	LOC_Os01g54090;	LOC_Os01g54100;	LOC_Os01g54119;	LOC_Os01g54140;	LOC_Os01g54150;	LOC_Os01g54160;	LOC_Os01g54170;	LOC_Os01g54180;	LOC_Os01g54190;	LOC_Os01g54200;	LOC_Os01g54210;	LOC_Os01g54220;	LOC_Os01g54230;	LOC_Os01g54240;	LOC_Os01g54250;	LOC_Os01g54260;	LOC_Os01g54270;	LOC_Os01g54280;	LOC_Os01g54290
		seq-rs828	2	6340533	6311533	0.0019	2.82	c		LOC_Os02g11980;	LOC_Os02g11990;	LOC_Os02g12000;	LOC_Os02g12010;	LOC_Os02g12020;	LOC_Os02g12030;	LOC_Os02g12040;	LOC_Os02g12050;	LOC_Os02g12060;	LOC_Os02g12070;	LOC_Os02g12080;	LOC_Os02g12090;	LOC_Os02g12100;	LOC_Os02g12110;	LOC_Os02g12120;	LOC_Os02g12130;	LOC_Os02g12140;	LOC_Os02g12150;	LOC_Os02g12159;	LOC_Os02g12170;	LOC_Os02g12180;	LOC_Os02g12189;	LOC_Os02g12200;	LOC_Os02g12210;	LOC_Os02g12220;	LOC_Os02g12230;	LOC_Os02g12240;	LOC_Os02g12250;	LOC_Os02g12260;	LOC_Os02g12270;	LOC_Os02g12280;	LOC_Os02g12290;	LOC_Os02g12300;	LOC_Os02g12310;	LOC_Os02g12320
		seq-rs1206	2	27942833	27050103	0.0002029	3.848	bc		LOC_Os02g44520;	LOC_Os02g44530;	LOC_Os02g44540;	LOC_Os02g44550;	LOC_Os02g44560;	LOC_Os02g44570;	LOC_Os02g44590;	LOC_Os02g44599;	LOC_Os02g44610;	LOC_Os02g44620;	LOC_Os02g44630;	LOC_Os02g44642;	LOC_Os02g44654;	LOC_Os02g44670;	LOC_Os02g44680;	LOC_Os02g44690;	LOC_Os02g44700;	LOC_Os02g44704;	LOC_Os02g44710;	LOC_Os02g44720;	LOC_Os02g44740;	LOC_Os02g44730;	LOC_Os02g44750;	LOC_Os02g44760;	LOC_Os02g44780;	LOC_Os02g44770;	LOC_Os02g44790;	LOC_Os02g44800;	LOC_Os02g44810;	LOC_Os02g44820;	LOC_Os02g44830;	LOC_Os02g44840
		seq-rs1335	2	35806077	34913347	0.0031	1.962	c		LOC_Os02g56810;	LOC_Os02g56820;	LOC_Os02g56830;	LOC_Os02g56840;	LOC_Os02g56850;	LOC_Os02g56860;	LOC_Os02g56870;	LOC_Os02g56880;	LOC_Os02g56890;	LOC_Os02g56900;	LOC_Os02g56910;	LOC_Os02g56920;	LOC_Os02g56930;	LOC_Os02g56940;	LOC_Os02g56950;	LOC_Os02g56960;	LOC_Os02g56970;	LOC_Os02g56980;	LOC_Os02g56990;	LOC_Os02g57000;	LOC_Os02g57010;	LOC_Os02g57020;	LOC_Os02g57030;	LOC_Os02g57040;	LOC_Os02g57050;	LOC_Os02g57070;	LOC_Os02g57060;	LOC_Os02g57080;	LOC_Os02g57090;	LOC_Os02g57100;	LOC_Os02g57110;	LOC_Os02g57120;	LOC_Os02g57140;	LOC_Os02g57150;	LOC_Os02g57160;	LOC_Os02g57170;	LOC_Os02g57180
		seq-rs1358	2	36124242	35231512	0.00157	2.907	c		LOC_Os02g57370;	LOC_Os02g57380;	LOC_Os02g57390;	LOC_Os02g57400;	LOC_Os02g57410;	LOC_Os02g57420;	LOC_Os02g57430;	LOC_Os02g57440;	LOC_Os02g57450;	LOC_Os02g57460;	LOC_Os02g57470;	LOC_Os02g57480;	LOC_Os02g57490;	LOC_Os02g57500;	LOC_Os02g57510;	LOC_Os02g57520;	LOC_Os02g57530;	LOC_Os02g57540;	LOC_Os02g57550;	LOC_Os02g57560;	LOC_Os02g57570;	LOC_Os02g57580;	LOC_Os02g57590;	LOC_Os02g57600;	LOC_Os02g57610;	LOC_Os02g57620;	LOC_Os02g57630;	LOC_Os02g57640;	LOC_Os02g57650;	LOC_Os02g57660;	LOC_Os02g57670;	LOC_Os02g57690;	LOC_Os02g57700
		seq-rs1410	3	2280045	2300705	0.00134	2.979	c		LOC_Os03g04660;	LOC_Os03g04670;	LOC_Os03g04680;	LOC_Os03g04690;	LOC_Os03g04700;	LOC_Os03g04710;	LOC_Os03g04720;	LOC_Os03g04740;	LOC_Os03g04750;	LOC_Os03g04760;	LOC_Os03g04770;	LOC_Os03g04780;	LOC_Os03g04790;	LOC_Os03g04800;	LOC_Os03g04810;	LOC_Os03g04820;	LOC_Os03g04830;	LOC_Os03g04840;	LOC_Os03g04850;	LOC_Os03g04860;	LOC_Os03g04870;	LOC_Os03g04890;	LOC_Os03g04900;	LOC_Os03g04910;	LOC_Os03g04920;	LOC_Os03g04930;	LOC_Os03g04940;	LOC_Os03g04950;	LOC_Os03g04960;	LOC_Os03g04970
		seq-rs1784	3	29001673	28234297	0.00284	2.638	c	OsTB1[69]
		seq-rs1868	3	35808359	34950496	0.00115	3.049	c		LOC_Os03g61430;	LOC_Os03g61440;	LOC_Os03g61450;	LOC_Os03g61460;	LOC_Os03g61470;	LOC_Os03g61480;	LOC_Os03g61490;	LOC_Os03g61500;	LOC_Os03g61510;	LOC_Os03g61530;	LOC_Os03g61540;	LOC_Os03g61550;	LOC_Os03g61560;	LOC_Os03g61570;	LOC_Os03g61580;	LOC_Os03g61590;	LOC_Os03g61600;	LOC_Os03g61610;	LOC_Os03g61620;	LOC_Os03g61630;	LOC_Os03g61640;	LOC_Os03g61650;	LOC_Os03g61670;	LOC_Os03g61660;	LOC_Os03g61680;	LOC_Os03g61690;	LOC_Os03g61700;	LOC_Os03g61710;	LOC_Os03g61720;	LOC_Os03g61730;	LOC_Os03g61740;	LOC_Os03g61750;	LOC_Os03g61760;	LOC_Os03g61770;	LOC_Os03g61780;	LOC_Os03g61790;	LOC_Os03g61800;	LOC_Os03g61810;	LOC_Os03g61820;	LOC_Os03g61829;
		seq-rs2254	4	31000838	30417192	0.0024	2.714	c		LOC_Os04g51490;	LOC_Os04g51500;	LOC_Os04g51510;	LOC_Os04g51520;	LOC_Os04g51530;	LOC_Os04g51540;	LOC_Os04g51550;	LOC_Os04g51560;	LOC_Os04g51570;	LOC_Os04g51580;	LOC_Os04g51590;	LOC_Os04g51600;	LOC_Os04g51610;	LOC_Os04g51620;	LOC_Os04g51630;	LOC_Os04g51640;	LOC_Os04g51650;	LOC_Os04g51660;	LOC_Os04g51680;	LOC_Os04g51690;	LOC_Os04g51700;	LOC_Os04g51710;	LOC_Os04g51720;	LOC_Os04g51730;	LOC_Os04g51740;	LOC_Os04g51750;	LOC_Os04g51760;	LOC_Os04g51770;	LOC_Os04g51780;	LOC_Os04g51786;	LOC_Os04g51792;	LOC_Os04g51794;	LOC_Os04g51796
		seq-rs2285	4	31886501	31302855	0.00157	2.908	c		LOC_Os04g52720;	LOC_Os04g52710;	LOC_Os04g52725;	LOC_Os04g52730;	LOC_Os04g52740;	LOC_Os04g52750;	LOC_Os04g52760;	LOC_Os04g52770;	LOC_Os04g52780;	LOC_Os04g52790;	LOC_Os04g52800;	LOC_Os04g52810;	LOC_Os04g52820;	LOC_Os04g52830;	LOC_Os04g52840;	LOC_Os04g52850;	LOC_Os04g52860;	LOC_Os04g52870;	LOC_Os04g52880;	LOC_Os04g52890;	LOC_Os04g52900;	LOC_Os04g52910;	LOC_Os04g52920;	LOC_Os04g52930;	LOC_Os04g52940;	LOC_Os04g52950;	LOC_Os04g52960;	LOC_Os04g52970;	LOC_Os04g52980;	LOC_Os04g52990;	LOC_Os04g53000;	LOC_Os04g53010;	LOC_Os04g53020;	LOC_Os04g53030;	LOC_Os04g53040
		seq-rs3208	7	4894225	4861074	0.00404	2.476	d		LOC_Os07g09120;	LOC_Os07g09130;	LOC_Os07g09140;	LOC_Os07g09150;	LOC_Os07g09160;	LOC_Os07g09170;	LOC_Os07g09180;	LOC_Os07g09190;	LOC_Os07g09200;	LOC_Os07g09210;	LOC_Os07g09220;	LOC_Os07g09230;	LOC_Os07g09240;	LOC_Os07g09250;	LOC_Os07g09260;	LOC_Os07g09270;	LOC_Os07g09280;	LOC_Os07g09290;	LOC_Os07g09300;	LOC_Os07g09310;	LOC_Os07g09320;	LOC_Os07g09330;	LOC_Os07g09340;	LOC_Os07g09350;	LOC_Os07g09360;	LOC_Os07g09370;	LOC_Os07g09384;	LOC_Os07g09400
		seq-rs4241	9	12681846	12076134	0.00485	2.393	d		LOC_Os09g20000;	LOC_Os09g20010;	LOC_Os09g20020;	LOC_Os09g20024;	LOC_Os09g20030;	LOC_Os09g20040;	LOC_Os09g20050;	LOC_Os09g20060;	LOC_Os09g20070;	LOC_Os09g20080;	LOC_Os09g20090;	LOC_Os09g20100;	LOC_Os09g20110;	LOC_Os09g20120;	LOC_Os09g20130;	LOC_Os09g20140;	LOC_Os09g20150;	LOC_Os09g20160;	LOC_Os09g20170;	LOC_Os09g20180;	LOC_Os09g20190;	LOC_Os09g20200;	LOC_Os09g20210;	LOC_Os09g20220;	LOC_Os09g20230;	LOC_Os09g20240;	LOC_Os09g20250;	LOC_Os09g20260;	LOC_Os09g20270;	LOC_Os09g20284
		seq-rs5805	12	19974813	19801518	0.00092967	2.466	c		LOC_Os12g32680;	LOC_Os12g32690;	LOC_Os12g32700;	LOC_Os12g32710;	LOC_Os12g32720;	LOC_Os12g32730;	LOC_Os12g32740;	LOC_Os12g32750;	LOC_Os12g32760;	LOC_Os12g32770;	LOC_Os12g32790;	LOC_Os12g32800;	LOC_Os12g32810;	LOC_Os12g32814;	LOC_Os12g32820;	LOC_Os12g32840;	LOC_Os12g32850;	LOC_Os12g32870;	LOC_Os12g32880;	LOC_Os12g32890;	LOC_Os12g32900;	LOC_Os12g32910;	LOC_Os12g32920;	LOC_Os12g32930;	LOC_Os12g32940;	LOC_Os12g32950;	LOC_Os12g32960;	LOC_Os12g32970;	LOC_Os12g32980;	LOC_Os12g32986;	LOC_Os12g32992
Panicle number	Hangzhou	seq-rs331	1	19993234	18335344	3.7234e-05	4.478	bc		LOC_Os01g33120;	LOC_Os01g33130;	LOC_Os01g33136;	LOC_Os01g33142;	LOC_Os01g33150;	LOC_Os01g33160;	LOC_Os01g33180;	LOC_Os01g33190;	LOC_Os01g33204;	LOC_Os01g33220;	LOC_Os01g33230;	LOC_Os01g33240;	LOC_Os01g33250;	LOC_Os01g33260;	LOC_Os01g33270;	LOC_Os01g33290;	LOC_Os01g33300;	LOC_Os01g33324;	LOC_Os01g33350;	LOC_Os01g33360;	LOC_Os01g33370;	LOC_Os01g33380;	LOC_Os01g33390;	LOC_Os01g33400;	LOC_Os01g33410;	LOC_Os01g33420;	LOC_Os01g33430;	LOC_Os01g33440;	LOC_Os01g33450;	LOC_Os01g33460;	LOC_Os01g33470;	LOC_Os01g33480
		seq-rs374	1	24108947	22451057	0.00149	2.827	c		LOC_Os01g39630;	LOC_Os01g39640;	LOC_Os01g39650;	LOC_Os01g39660;	LOC_Os01g39670;	LOC_Os01g39680;	LOC_Os01g39690;	LOC_Os01g39700;	LOC_Os01g39710;	LOC_Os01g39720;	LOC_Os01g39730;	LOC_Os01g39740;	LOC_Os01g39750;	LOC_Os01g39760;	LOC_Os01g39770;	LOC_Os01g39780;	LOC_Os01g39790;	LOC_Os01g39800;	LOC_Os01g39820;	LOC_Os01g39810;	LOC_Os01g39840;	LOC_Os01g39830;	LOC_Os01g39850;	LOC_Os01g39860;	LOC_Os01g39870;	LOC_Os01g39880;	LOC_Os01g39890;	LOC_Os01g39910;	LOC_Os01g39920;	LOC_Os01g39930;	LOC_Os01g39940;	LOC_Os01g39950;	LOC_Os01g39960;	LOC_Os01g39970;	LOC_Os01g39980
		seq-rs443	1	26501193	24843303	0.00223	2.649	c		LOC_Os01g43300;	LOC_Os01g43310;	LOC_Os01g43320;	LOC_Os01g43330;	LOC_Os01g43340;	LOC_Os01g43350;	LOC_Os01g43360;	LOC_Os01g43372;	LOC_Os01g43370;	LOC_Os01g43380;	LOC_Os01g43390;	LOC_Os01g43400;	LOC_Os01g43410;	LOC_Os01g43420;	LOC_Os01g43430;	LOC_Os01g43440;	LOC_Os01g43450;	LOC_Os01g43460;	LOC_Os01g43470;	LOC_Os01g43490;	LOC_Os01g43480;	LOC_Os01g43500;	LOC_Os01g43510;	LOC_Os01g43520;	LOC_Os01g43530;	LOC_Os01g43540
		seq-rs479	1	30318105	28561215	0.00134	2.873	c		LOC_Os01g49480;	LOC_Os01g49490;	LOC_Os01g49500;	LOC_Os01g49529;	LOC_Os01g49510;	LOC_Os01g49550;	LOC_Os01g49560;	LOC_Os01g49570;	LOC_Os01g49580;	LOC_Os01g49600;	LOC_Os01g49614;	LOC_Os01g49630;	LOC_Os01g49640;	LOC_Os01g49650;	LOC_Os01g49660;	LOC_Os01g49670;	LOC_Os01g49680;	LOC_Os01g49690;	LOC_Os01g49700;	LOC_Os01g49710;	LOC_Os01g49720;	LOC_Os01g49730;	LOC_Os01g49740;	LOC_Os01g49750;	LOC_Os01g49770;	LOC_Os01g49760;	LOC_Os01g49780;	LOC_Os01g49790;	LOC_Os01g49800;	LOC_Os01g49810;	LOC_Os01g49820;	LOC_Os01g49830;	LOC_Os01g49840;	LOC_Os01g49849;	LOC_Os01g49860;	LOC_Os01g49870;	LOC_Os01g49880;	LOC_Os01g49890;	LOC_Os01g49900
		seq-rs828	2	6340533	6311533	0.00186	2.729	c		LOC_Os02g11980;	LOC_Os02g11990;	LOC_Os02g12000;	LOC_Os02g12010;	LOC_Os02g12020;	LOC_Os02g12030;	LOC_Os02g12040;	LOC_Os02g12050;	LOC_Os02g12060;	LOC_Os02g12070;	LOC_Os02g12080;	LOC_Os02g12090;	LOC_Os02g12100;	LOC_Os02g12110;	LOC_Os02g12120;	LOC_Os02g12130;	LOC_Os02g12140;	LOC_Os02g12150;	LOC_Os02g12159;	LOC_Os02g12170;	LOC_Os02g12180;	LOC_Os02g12189;	LOC_Os02g12200;	LOC_Os02g12210;	LOC_Os02g12220;	LOC_Os02g12230;	LOC_Os02g12240;	LOC_Os02g12250;	LOC_Os02g12260;	LOC_Os02g12270;	LOC_Os02g12280;	LOC_Os02g12290;	LOC_Os02g12300;	LOC_Os02g12310;	LOC_Os02g12320
		seq-rs1386	3	1625693	1646344	0.00238	2.622	c	te[70]
		seq-rs1388	3	1663085	1683736	0.00289	2.536	c	te[70]
		seq-rs1405	3	2129194	2149854	0.00057659	3.246	c		LOC_Os03g04430;	LOC_Os03g04440;	LOC_Os03g04450;	LOC_Os03g04460;	LOC_Os03g04470;	LOC_Os03g04480;	LOC_Os03g04490;	LOC_Os03g04494;	LOC_Os03g04500;	LOC_Os03g04520;	LOC_Os03g04530;	LOC_Os03g04540;	LOC_Os03g04545;	LOC_Os03g04550;	LOC_Os03g04560;	LOC_Os03g04570;	LOC_Os03g04580;	LOC_Os03g04590;	LOC_Os03g04600;	LOC_Os03g04610;	LOC_Os03g04620;	LOC_Os03g04630;	LOC_Os03g04640;	LOC_Os03g04650;	LOC_Os03g04660;	LOC_Os03g04670;	LOC_Os03g04680;	LOC_Os03g04690;	LOC_Os03g04700;	LOC_Os03g04710
		seq-rs1757	3	27084815	26317480	0.0002798	3.567	c		LOC_Os03g46370;	LOC_Os03g46380;	LOC_Os03g46400;	LOC_Os03g46390;	LOC_Os03g46410;	LOC_Os03g46420;	LOC_Os03g46424;	LOC_Os03g46430;	LOC_Os03g46440;	LOC_Os03g46450;	LOC_Os03g46454;	LOC_Os03g46470;	LOC_Os03g46460;	LOC_Os03g46480;	LOC_Os03g46490;	LOC_Os03g46500;	LOC_Os03g46510;	LOC_Os03g46530;	LOC_Os03g46540;	LOC_Os03g46550;	LOC_Os03g46560;	LOC_Os03g46570;	LOC_Os03g46590;	LOC_Os03g46600;	LOC_Os03g46610;	LOC_Os03g46620;	LOC_Os03g46630;	LOC_Os03g46640;	LOC_Os03g46650;	LOC_Os03g46660;	LOC_Os03g46674;	LOC_Os03g46681
		seq-rs1780	3	28867998	28100622	0.00139	2.859	c	OsTB1[69]
		seq-rs2209	4	24757981	24174296	0.00043193	3.889	c		LOC_Os04g40874;	LOC_Os04g40880;	LOC_Os04g40890;	LOC_Os04g40900;	LOC_Os04g40910;	LOC_Os04g40920;	LOC_Os04g40930;	LOC_Os04g40940;	LOC_Os04g40950;	LOC_Os04g40960;	LOC_Os04g40970;	LOC_Os04g40980;	LOC_Os04g40990;	LOC_Os04g41000;	LOC_Os04g41010;	LOC_Os04g41020;	LOC_Os04g41030;	LOC_Os04g41040;	LOC_Os04g41050;	LOC_Os04g41060;	LOC_Os04g41070;	LOC_Os04g41080;	LOC_Os04g41090;	LOC_Os04g41100;	LOC_Os04g41110;	LOC_Os04g41120;	LOC_Os04g41130;	LOC_Os04g41140;	LOC_Os04g41150;	LOC_Os04g41160;	LOC_Os04g41170;	LOC_Os04g41180;	LOC_Os04g41189;	LOC_Os04g41200;	LOC_Os04g41210;	LOC_Os04g41220
		seq-rs2748	6	3129784	3129784	0.00295	1.913	c		LOC_Os06g06450;	LOC_Os06g06460;	LOC_Os06g06470;	LOC_Os06g06480;	LOC_Os06g06490;	LOC_Os06g06510;	LOC_Os06g06520;	LOC_Os06g06530;	LOC_Os06g06540;	LOC_Os06g06550;	LOC_Os06g06560;	LOC_Os06g06570;	LOC_Os06g06580;	LOC_Os06g06590;	LOC_Os06g06600;	LOC_Os06g06610;	LOC_Os06g06620;	LOC_Os06g06630;	LOC_Os06g06640;	LOC_Os06g06650;	LOC_Os06g06660;	LOC_Os06g06670;	LOC_Os06g06680;	LOC_Os06g06690;	LOC_Os06g06700;	LOC_Os06g06710;	LOC_Os06g06720;	LOC_Os06g06730;	LOC_Os06g06740;	LOC_Os06g06750;	LOC_Os06g06760;	LOC_Os06g06770;	LOC_Os06g06780;	LOC_Os06g06790;	LOC_Os06g06802;	LOC_Os06g06810;	LOC_Os06g06820;	LOC_Os06g06830;	LOC_Os06g06840
		seq-rs3208	7	4894225	4861074	0.00028371	3.561	c		LOC_Os07g09120;	LOC_Os07g09130;	LOC_Os07g09140;	LOC_Os07g09150;	LOC_Os07g09160;	LOC_Os07g09170;	LOC_Os07g09180;	LOC_Os07g09190;	LOC_Os07g09200;	LOC_Os07g09210;	LOC_Os07g09220;	LOC_Os07g09230;	LOC_Os07g09240;	LOC_Os07g09250;	LOC_Os07g09260;	LOC_Os07g09270;	LOC_Os07g09280;	LOC_Os07g09290;	LOC_Os07g09300;	LOC_Os07g09310;	LOC_Os07g09320;	LOC_Os07g09330;	LOC_Os07g09340;	LOC_Os07g09350;	LOC_Os07g09360;	LOC_Os07g09370;	LOC_Os07g09384;	LOC_Os07g09400
		seq-rs3725	8	4321065	4321065	0.00315	2.498	c		LOC_Os08g07530;	LOC_Os08g07540;	LOC_Os08g07550;	LOC_Os08g07560;	LOC_Os08g07570;	LOC_Os08g07580;	LOC_Os08g07590;	LOC_Os08g07600;	LOC_Os08g07610;	LOC_Os08g07620;	LOC_Os08g07630;	LOC_Os08g07640;	LOC_Os08g07650;	LOC_Os08g07660;	LOC_Os08g07670;	LOC_Os08g07680;	LOC_Os08g07690;	LOC_Os08g07700;	LOC_Os08g07710;	LOC_Os08g07720;	LOC_Os08g07730;	LOC_Os08g07740;	LOC_Os08g07760;	LOC_Os08g07774;	LOC_Os08g07790;	LOC_Os08g07800;	LOC_Os08g07810;	LOC_Os08g07820;	LOC_Os08g07830;	LOC_Os08g07840;	LOC_Os08g07850;	LOC_Os08g07860
		seq-rs4241	9	12681846	12076134	0.0051	2.286	d		LOC_Os09g20000;	LOC_Os09g20010;	LOC_Os09g20020;	LOC_Os09g20024;	LOC_Os09g20030;	LOC_Os09g20040;	LOC_Os09g20050;	LOC_Os09g20060;	LOC_Os09g20070;	LOC_Os09g20080;	LOC_Os09g20090;	LOC_Os09g20100;	LOC_Os09g20110;	LOC_Os09g20120;	LOC_Os09g20130;	LOC_Os09g20140;	LOC_Os09g20150;	LOC_Os09g20160;	LOC_Os09g20170;	LOC_Os09g20180;	LOC_Os09g20190;	LOC_Os09g20200;	LOC_Os09g20210;	LOC_Os09g20220;	LOC_Os09g20230;	LOC_Os09g20240;	LOC_Os09g20250;	LOC_Os09g20260;	LOC_Os09g20270;	LOC_Os09g20284
		seq-rs4934	11	10691209	10641216	0.00294	2.528	c		LOC_Os11g18670;	LOC_Os11g18680;	LOC_Os11g18690;	LOC_Os11g18700;	LOC_Os11g18710;	LOC_Os11g18720;	LOC_Os11g18730;	LOC_Os11g18740;	LOC_Os11g18750;	LOC_Os11g18760;	LOC_Os11g18770;	LOC_Os11g18780;	LOC_Os11g18790;	LOC_Os11g18800;	LOC_Os11g18810;	LOC_Os11g18820;	LOC_Os11g18830;	LOC_Os11g18839;	LOC_Os11g18850;	LOC_Os11g18860;	LOC_Os11g18870;	LOC_Os11g18880
Panicle type	Lingshui	seq-rs833	2	7161407	7132407	0.00029351	3.712	c		LOC_Os02g13200;	LOC_Os02g13210;	LOC_Os02g13220;	LOC_Os02g13230;	LOC_Os02g13240;	LOC_Os02g13250;	LOC_Os02g13260;	LOC_Os02g13270;	LOC_Os02g13280;	LOC_Os02g13290;	LOC_Os02g13300;	LOC_Os02g13304;	LOC_Os02g13310;	LOC_Os02g13320;	LOC_Os02g13330;	LOC_Os02g13340;	LOC_Os02g13350;	LOC_Os02g13370;	LOC_Os02g13360;	LOC_Os02g13380;	LOC_Os02g13390;	LOC_Os02g13400;	LOC_Os02g13410;	LOC_Os02g13420;	LOC_Os02g13430;	LOC_Os02g13440;	LOC_Os02g13450;	LOC_Os02g13460;	LOC_Os02g13470;	LOC_Os02g13480;	LOC_Os02g13490;	LOC_Os02g13500;	LOC_Os02g13510
		seq-rs1788	3	29228673	28461297	0.00101	3.14	c		LOC_Os03g49820;	LOC_Os03g49830;	LOC_Os03g49840;	LOC_Os03g49850;	LOC_Os03g49860;	LOC_Os03g49870;	LOC_Os03g49880;	LOC_Os03g49890;	LOC_Os03g49900;	LOC_Os03g49910;	LOC_Os03g49920;	LOC_Os03g49930;	LOC_Os03g49940;	LOC_Os03g49960;	LOC_Os03g49970;	LOC_Os03g49980;	LOC_Os03g49990;	LOC_Os03g50010;	LOC_Os03g50020;	LOC_Os03g50030;	LOC_Os03g50040;	LOC_Os03g50050;	LOC_Os03g50070;	LOC_Os03g50080;	LOC_Os03g50090
		seq-rs1802	3	30783587	30013468	7.6723e-06	5.42	bc		LOC_Os03g52110;	LOC_Os03g52120;	LOC_Os03g52130;	LOC_Os03g52140;	LOC_Os03g52150;	LOC_Os03g52170;	LOC_Os03g52160;	LOC_Os03g52180;	LOC_Os03g52190;	LOC_Os03g52200;	LOC_Os03g52210;	LOC_Os03g52230;	LOC_Os03g52220;	LOC_Os03g52258;	LOC_Os03g52239;	LOC_Os03g52280;	LOC_Os03g52284;	LOC_Os03g52290;	LOC_Os03g52300;	LOC_Os03g52310;	LOC_Os03g52320;	LOC_Os03g52330;	LOC_Os03g52340;	LOC_Os03g52350;	LOC_Os03g52355;	LOC_Os03g52360;	LOC_Os03g52370;	LOC_Os03g52380;	LOC_Os03g52390;	LOC_Os03g52400;	LOC_Os03g52410;	LOC_Os03g52420;	LOC_Os03g52430;	LOC_Os03g52450;	LOC_Os03g52460;	LOC_Os03g52470;	LOC_Os03g52475;	LOC_Os03g52490
		seq-rs1815	3	31682390	30912121	0.00023517	3.815	bc		LOC_Os03g53760;	LOC_Os03g53770;	LOC_Os03g53780;	LOC_Os03g53790;	LOC_Os03g53800;	LOC_Os03g53810;	LOC_Os03g53820;	LOC_Os03g53845;	LOC_Os03g53860;	LOC_Os03g53880;	LOC_Os03g53900;	LOC_Os03g53890;	LOC_Os03g53910;	LOC_Os03g53920;	LOC_Os03g53930;	LOC_Os03g53939;	LOC_Os03g53950;	LOC_Os03g53960;	LOC_Os03g53970;	LOC_Os03g53980;	LOC_Os03g53990;	LOC_Os03g54000;	LOC_Os03g54010;	LOC_Os03g54020;	LOC_Os03g54030;	LOC_Os03g54040;	LOC_Os03g54050;	LOC_Os03g54063;	LOC_Os03g54070;	LOC_Os03g54084;	LOC_Os03g54091;	LOC_Os03g54100
		seq-rs1894	3	36509139	35651276	0.0007992	3.263	c		LOC_Os03g62860;	LOC_Os03g62870;	LOC_Os03g62880;	LOC_Os03g62900;	LOC_Os03g62910;	LOC_Os03g62920;	LOC_Os03g62950;	LOC_Os03g62974;	LOC_Os03g63000;	LOC_Os03g63010;	LOC_Os03g63020;	LOC_Os03g63030;	LOC_Os03g63040;	LOC_Os03g63050;	LOC_Os03g63060;	LOC_Os03g63074;	LOC_Os03g63090;	LOC_Os03g63110;	LOC_Os03g63124;	LOC_Os03g63140;	LOC_Os03g63150;	LOC_Os03g63160;	LOC_Os03g63170;	LOC_Os03g63200;	LOC_Os03g63190;	LOC_Os03g63210;	LOC_Os03g63220;	LOC_Os03g63230;	LOC_Os03g63240;	LOC_Os03g63250;	LOC_Os03g63260;	LOC_Os03g63270
		seq-rs2266	4	31642490	31058844	0.00059416	3.433	c		LOC_Os04g52410;	LOC_Os04g52420;	LOC_Os04g52430;	LOC_Os04g52440;	LOC_Os04g52450;	LOC_Os04g52460;	LOC_Os04g52479;	LOC_Os04g52500;	LOC_Os04g52504;	LOC_Os04g52510;	LOC_Os04g52520;	LOC_Os04g52530;	LOC_Os04g52540;	LOC_Os04g52550;	LOC_Os04g52560;	LOC_Os04g52570;	LOC_Os04g52580;	LOC_Os04g52590;	LOC_Os04g52600;	LOC_Os04g52606;	LOC_Os04g52614;	LOC_Os04g52630;	LOC_Os04g52640;	LOC_Os04g52650;	LOC_Os04g52660
		seq-rs3480	7	21632235	20971084	0.00022642	3.832	bc		LOC_Os07g34830;	LOC_Os07g34840;	LOC_Os07g34850;	LOC_Os07g34860;	LOC_Os07g34870;	LOC_Os07g34880;	LOC_Os07g34890;	LOC_Os07g34900;	LOC_Os07g34910;	LOC_Os07g34920;	LOC_Os07g34930;	LOC_Os07g34940;	LOC_Os07g34950;	LOC_Os07g34964;	LOC_Os07g34980;	LOC_Os07g34990;	LOC_Os07g35004;	LOC_Os07g35020;	LOC_Os07g35030;	LOC_Os07g35040;	LOC_Os07g35050;	LOC_Os07g35060;	LOC_Os07g35070;	LOC_Os07g35080;	LOC_Os07g35090;	LOC_Os07g35100;	LOC_Os07g35110;	LOC_Os07g35120;	LOC_Os07g35130;	LOC_Os07g35140;	LOC_Os07g35150;	LOC_Os07g35160;	LOC_Os07g35170;	LOC_Os07g35180
		seq-rs3962	8	23977998	23887279	0.00099135	3.147	c		LOC_Os08g37570;	LOC_Os08g37580;	LOC_Os08g37590;	LOC_Os08g37595;	LOC_Os08g37600;	LOC_Os08g37605;	LOC_Os08g37610;	LOC_Os08g37620;	LOC_Os08g37630;	LOC_Os08g37640;	LOC_Os08g37650;	LOC_Os08g37660;	LOC_Os08g37670;	LOC_Os08g37680;	LOC_Os08g37690;	LOC_Os08g37700;	LOC_Os08g37710;	LOC_Os08g37720;	LOC_Os08g37730;	LOC_Os08g37740;	LOC_Os08g37750;	LOC_Os08g37760;	LOC_Os08g37770;	LOC_Os08g37780;	LOC_Os08g37790;	LOC_Os08g37800;	LOC_Os08g37810;	LOC_Os08g37820;	LOC_Os08g37830;	LOC_Os08g37840;	LOC_Os08g37850;	LOC_Os08g37860;	LOC_Os08g37874
		seq-rs4018	8	26997957	26907238	0.00016678	3.975	bc		LOC_Os08g42450;	LOC_Os08g42460;	LOC_Os08g42470;	LOC_Os08g42480;	LOC_Os08g42490;	LOC_Os08g42500;	LOC_Os08g42510;	LOC_Os08g42520;	LOC_Os08g42530;	LOC_Os08g42540;	LOC_Os08g42550;	LOC_Os08g42560;	LOC_Os08g42570;	LOC_Os08g42580;	LOC_Os08g42590;	LOC_Os08g42600;	LOC_Os08g42610;	LOC_Os08g42620;	LOC_Os08g42630;	LOC_Os08g42640;	LOC_Os08g42650;	LOC_Os08g42660;	LOC_Os08g42670;	LOC_Os08g42680;	LOC_Os08g42690;	LOC_Os08g42700
		seq-rs4020	8	27011518	26920799	0.00016678	3.975	bc		LOC_Os08g42460;	LOC_Os08g42470;	LOC_Os08g42480;	LOC_Os08g42490;	LOC_Os08g42500;	LOC_Os08g42510;	LOC_Os08g42520;	LOC_Os08g42530;	LOC_Os08g42540;	LOC_Os08g42550;	LOC_Os08g42560;	LOC_Os08g42570;	LOC_Os08g42580;	LOC_Os08g42590;	LOC_Os08g42600;	LOC_Os08g42610;	LOC_Os08g42620;	LOC_Os08g42630;	LOC_Os08g42640;	LOC_Os08g42650;	LOC_Os08g42660;	LOC_Os08g42670;	LOC_Os08g42680;	LOC_Os08g42690;	LOC_Os08g42700;	LOC_Os08g42710
		seq-rs4054	8	28043515	27952796	0.00068237	3.32	c		LOC_Os08g44240;	LOC_Os08g44250;	LOC_Os08g44260;	LOC_Os08g44270;	LOC_Os08g44290;	LOC_Os08g44280;	LOC_Os08g44300;	LOC_Os08g44310;	LOC_Os08g44320;	LOC_Os08g44330;	LOC_Os08g44340;	LOC_Os08g44350;	LOC_Os08g44360;	LOC_Os08g44370;	LOC_Os08g44390;	LOC_Os08g44380;	LOC_Os08g44400;	LOC_Os08g44420;	LOC_Os08g44410;	LOC_Os08g44430;	LOC_Os08g44440;	LOC_Os08g44450;	LOC_Os08g44460;	LOC_Os08g44470;	LOC_Os08g44480;	LOC_Os08g44490;	LOC_Os08g44500;	LOC_Os08g44510;	LOC_Os08g44520;	LOC_Os08g44530;	LOC_Os08g44550;	LOC_Os08g44540;	LOC_Os08g44560;	LOC_Os08g44570;	LOC_Os08g44580;	LOC_Os08g44590;	LOC_Os08g44600
		seq-rs5778	12	18149648	17976353	0.00053762	3.431	c		LOC_Os12g29950;	LOC_Os12g29960;	LOC_Os12g29970;	LOC_Os12g29980;	LOC_Os12g29990;	LOC_Os12g30000;	LOC_Os12g30020;	LOC_Os12g30030;	LOC_Os12g30040;	LOC_Os12g30050;	LOC_Os12g30060;	LOC_Os12g30070;	LOC_Os12g30080;	LOC_Os12g30089;	LOC_Os12g30100;	LOC_Os12g30110;	LOC_Os12g30120;	LOC_Os12g30130;	LOC_Os12g30140;	LOC_Os12g30150
Panicle type	Hangzhou	seq-rs833	2	7161407	7132407	0.00152	2.84	c		LOC_Os02g13200;	LOC_Os02g13210;	LOC_Os02g13220;	LOC_Os02g13230;	LOC_Os02g13240;	LOC_Os02g13250;	LOC_Os02g13260;	LOC_Os02g13270;	LOC_Os02g13280;	LOC_Os02g13290;	LOC_Os02g13300;	LOC_Os02g13304;	LOC_Os02g13310;	LOC_Os02g13320;	LOC_Os02g13330;	LOC_Os02g13340;	LOC_Os02g13350;	LOC_Os02g13370;	LOC_Os02g13360;	LOC_Os02g13380;	LOC_Os02g13390;	LOC_Os02g13400;	LOC_Os02g13410;	LOC_Os02g13420;	LOC_Os02g13430;	LOC_Os02g13440;	LOC_Os02g13450;	LOC_Os02g13460;	LOC_Os02g13470;	LOC_Os02g13480;	LOC_Os02g13490;	LOC_Os02g13500;	LOC_Os02g13510
		seq-rs839	2	7574663	7545663	0.00286	2.559	c		LOC_Os02g13790;	LOC_Os02g13800;	LOC_Os02g13810;	LOC_Os02g13820;	LOC_Os02g13830;	LOC_Os02g13840;	LOC_Os02g13850;	LOC_Os02g13860;	LOC_Os02g13870;	LOC_Os02g13880;	LOC_Os02g13890;	LOC_Os02g13900;	LOC_Os02g13910;	LOC_Os02g13920;	LOC_Os02g13930;	LOC_Os02g13940;	LOC_Os02g13950;	LOC_Os02g13960;	LOC_Os02g13965;	LOC_Os02g13970;	LOC_Os02g13980;	LOC_Os02g13990;	LOC_Os02g14000
		seq-rs1160	2	26300483	25407753	0.00058301	3.266	c		LOC_Os02g42110;	LOC_Os02g42120;	LOC_Os02g42134;	LOC_Os02g42150;	LOC_Os02g42160;	LOC_Os02g42170;	LOC_Os02g42180;	LOC_Os02g42190;	LOC_Os02g42200;	LOC_Os02g42210;	LOC_Os02g42220;	LOC_Os02g42230;	LOC_Os02g42250;	LOC_Os02g42270;	LOC_Os02g42280;	LOC_Os02g42290;	LOC_Os02g42300;	LOC_Os02g42310;	LOC_Os02g42314;	LOC_Os02g42320;	LOC_Os02g42330;	LOC_Os02g42340;	LOC_Os02g42350;	LOC_Os02g42360;	LOC_Os02g42370;	LOC_Os02g42374;	LOC_Os02g42380;	LOC_Os02g42390;	LOC_Os02g42400;	LOC_Os02g42406
		seq-rs1438	3	4340485	4361151	0.0032	2.511	c		LOC_Os03g08350;	LOC_Os03g08360;	LOC_Os03g08370;	LOC_Os03g08380;	LOC_Os03g08390;	LOC_Os03g08400;	LOC_Os03g08410;	LOC_Os03g08420;	LOC_Os03g08430;	LOC_Os03g08440;	LOC_Os03g08450;	LOC_Os03g08460;	LOC_Os03g08470;	LOC_Os03g08480;	LOC_Os03g08490;	LOC_Os03g08500;	LOC_Os03g08510;	LOC_Os03g08520;	LOC_Os03g08530;	LOC_Os03g08540;	LOC_Os03g08560;	LOC_Os03g08550;	LOC_Os03g08570;	LOC_Os03g08590;	LOC_Os03g08580;	LOC_Os03g08600;	LOC_Os03g08620;	LOC_Os03g08610;	LOC_Os03g08624;	LOC_Os03g08630;	LOC_Os03g08640
		seq-rs2555	5	18198275	18130949	0.00309	2.525	c		LOC_Os05g31120;	LOC_Os05g31130;	LOC_Os05g31140;	LOC_Os05g31160;	LOC_Os05g31170;	LOC_Os05g31180;	LOC_Os05g31190;	LOC_Os05g31200;	LOC_Os05g31210;	LOC_Os05g31220;	LOC_Os05g31230;	LOC_Os05g31254;	LOC_Os05g31280;	LOC_Os05g31290;	LOC_Os05g31300;	LOC_Os05g31310;	LOC_Os05g31320;	LOC_Os05g31330;	LOC_Os05g31340;	LOC_Os05g31350;	LOC_Os05g31360;	LOC_Os05g31370;	LOC_Os05g31380;	LOC_Os05g31390;	LOC_Os05g31400;	LOC_Os05g31410;	LOC_Os05g31420;	LOC_Os05g31430;	LOC_Os05g31440;	LOC_Os05g31450
		seq-rs4202	9	10488895	9922183	0.0035	2.47	d		LOC_Os09g16090;	LOC_Os09g16100;	LOC_Os09g16110;	LOC_Os09g16120;	LOC_Os09g16130;	LOC_Os09g16140;	LOC_Os09g16150;	LOC_Os09g16160;	LOC_Os09g16170;	LOC_Os09g16180;	LOC_Os09g16190;	LOC_Os09g16200;	LOC_Os09g16210;	LOC_Os09g16220;	LOC_Os09g16230;	LOC_Os09g16240;	LOC_Os09g16250;	LOC_Os09g16260;	LOC_Os09g16270;	LOC_Os09g16280;	LOC_Os09g16290;	LOC_Os09g16300;	LOC_Os09g16310;	LOC_Os09g16320;	LOC_Os09g16330;	LOC_Os09g16340;	LOC_Os09g16350;	LOC_Os09g16360;	LOC_Os09g16370;	LOC_Os09g16380
		seq-rs4299	9	17537226	16882514	0.00062884	3.233	c		LOC_Os09g27610;	LOC_Os09g27620;	LOC_Os09g27630;	LOC_Os09g27640;	LOC_Os09g27650;	LOC_Os09g27660;	LOC_Os09g27670;	LOC_Os09g27680;	LOC_Os09g27690;	LOC_Os09g27700;	LOC_Os09g27710;	LOC_Os09g27720;	LOC_Os09g27730;	LOC_Os09g27734;	LOC_Os09g27740;	LOC_Os09g27744;	LOC_Os09g27750;	LOC_Os09g27760;	LOC_Os09g27770;	LOC_Os09g27780;	LOC_Os09g27789;	LOC_Os09g27795;	LOC_Os09g27800;	LOC_Os09g27810;	LOC_Os09g27820;	LOC_Os09g27830;	LOC_Os09g27840;	LOC_Os09g27850;	LOC_Os09g27860;	LOC_Os09g27870;	LOC_Os09g27880;	LOC_Os09g27890;	LOC_Os09g27900;	LOC_Os09g27910;	LOC_Os09g27920;	LOC_Os09g27930;	LOC_Os09g27950;	LOC_Os09g27940
		seq-rs4304	9	17869716	17215004	0.0001712	3.814	bc		LOC_Os09g28210;	LOC_Os09g28220;	LOC_Os09g28230;	LOC_Os09g28240;	LOC_Os09g28250;	LOC_Os09g28260;	LOC_Os09g28270;	LOC_Os09g28280;	LOC_Os09g28290;	LOC_Os09g28300;	LOC_Os09g28310;	LOC_Os09g28320;	LOC_Os09g28330;	LOC_Os09g28340;	LOC_Os09g28354;	LOC_Os09g28370;	LOC_Os09g28380;	LOC_Os09g28390;	LOC_Os09g28400;	LOC_Os09g28410;	LOC_Os09g28420;	LOC_Os09g28440;	LOC_Os09g28450;	LOC_Os09g28460
		seq-rs4311	9	18040677	17385965	5.3371e-05	4.338	bc		LOC_Os09g28400;	LOC_Os09g28410;	LOC_Os09g28420;	LOC_Os09g28440;	LOC_Os09g28450;	LOC_Os09g28460;	LOC_Os09g28470;	LOC_Os09g28489;	LOC_Os09g28480;	LOC_Os09g28500;	LOC_Os09g28510;	LOC_Os09g28520;	LOC_Os09g28530;	LOC_Os09g28540;	LOC_Os09g28550;	LOC_Os09g28560;	LOC_Os09g28570;	LOC_Os09g28580;	LOC_Os09g28590;	LOC_Os09g28600;	LOC_Os09g28610;	LOC_Os09g28620;	LOC_Os09g28630;	LOC_Os09g28640;	LOC_Os09g28650;	LOC_Os09g28660;	LOC_Os09g28670;	LOC_Os09g28680;	LOC_Os09g28690;	LOC_Os09g28700;	LOC_Os09g28710;	LOC_Os09g28720;	LOC_Os09g28730;	LOC_Os09g28740;	LOC_Os09g28750;	LOC_Os09g28760;	LOC_Os09g28770;	LOC_Os09g28780
		seq-rs5638	12	9907194	9905544	0.00316	2.516	c		LOC_Os12g17140;	LOC_Os12g17150;	LOC_Os12g17160;	LOC_Os12g17170;	LOC_Os12g17180;	LOC_Os12g17190;	LOC_Os12g17200;	LOC_Os12g17210;	LOC_Os12g17220;	LOC_Os12g17230;	LOC_Os12g17240;	LOC_Os12g17250;	LOC_Os12g17260;	LOC_Os12g17270;	LOC_Os12g17280;	LOC_Os12g17290;	LOC_Os12g17300;	LOC_Os12g17310;	LOC_Os12g17320;	LOC_Os12g17330;	LOC_Os12g17340;	LOC_Os12g17350;	LOC_Os12g17360;	LOC_Os12g17370;	LOC_Os12g17380;	LOC_Os12g17390;	LOC_Os12g17400;	LOC_Os12g17410;	LOC_Os12g17420;	LOC_Os12g17424;	LOC_Os12g17430;	LOC_Os12g17440;	LOC_Os12g17450;	LOC_Os12g17460;	LOC_Os12g17470
Panicle length	Lingshui	seq-rs744	2	2019516	2019516	0.0017	3.098	c		LOC_Os02g04360;	LOC_Os02g04369;	LOC_Os02g04380;	LOC_Os02g04390;	LOC_Os02g04400;	LOC_Os02g04410;	LOC_Os02g04420;	LOC_Os02g04430;	LOC_Os02g04440;	LOC_Os02g04450;	LOC_Os02g04460;	LOC_Os02g04470;	LOC_Os02g04480;	LOC_Os02g04490;	LOC_Os02g04500;	LOC_Os02g04510;	LOC_Os02g04520;	LOC_Os02g04530;	LOC_Os02g04540;	LOC_Os02g04550;	LOC_Os02g04560;	LOC_Os02g04570;	LOC_Os02g04580;	LOC_Os02g04590;	LOC_Os02g04600;	LOC_Os02g04610;	LOC_Os02g04620;	LOC_Os02g04630;	LOC_Os02g04640;	LOC_Os02g04650;	LOC_Os02g04660;	LOC_Os02g04670;	LOC_Os02g04680;	LOC_Os02g04690
		seq-rs997	2	21822322	20958592	0.00345	2.75	d		LOC_Os02g34800;	LOC_Os02g34810;	LOC_Os02g34820;	LOC_Os02g34830;	LOC_Os02g34840;	LOC_Os02g34850;	LOC_Os02g34860;	LOC_Os02g34870;	LOC_Os02g34884;	LOC_Os02g34900;	LOC_Os02g34910;	LOC_Os02g34920;	LOC_Os02g34930;	LOC_Os02g34940;	LOC_Os02g34950;	LOC_Os02g34960;	LOC_Os02g34970;	LOC_Os02g34980;	LOC_Os02g34990;	LOC_Os02g35000;	LOC_Os02g35010;	LOC_Os02g35020;	LOC_Os02g35039;	LOC_Os02g35060;	LOC_Os02g35070;	LOC_Os02g35090;	LOC_Os02g35080;	LOC_Os02g35100
		seq-rs1075	2	25086037	24222307	0.00262	2.886	c		LOC_Os02g39910;	LOC_Os02g39920;	LOC_Os02g39930;	LOC_Os02g39940;	LOC_Os02g39950;	LOC_Os02g39960;	LOC_Os02g39970;	LOC_Os02g39980;	LOC_Os02g39990;	LOC_Os02g40000;	LOC_Os02g40010;	LOC_Os02g40020;	LOC_Os02g40030;	LOC_Os02g40040;	LOC_Os02g40050;	LOC_Os02g40060;	LOC_Os02g40070;	LOC_Os02g40080;	LOC_Os02g40090;	LOC_Os02g40100;	LOC_Os02g40110;	LOC_Os02g40120;	LOC_Os02g40130;	LOC_Os02g40140;	LOC_Os02g40150;	LOC_Os02g40160;	LOC_Os02g40170;	LOC_Os02g40180;	LOC_Os02g40190;	LOC_Os02g40200
		seq-rs1868	3	35808359	34950496	0.00295	2.827	c		LOC_Os03g61430;	LOC_Os03g61440;	LOC_Os03g61450;	LOC_Os03g61460;	LOC_Os03g61470;	LOC_Os03g61480;	LOC_Os03g61490;	LOC_Os03g61500;	LOC_Os03g61510;	LOC_Os03g61530;	LOC_Os03g61540;	LOC_Os03g61550;	LOC_Os03g61560;	LOC_Os03g61570;	LOC_Os03g61580;	LOC_Os03g61590;	LOC_Os03g61600;	LOC_Os03g61610;	LOC_Os03g61620;	LOC_Os03g61630;	LOC_Os03g61640;	LOC_Os03g61650;	LOC_Os03g61670;	LOC_Os03g61660;	LOC_Os03g61680;	LOC_Os03g61690;	LOC_Os03g61700;	LOC_Os03g61710;	LOC_Os03g61720;	LOC_Os03g61730;	LOC_Os03g61740;	LOC_Os03g61750;	LOC_Os03g61760;	LOC_Os03g61770;	LOC_Os03g61780;	LOC_Os03g61790;	LOC_Os03g61800;	LOC_Os03g61810;	LOC_Os03g61820;	LOC_Os03g61829;
		seq-rs3439	7	18453511	17792360	0.00378	2.029	d		LOC_Os07g30030;	LOC_Os07g30040;	LOC_Os07g30050;	LOC_Os07g30060;	LOC_Os07g30070;	LOC_Os07g30080;	LOC_Os07g30090;	LOC_Os07g30100;	LOC_Os07g30110;	LOC_Os07g30120;	LOC_Os07g30130;	LOC_Os07g30150;	LOC_Os07g30154;	LOC_Os07g30170;	LOC_Os07g30160;	LOC_Os07g30180;	LOC_Os07g30190;	LOC_Os07g30200;	LOC_Os07g30210;	LOC_Os07g30220;	LOC_Os07g30230;	LOC_Os07g30234;	LOC_Os07g30240;	LOC_Os07g30250;	LOC_Os07g30260;	LOC_Os07g30270
		seq-rs3946	8	20968729	20878010	0.00188	3.049	c		LOC_Os08g33320;	LOC_Os08g33330;	LOC_Os08g33340;	LOC_Os08g33350;	LOC_Os08g33360;	LOC_Os08g33370;	LOC_Os08g33380;	LOC_Os08g33390;	LOC_Os08g33400;	LOC_Os08g33410;	LOC_Os08g33420;	LOC_Os08g33430;	LOC_Os08g33440;	LOC_Os08g33450;	LOC_Os08g33460;	LOC_Os08g33470;	LOC_Os08g33479;	LOC_Os08g33488;	LOC_Os08g33500;	LOC_Os08g33510;	LOC_Os08g33520;	LOC_Os08g33530;	LOC_Os08g33540;	LOC_Os08g33550;	LOC_Os08g33560;	LOC_Os08g33570;	LOC_Os08g33580;	LOC_Os08g33590
		seq-rs4650	10	17767403	17238964	0.00388	2.017	d		LOC_Os10g32890;	LOC_Os10g32900;	LOC_Os10g32910;	LOC_Os10g32920;	LOC_Os10g32930;	LOC_Os10g32940;	LOC_Os10g32950;	LOC_Os10g32960;	LOC_Os10g32970;	LOC_Os10g32980;	LOC_Os10g32990;	LOC_Os10g33000;	LOC_Os10g33010;	LOC_Os10g33020;	LOC_Os10g33030;	LOC_Os10g33050;	LOC_Os10g33040;	LOC_Os10g33060;	LOC_Os10g33070;	LOC_Os10g33080;	LOC_Os10g33104;	LOC_Os10g33130;	LOC_Os10g33140;	LOC_Os10g33170;	LOC_Os10g33190;	LOC_Os10g33200
Panicle length	Hangzhou	seq-rs476	1	30023774	28266884	0.00028523	2.962	c		LOC_Os01g49024;	LOC_Os01g49026;	LOC_Os01g49030;	LOC_Os01g49050;	LOC_Os01g49060;	LOC_Os01g49065;	LOC_Os01g49070;	LOC_Os01g49080;	LOC_Os01g49090;	LOC_Os01g49120;	LOC_Os01g49110;	LOC_Os01g49130;	LOC_Os01g49150;	LOC_Os01g49140;	LOC_Os01g49154;	LOC_Os01g49160;	LOC_Os01g49180;	LOC_Os01g49190;	LOC_Os01g49200;	LOC_Os01g49210;	LOC_Os01g49219;	LOC_Os01g49230;	LOC_Os01g49240;	LOC_Os01g49250;	LOC_Os01g49260;	LOC_Os01g49270;	LOC_Os01g49280;	LOC_Os01g49290;	LOC_Os01g49300;	LOC_Os01g49310;	LOC_Os01g49320;	LOC_Os01g49330
		seq-rs744	2	2019516	2019516	0.00337	2.554	d		LOC_Os02g04360;	LOC_Os02g04369;	LOC_Os02g04380;	LOC_Os02g04390;	LOC_Os02g04400;	LOC_Os02g04410;	LOC_Os02g04420;	LOC_Os02g04430;	LOC_Os02g04440;	LOC_Os02g04450;	LOC_Os02g04460;	LOC_Os02g04470;	LOC_Os02g04480;	LOC_Os02g04490;	LOC_Os02g04500;	LOC_Os02g04510;	LOC_Os02g04520;	LOC_Os02g04530;	LOC_Os02g04540;	LOC_Os02g04550;	LOC_Os02g04560;	LOC_Os02g04570;	LOC_Os02g04580;	LOC_Os02g04590;	LOC_Os02g04600;	LOC_Os02g04610;	LOC_Os02g04620;	LOC_Os02g04630;	LOC_Os02g04640;	LOC_Os02g04650;	LOC_Os02g04660;	LOC_Os02g04670;	LOC_Os02g04680;	LOC_Os02g04690
		seq-rs2187	4	23397674	22814027	0.00334	2.558	d		LOC_Os04g38540;	LOC_Os04g38550;	LOC_Os04g38560;	LOC_Os04g38570;	LOC_Os04g38580;	LOC_Os04g38590;	LOC_Os04g38600;	LOC_Os04g38610;	LOC_Os04g38620;	LOC_Os04g38630;	LOC_Os04g38640;	LOC_Os04g38650;	LOC_Os04g38660;	LOC_Os04g38670;	LOC_Os04g38680;	LOC_Os04g38690;	LOC_Os04g38700;	LOC_Os04g38710;	LOC_Os04g38720;	LOC_Os04g38730;	LOC_Os04g38740;	LOC_Os04g38750;	LOC_Os04g38760;	LOC_Os04g38770;	LOC_Os04g38780;	LOC_Os04g38790;	LOC_Os04g38800;	LOC_Os04g38810;	LOC_Os04g38820;	LOC_Os04g38830;	LOC_Os04g38840;	LOC_Os04g38850;	LOC_Os04g38860
		seq-rs2451	5	7295848	7313730	0.00168	2.871	c		LOC_Os05g12570;	LOC_Os05g12580;	LOC_Os05g12590;	LOC_Os05g12600;	LOC_Os05g12610;	LOC_Os05g12620;	LOC_Os05g12630;	LOC_Os05g12640;	LOC_Os05g12650;	LOC_Os05g12660;	LOC_Os05g12670;	LOC_Os05g12680;	LOC_Os05g12700;	LOC_Os05g12710;	LOC_Os05g12720;	LOC_Os05g12730;	LOC_Os05g12740;	LOC_Os05g12750;	LOC_Os05g12760;	LOC_Os05g12770;	LOC_Os05g12780;	LOC_Os05g12790;	LOC_Os05g12800;	LOC_Os05g12804;	LOC_Os05g12808;	LOC_Os05g13300;	LOC_Os05g13320;	LOC_Os05g13330;	LOC_Os05g13340;	LOC_Os05g13350
		seq-rs2813	6	6408421	6408421	0.00237	2.713	c		LOC_Os06g11870;	LOC_Os06g11880;	LOC_Os06g11890;	LOC_Os06g11900;	LOC_Os06g11910;	LOC_Os06g11920;	LOC_Os06g11930;	LOC_Os06g11940;	LOC_Os06g11950;	LOC_Os06g11960;	LOC_Os06g11970;	LOC_Os06g11980;	LOC_Os06g11990;	LOC_Os06g12000;	LOC_Os06g12010;	LOC_Os06g12020;	LOC_Os06g12030;	LOC_Os06g12040;	LOC_Os06g12050;	LOC_Os06g12060;	LOC_Os06g12070;	LOC_Os06g12080;	LOC_Os06g12090;	LOC_Os06g12100;	LOC_Os06g12120;	LOC_Os06g12110;	LOC_Os06g12129;	LOC_Os06g12140;	LOC_Os06g12150;	LOC_Os06g12160
		seq-rs3717	8	3759236	3759236	0.00135	3.022	c		LOC_Os08g06478;	LOC_Os08g06480;	LOC_Os08g06490;	LOC_Os08g06510;	LOC_Os08g06500;	LOC_Os08g06520;	LOC_Os08g06530;	LOC_Os08g06540;	LOC_Os08g06550;	LOC_Os08g06560;	LOC_Os08g06570;	LOC_Os08g06580;	LOC_Os08g06590;	LOC_Os08g06600;	LOC_Os08g06610;	LOC_Os08g06620;	LOC_Os08g06630;	LOC_Os08g06640;	LOC_Os08g06659;	LOC_Os08g06680;	LOC_Os08g06690;	LOC_Os08g06700;	LOC_Os08g06710;	LOC_Os08g06720;	LOC_Os08g06730;	LOC_Os08g06740;	LOC_Os08g06750;	LOC_Os08g06760;	LOC_Os08g06770;	LOC_Os08g06780;	LOC_Os08g06790;	LOC_Os08g06800;	LOC_Os08g06810;	LOC_Os08g06820;	LOC_Os08g06830;	LOC_Os08g06840;	LOC_Os08g06850;	LOC_Os08g06860;	LOC_Os08g06870;	LOC_Os08g06880;
		seq-rs3749	8	5858081	5858081	0.00030574	3.342	c		LOC_Os08g09970;	LOC_Os08g09980;	LOC_Os08g09990;	LOC_Os08g10000;	LOC_Os08g10010;	LOC_Os08g10020;	LOC_Os08g10030;	LOC_Os08g10040;	LOC_Os08g10050;	LOC_Os08g10060;	LOC_Os08g10070;	LOC_Os08g10080;	LOC_Os08g10090;	LOC_Os08g10100;	LOC_Os08g10110;	LOC_Os08g10120;	LOC_Os08g10130;	LOC_Os08g10140;	LOC_Os08g10150;	LOC_Os08g10160;	LOC_Os08g10170;	LOC_Os08g10180;	LOC_Os08g10190;	LOC_Os08g10200;	LOC_Os08g10210;	LOC_Os08g10220;	LOC_Os08g10230;	LOC_Os08g10240;	LOC_Os08g10244;	LOC_Os08g10250
		seq-rs4506	10	9457624	9189086	0.00065509	2.608	c		LOC_Os10g18070;	LOC_Os10g18080;	LOC_Os10g18084;	LOC_Os10g18090;	LOC_Os10g18099;	LOC_Os10g18140;	LOC_Os10g18150;	LOC_Os10g18160;	LOC_Os10g18170;	LOC_Os10g18180;	LOC_Os10g18190;	LOC_Os10g18200;	LOC_Os10g18210;	LOC_Os10g18220;	LOC_Os10g18234;	LOC_Os10g18250;	LOC_Os10g18260;	LOC_Os10g18280;	LOC_Os10g18294;	LOC_Os10g18310;	LOC_Os10g18330;	LOC_Os10g18340;	LOC_Os10g18350;	LOC_Os10g18360;	LOC_Os10g18364;	LOC_Os10g18370;	LOC_Os10g18380;	LOC_Os10g18390;	LOC_Os10g18400
		seq-rs5226	11	24103009	21794340	0.0016	2.894	c		LOC_Os11g37540;	LOC_Os11g37550;	LOC_Os11g37560;	LOC_Os11g37570;	LOC_Os11g37580;	LOC_Os11g37590;	LOC_Os11g37600;	LOC_Os11g37610;	LOC_Os11g37620;	LOC_Os11g37630;	LOC_Os11g37640;	LOC_Os11g37660;	LOC_Os11g37670;	LOC_Os11g37680;	LOC_Os11g37690;	LOC_Os11g37700;	LOC_Os11g37710;	LOC_Os11g37720;	LOC_Os11g37730;	LOC_Os11g37740;	LOC_Os11g37750;	LOC_Os11g37759;	LOC_Os11g37770;	LOC_Os11g37774
Pericarp color	Lingshui	seq-rs1190	2	27066892	26174162	1.0045e-22	25.591	abc		LOC_Os02g43280;	LOC_Os02g43290;	LOC_Os02g43300;	LOC_Os02g43310;	LOC_Os02g43314;	LOC_Os02g43320;	LOC_Os02g43330;	LOC_Os02g43340;	LOC_Os02g43350;	LOC_Os02g43360;	LOC_Os02g43370;	LOC_Os02g43380;	LOC_Os02g43390;	LOC_Os02g43400;	LOC_Os02g43410;	LOC_Os02g43420;	LOC_Os02g43430;	LOC_Os02g43440;	LOC_Os02g43450;	LOC_Os02g43460;	LOC_Os02g43470;	LOC_Os02g43480;	LOC_Os02g43490;	LOC_Os02g43500;	LOC_Os02g43510;	LOC_Os02g43519;	LOC_Os02g43530;	LOC_Os02g43540;	LOC_Os02g43550
		seq-rs3213	7	5257466	5224315	1.0165e-18	21.64	abc		LOC_Os07g09660;	LOC_Os07g09670;	LOC_Os07g09675;	LOC_Os07g09680;	LOC_Os07g09690;	LOC_Os07g09700;	LOC_Os07g09710;	LOC_Os07g09720;	LOC_Os07g09730;	LOC_Os07g09740;	LOC_Os07g09750;	LOC_Os07g09760;	LOC_Os07g09770;	LOC_Os07g09780;	LOC_Os07g09790;	LOC_Os07g09800;	LOC_Os07g09814;	LOC_Os07g09830;	LOC_Os07g09840;	LOC_Os07g09850;	LOC_Os07g09860;	LOC_Os07g09870;	LOC_Os07g09880;	LOC_Os07g09890;	LOC_Os07g09900;	LOC_Os07g09910;	LOC_Os07g09914;	LOC_Os07g09920;	LOC_Os07g09930;	LOC_Os07g09940;	LOC_Os07g09950;	LOC_Os07g09960;	LOC_Os07g09970;	LOC_Os07g09980
		seq-rs3224	7	6123504	6090353	1.0627e-44	61.593	abc	Rc[71]
		gwseq-rs2	8	12483220	12394216	1.0045e-22	25.591	abc		LOC_Os08g20486;	LOC_Os08g20492;	LOC_Os08g20500;	LOC_Os08g20544;	LOC_Os08g20570;	LOC_Os08g20580;	LOC_Os08g20590;	LOC_Os08g20610;	LOC_Os08g20620;	LOC_Os08g20630;	LOC_Os08g20636;	LOC_Os08g20644;	LOC_Os08g20660;	LOC_Os08g20670;	LOC_Os08g20680;	LOC_Os08g20690;	LOC_Os08g20700;	LOC_Os08g20720;	LOC_Os08g20730;	LOC_Os08g20740;	LOC_Os08g20750;	LOC_Os08g20760;	LOC_Os08g20770;	LOC_Os08g20780;	LOC_Os08g20790;	LOC_Os08g20800;	LOC_Os08g20820
Pericarp color	Hangzhou	seq-rs1190	2	27066892	26174162	1.8089e-16	16.742	abc		LOC_Os02g43280;	LOC_Os02g43290;	LOC_Os02g43300;	LOC_Os02g43310;	LOC_Os02g43314;	LOC_Os02g43320;	LOC_Os02g43330;	LOC_Os02g43340;	LOC_Os02g43350;	LOC_Os02g43360;	LOC_Os02g43370;	LOC_Os02g43380;	LOC_Os02g43390;	LOC_Os02g43400;	LOC_Os02g43410;	LOC_Os02g43420;	LOC_Os02g43430;	LOC_Os02g43440;	LOC_Os02g43450;	LOC_Os02g43460;	LOC_Os02g43470;	LOC_Os02g43480;	LOC_Os02g43490;	LOC_Os02g43500;	LOC_Os02g43510;	LOC_Os02g43519;	LOC_Os02g43530;	LOC_Os02g43540;	LOC_Os02g43550
		seq-rs3213	7	5257466	5224315	7.5209e-14	14.775	abc		LOC_Os07g09660;	LOC_Os07g09670;	LOC_Os07g09675;	LOC_Os07g09680;	LOC_Os07g09690;	LOC_Os07g09700;	LOC_Os07g09710;	LOC_Os07g09720;	LOC_Os07g09730;	LOC_Os07g09740;	LOC_Os07g09750;	LOC_Os07g09760;	LOC_Os07g09770;	LOC_Os07g09780;	LOC_Os07g09790;	LOC_Os07g09800;	LOC_Os07g09814;	LOC_Os07g09830;	LOC_Os07g09840;	LOC_Os07g09850;	LOC_Os07g09860;	LOC_Os07g09870;	LOC_Os07g09880;	LOC_Os07g09890;	LOC_Os07g09900;	LOC_Os07g09910;	LOC_Os07g09914;	LOC_Os07g09920;	LOC_Os07g09930;	LOC_Os07g09940;	LOC_Os07g09950;	LOC_Os07g09960;	LOC_Os07g09970;	LOC_Os07g09980
		seq-rs3224	7	6123504	6090353	2.0149e-41	53.688	abc	Rc[71]
		gwseq-rs2	8	12483220	12394216	1.8089e-16	16.742	abc		LOC_Os08g20486;	LOC_Os08g20492;	LOC_Os08g20500;	LOC_Os08g20544;	LOC_Os08g20570;	LOC_Os08g20580;	LOC_Os08g20590;	LOC_Os08g20610;	LOC_Os08g20620;	LOC_Os08g20630;	LOC_Os08g20636;	LOC_Os08g20644;	LOC_Os08g20660;	LOC_Os08g20670;	LOC_Os08g20680;	LOC_Os08g20690;	LOC_Os08g20700;	LOC_Os08g20720;	LOC_Os08g20730;	LOC_Os08g20740;	LOC_Os08g20750;	LOC_Os08g20760;	LOC_Os08g20770;	LOC_Os08g20780;	LOC_Os08g20790;	LOC_Os08g20800;	LOC_Os08g20820
		seq-rs5624	12	9212038	9210388	2.232e-07	7.222	abc		LOC_Os12g16000;	LOC_Os12g16010;	LOC_Os12g16020;	LOC_Os12g16030;	LOC_Os12g16040;	LOC_Os12g16050;	LOC_Os12g16060;	LOC_Os12g16070;	LOC_Os12g16080;	LOC_Os12g16100;	LOC_Os12g16110;	LOC_Os12g16120;	LOC_Os12g16130;	LOC_Os12g16140;	LOC_Os12g16150;	LOC_Os12g16160;	LOC_Os12g16170;	LOC_Os12g16180;	LOC_Os12g16190;	LOC_Os12g16200;	LOC_Os12g16210;	LOC_Os12g16220;	LOC_Os12g16230;	LOC_Os12g16240;	LOC_Os12g16250;	LOC_Os12g16260;	LOC_Os12g16280
		seq-rs5794	12	19568140	19394845	6.4725e-08	7.829	abc		LOC_Os12g32030;	LOC_Os12g32040;	LOC_Os12g32050;	LOC_Os12g32060;	LOC_Os12g32069;	LOC_Os12g32080;	LOC_Os12g32090;	LOC_Os12g32110;	LOC_Os12g32120;	LOC_Os12g32130;	LOC_Os12g32140;	LOC_Os12g32150;	LOC_Os12g32160;	LOC_Os12g32170;	LOC_Os12g32180;	LOC_Os12g32190;	LOC_Os12g32200;	LOC_Os12g32210;	LOC_Os12g32219;	LOC_Os12g32230;	LOC_Os12g32240;	LOC_Os12g32250;	LOC_Os12g32260;	LOC_Os12g32280;	LOC_Os12g32284;	LOC_Os12g32290;	LOC_Os12g32300;	LOC_Os12g32310;	LOC_Os12g32320;	LOC_Os12g32330;	LOC_Os12g32360
Hull color	Lingshui	seq-rs1190	2	27066892	26174162	0.00011049	3.728	bc		LOC_Os02g43280;	LOC_Os02g43290;	LOC_Os02g43300;	LOC_Os02g43310;	LOC_Os02g43314;	LOC_Os02g43320;	LOC_Os02g43330;	LOC_Os02g43340;	LOC_Os02g43350;	LOC_Os02g43360;	LOC_Os02g43370;	LOC_Os02g43380;	LOC_Os02g43390;	LOC_Os02g43400;	LOC_Os02g43410;	LOC_Os02g43420;	LOC_Os02g43430;	LOC_Os02g43440;	LOC_Os02g43450;	LOC_Os02g43460;	LOC_Os02g43470;	LOC_Os02g43480;	LOC_Os02g43490;	LOC_Os02g43500;	LOC_Os02g43510;	LOC_Os02g43519;	LOC_Os02g43530;	LOC_Os02g43540;	LOC_Os02g43550
		seq-rs1358	2	36124242	35231512	0.00015056	4.399	bc		LOC_Os02g57370;	LOC_Os02g57380;	LOC_Os02g57390;	LOC_Os02g57400;	LOC_Os02g57410;	LOC_Os02g57420;	LOC_Os02g57430;	LOC_Os02g57440;	LOC_Os02g57450;	LOC_Os02g57460;	LOC_Os02g57470;	LOC_Os02g57480;	LOC_Os02g57490;	LOC_Os02g57500;	LOC_Os02g57510;	LOC_Os02g57520;	LOC_Os02g57530;	LOC_Os02g57540;	LOC_Os02g57550;	LOC_Os02g57560;	LOC_Os02g57570;	LOC_Os02g57580;	LOC_Os02g57590;	LOC_Os02g57600;	LOC_Os02g57610;	LOC_Os02g57620;	LOC_Os02g57630;	LOC_Os02g57640;	LOC_Os02g57650;	LOC_Os02g57660;	LOC_Os02g57670;	LOC_Os02g57690;	LOC_Os02g57700
		seq-rs1645	3	20793542	20031900	1.7084e-07	7.923	bc		LOC_Os03g35930;	LOC_Os03g35940;	LOC_Os03g35950;	LOC_Os03g35960;	LOC_Os03g35970;	LOC_Os03g35980;	LOC_Os03g35990;	LOC_Os03g36000;	LOC_Os03g36020;	LOC_Os03g36030;	LOC_Os03g36050;	LOC_Os03g36060;	LOC_Os03g36070;	LOC_Os03g36080;	LOC_Os03g36100;	LOC_Os03g36110;	LOC_Os03g36120;	LOC_Os03g36130;	LOC_Os03g36140;	LOC_Os03g36150;	LOC_Os03g36160;	LOC_Os03g36170;	LOC_Os03g36180;	LOC_Os03g36200;	LOC_Os03g36220;	LOC_Os03g36239;	LOC_Os03g36260;	LOC_Os03g36264;	LOC_Os03g36270;	LOC_Os03g36279;	LOC_Os03g36290
		seq-rs3224	7	6123504	6090353	2.9604e-06	6.426	bc	Rc[71]
		gwseq-rs2	8	12483220	12394216	0.00011049	3.728	bc		LOC_Os08g20486;	LOC_Os08g20492;	LOC_Os08g20500;	LOC_Os08g20544;	LOC_Os08g20570;	LOC_Os08g20580;	LOC_Os08g20590;	LOC_Os08g20610;	LOC_Os08g20620;	LOC_Os08g20630;	LOC_Os08g20636;	LOC_Os08g20644;	LOC_Os08g20660;	LOC_Os08g20670;	LOC_Os08g20680;	LOC_Os08g20690;	LOC_Os08g20700;	LOC_Os08g20720;	LOC_Os08g20730;	LOC_Os08g20740;	LOC_Os08g20750;	LOC_Os08g20760;	LOC_Os08g20770;	LOC_Os08g20780;	LOC_Os08g20790;	LOC_Os08g20800;	LOC_Os08g20820
		seq-rs4140	9	7366211	6799499	1.7801e-06	6.722	bc	Ibf[72]
		seq-rs5403	11	28108257	25793964	0.00012276	4.503	bc		LOC_Os11g43350;	LOC_Os11g43360;	LOC_Os11g43370;	LOC_Os11g43380;	LOC_Os11g43390;	LOC_Os11g43400;	LOC_Os11g43404;	LOC_Os11g43410;	LOC_Os11g43420;	LOC_Os11g43430;	LOC_Os11g43440;	LOC_Os11g43450;	LOC_Os11g43460;	LOC_Os11g43470;	LOC_Os11g43480;	LOC_Os11g43490;	LOC_Os11g43500;	LOC_Os11g43510;	LOC_Os11g43520;	LOC_Os11g43530;	LOC_Os11g43540;	LOC_Os11g43550;	LOC_Os11g43560;	LOC_Os11g43570;	LOC_Os11g43580;	LOC_Os11g43590;	LOC_Os11g43600;	LOC_Os11g43610;	LOC_Os11g43620;	LOC_Os11g43630;	LOC_Os11g43640;	LOC_Os11g43650;	LOC_Os11g43660;	LOC_Os11g43670
		seq-rs5490	11	30573423	28241640	0.00010394	4.589	bc		LOC_Os11g47449;	LOC_Os11g47451;	LOC_Os11g47452;	LOC_Os11g47440;	LOC_Os11g47450;	LOC_Os11g47460;	LOC_Os11g47470;	LOC_Os11g47480;	LOC_Os11g47490;	LOC_Os11g47494;	LOC_Os11g47500;	LOC_Os11g47510;	LOC_Os11g47520;	LOC_Os11g47530;	LOC_Os11g47550;	LOC_Os11g47560;	LOC_Os11g47570;	LOC_Os11g47574;	LOC_Os11g47580;	LOC_Os11g47590;	LOC_Os11g47600;	LOC_Os11g47610;	LOC_Os11g47620;	LOC_Os11g47630;	LOC_Os11g47640;	LOC_Os11g47650;	LOC_Os11g47660;	LOC_Os11g47670;	LOC_Os11g47680;	LOC_Os11g47690;	LOC_Os11g47700;	LOC_Os11g47710;	LOC_Os11g47730;	LOC_Os11g47740;	LOC_Os11g47750;	LOC_Os11g47760;	LOC_Os11g47770;	LOC_Os11g47780;	LOC_Os11g47790;	LOC_Os11g47800;
Hull color	Hangzhou	seq-rs136	1	4570977	4570977	2.0512e-06	6.35	bc		LOC_Os01g08890;	LOC_Os01g08930;	LOC_Os01g08940;	LOC_Os01g08960;	LOC_Os01g08950;	LOC_Os01g08970;	LOC_Os01g08980;	LOC_Os01g08990;	LOC_Os01g09000;	LOC_Os01g09010;	LOC_Os01g09020;	LOC_Os01g09030;	LOC_Os01g09050;	LOC_Os01g09060;	LOC_Os01g09069;	LOC_Os01g09080;	LOC_Os01g09090;	LOC_Os01g09100;	LOC_Os01g09110;	LOC_Os01g09120;	LOC_Os01g09130;	LOC_Os01g09140;	LOC_Os01g09150;	LOC_Os01g09160;	LOC_Os01g09170;	LOC_Os01g09180;	LOC_Os01g09190;	LOC_Os01g09200;	LOC_Os01g09206;	LOC_Os01g09212;	LOC_Os01g09220;	LOC_Os01g09230;	LOC_Os01g09240
		seq-rs1645	3	20793542	20031900	2.9612e-06	6.166	bc		LOC_Os03g35930;	LOC_Os03g35940;	LOC_Os03g35950;	LOC_Os03g35960;	LOC_Os03g35970;	LOC_Os03g35980;	LOC_Os03g35990;	LOC_Os03g36000;	LOC_Os03g36020;	LOC_Os03g36030;	LOC_Os03g36050;	LOC_Os03g36060;	LOC_Os03g36070;	LOC_Os03g36080;	LOC_Os03g36100;	LOC_Os03g36110;	LOC_Os03g36120;	LOC_Os03g36130;	LOC_Os03g36140;	LOC_Os03g36150;	LOC_Os03g36160;	LOC_Os03g36170;	LOC_Os03g36180;	LOC_Os03g36200;	LOC_Os03g36220;	LOC_Os03g36239;	LOC_Os03g36260;	LOC_Os03g36264;	LOC_Os03g36270;	LOC_Os03g36279;	LOC_Os03g36290
		seq-rs3604	7	29304299	28643148	0.00096475	2.596	c		LOC_Os07g47800;	LOC_Os07g47810;	LOC_Os07g47830;	LOC_Os07g47820;	LOC_Os07g47840;	LOC_Os07g47850;	LOC_Os07g47860;	LOC_Os07g47870;	LOC_Os07g47880;	LOC_Os07g47890;	LOC_Os07g47900;	LOC_Os07g47910;	LOC_Os07g47920;	LOC_Os07g47930;	LOC_Os07g47940;	LOC_Os07g47950;	LOC_Os07g47960;	LOC_Os07g47970;	LOC_Os07g47979;	LOC_Os07g47990;	LOC_Os07g48000;	LOC_Os07g48010;	LOC_Os07g48020;	LOC_Os07g48030;	LOC_Os07g48040;	LOC_Os07g48050;	LOC_Os07g48060;	LOC_Os07g48070;	LOC_Os07g48080;	LOC_Os07g48090;	LOC_Os07g48100;	LOC_Os07g48110;	LOC_Os07g48120;	LOC_Os07g48130
		seq-rs4140	9	7366211	6799499	5.823e-08	8.151	bc	Ibf[72]
		seq-rs5052	11	19458012	17165399	0.00023195	4.018	bc		LOC_Os11g30159;	LOC_Os11g30170;	LOC_Os11g30180;	LOC_Os11g30190;	LOC_Os11g30200;	LOC_Os11g30210;	LOC_Os11g30220;	LOC_Os11g30230;	LOC_Os11g30240;	LOC_Os11g30250;	LOC_Os11g30260;	LOC_Os11g30270;	LOC_Os11g30280;	LOC_Os11g30290;	LOC_Os11g30300;	LOC_Os11g30310;	LOC_Os11g30320;	LOC_Os11g30330;	LOC_Os11g30340;	LOC_Os11g30350;	LOC_Os11g30360;	LOC_Os11g30370;	LOC_Os11g30390;	LOC_Os11g30400;	LOC_Os11g30410;	LOC_Os11g30419;	LOC_Os11g30430;	LOC_Os11g30440;	LOC_Os11g30450;	LOC_Os11g30460;	LOC_Os11g30470;	LOC_Os11g30484;	LOC_Os11g30500;	LOC_Os11g30510
a Significance level	a, bonferroni threshold ≤0.001/4336;
	b, bonferronithreshold ≤1/4336;
	c, Bfmin ≤0.05, strong to very strong evidence for association;
	d, Bfmin: 0.05-0.13, moderate to strong evidence for association.
[truncated: 2 more columns]
