# Supplementary material for: Genetic variation and association mapping for 12 agronomic traits in indica rice
Source: BMC Genomics. 2015 Dec 16;16:1067. doi: 10.1186/s12864-015-2245-2 (PMC4681178; doi:10.1186/s12864-015-2245-2)
Supplement: Additional file 13: Table S9. — Summary of the 16 loci detected in two environments and the 423 candidate genes. (XLSX 25 kb) [file 12864_2015_2245_MOESM13_ESM.xlsx]

## Sheet: Sheet1
Table S9. Summary of the 16 loci detected in two environments and the 423 candidate genes
Trait	Marker	Chromosome	IRGSP. v4	MSU. v6	Known locus	Candidate gene (MSU. v6)	MSU. v6. anotation
Tiller angle	seq-rs3945	8	20832058	20741339		LOC_Os08g33190	linker histone H1 and H5 family protein, expressed
						LOC_Os08g33200	1-phosphatidylinositol-4-phosphate 5-kinase/ zinc ion binding protein, putative, expressed
						LOC_Os08g33210	expressed protein
						LOC_Os08g33220	retrotransposon protein, putative, Ty3-gypsy subclass, expressed
						LOC_Os08g33230	retrotransposon protein, putative, Ty3-gypsy subclass
						LOC_Os08g33240	retrotransposon protein, putative, unclassified
						LOC_Os08g33250	retrotransposon protein, putative, unclassified, expressed
						LOC_Os08g33260	expressed protein
						LOC_Os08g33270	transposon protein, putative, unclassified, expressed
						LOC_Os08g33280	ulp1 protease family, C-terminal catalytic domain containing protein, expressed
						LOC_Os08g33290	expressed protein
						LOC_Os08g33300	cytochrome P450 72A1, putative, expressed
						LOC_Os08g33320	expressed protein
						LOC_Os08g33330	protein kinase PKN/PRK1, effector, putative, expressed
						LOC_Os08g33340	RAD23 DNA repair protein, putative, expressed
						LOC_Os08g33350	expressed protein
						LOC_Os08g33360	transposon protein, putative, Mariner sub-class, expressed
						LOC_Os08g33370	14-3-3 protein, putative, expressed
						LOC_Os08g33380	expressed protein
						LOC_Os08g33390	Regulator of chromosome condensation domain containing protein, expressed
						LOC_Os08g33400	expressed protein
						LOC_Os08g33410	hypothetical protein
Tiller angle	seq-rs4356	9	21752313	20920190	TAC1[3]
Flag leaf width	seq-rs367	1	23290015	21632125		LOC_Os01g38359	peptidyl-prolyl cis-trans isomerase, FKBP-type, putative, expressed
						LOC_Os01g38380	plant protein of unknown function domain containing protein, expressed
						LOC_Os01g38390	expressed protein
						LOC_Os01g38400	retrotransposon protein, putative, Ty3-gypsy subclass, expressed
						LOC_Os01g38410	retrotransposon protein, putative, Ty3-gypsy subclass, expressed
						LOC_Os01g38420	retrotransposon protein, putative, Ty3-gypsy subclass, expressed
						LOC_Os01g38430	plant protein of unknown function domain containing protein, expressed
						LOC_Os01g38440	transposon protein, putative, unclassified, expressed
						LOC_Os01g38450	hypothetical protein
						LOC_Os01g38460	retrotransposon protein, putative, unclassified, expressed
						LOC_Os01g38480	GA18326-PA, putative, expressed
						LOC_Os01g38490	expressed protein
						LOC_Os01g38500	DUF538 domain containing protein, putative, expressed
						LOC_Os01g38510	protein transport protein Sec61 subunit beta, putative, expressed
						LOC_Os01g38520	expressed protein
						LOC_Os01g38530	ELF3 protein, putative, expressed
						LOC_Os01g38540	transposon protein, putative, unclassified, expressed
						LOC_Os01g38550	transposon protein, putative, unclassified, expressed
						LOC_Os01g38560	expressed protein
						LOC_Os01g38570	expressed protein
						LOC_Os01g38580	beta,beta-carotene 9,10-dioxygenase, putative, expressed
						LOC_Os01g38590	expressed protein
						LOC_Os01g38600	expressed protein
						LOC_Os01g38610	helix-loop-helix DNA-binding domain containing protein, expressed
						LOC_Os01g38620	3-5 exonuclease/ nucleic acid binding protein, putative, expressed
						LOC_Os01g38640	expressed protein
						LOC_Os01g38650	expressed protein
						LOC_Os01g38660	expressed protein
						LOC_Os01g38670	transporter family protein, putative, expressed
						LOC_Os01g38680	transporter family protein, putative, expressed
						LOC_Os01g38690	nucleic acid binding protein, putative, expressed
Flag leaf width	seq-rs1877	3	36248022	35390159		LOC_Os03g62300	expressed protein
						LOC_Os03g62314	retrotransposon protein, putative, LINE subclass, expressed
						LOC_Os03g62330	expressed protein
						LOC_Os03g62340	protein kinase family protein, putative, expressed
						LOC_Os03g62350	transposon protein, putative, unclassified, expressed
						LOC_Os03g62360	expressed protein
						LOC_Os03g62370	WD40-like Beta Propeller Repeat family protein, expressed
						LOC_Os03g62379	MYB family transcription factor, putative, expressed
						LOC_Os03g62388	expressed protein
						LOC_Os03g62400	pentatricopeptide, putative, expressed
						LOC_Os03g62410	phospholipase D, putative, expressed
						LOC_Os03g62420	expressed protein
						LOC_Os03g62430	OsWAK28 - OsWAK receptor-like protein kinase, expressed
						LOC_Os03g62440	expressed protein
						LOC_Os03g62450	transposon protein, putative, CACTA, En/Spm sub-class, expressed
						LOC_Os03g62460	transposon protein, putative, CACTA, En/Spm sub-class, expressed
						LOC_Os03g62470	no apical meristem protein, putative, expressed
						LOC_Os03g62480	anthocyanidin 5,3-O-glucosyltransferase, putative, expressed
						LOC_Os03g62490	prohibitin-2, putative, expressed
						LOC_Os03g62500	CGMC_GSK.5 - CGMC includes CDA, MAPK, GSK3, and CLKC kinases, expressed
						LOC_Os03g62510	amine oxidase, flavin-containing, domain containing protein, expressed
						LOC_Os03g62516
						LOC_Os03g62522	expressed protein
						LOC_Os03g62530	expressed protein
						LOC_Os03g62539	expressed protein
						LOC_Os03g62550	retrotransposon protein, putative, unclassified, expressed
						LOC_Os03g62560	expressed protein
						LOC_Os03g62570	expressed protein
						LOC_Os03g62580	vacuolar sorting protein, putative, expressed
						LOC_Os03g62590	oxidoreductase, short chain dehydrogenase/reductase family domain containing protein, expressed
						LOC_Os03g62600	ras-related protein, putative, expressed
						LOC_Os03g62620	late embryogenesis abundant protein, putative, expressed
						LOC_Os03g62610	RNA-binding protein containing a PIN domain, putative, expressed
						LOC_Os03g62630	ribosomal protein S6, putative, expressed
						LOC_Os03g62640	RNA-binding protein Luc7-like, putative, expressed
						LOC_Os03g62650	ion channel DMI1-like, chloroplast precursor, putative, expressed
						LOC_Os03g62660	transposon protein, putative, unclassified, expressed
						LOC_Os03g62670	expressed protein
						LOC_Os03g62680	expressed protein
						LOC_Os03g62690	pentatricopeptide, putative, expressed
						LOC_Os03g62700	protein kinase, putative, expressed
						LOC_Os03g62710	transposon protein, putative, unclassified, expressed
						LOC_Os03g62720	exosome complex exonuclease, putative, expressed
Flag leaf width	seq-rs5490	11	30573423	28241640		LOC_Os11g47449	retrotransposon protein, putative, unclassified
						LOC_Os11g47451	retrotransposon protein, putative, unclassified, expressed
						LOC_Os11g47452	retrotransposon protein, putative, unclassified, expressed
						LOC_Os11g47440	expressed protein
						LOC_Os11g47450
						LOC_Os11g47460	MYB family transcription factor, putative, expressed
						LOC_Os11g47470	retrotransposon protein, putative, Ty1-copia subclass, expressed
						LOC_Os11g47480	expressed protein
						LOC_Os11g47490	senescence-induced receptor-like serine/threonine-protein kinase precursor, putative, expressed
						LOC_Os11g47494	retrotransposon protein, putative, unclassified, expressed
						LOC_Os11g47500	glycosyl hydrolase, putative, expressed
						LOC_Os11g47510	glycosyl hydrolase, putative, expressed
						LOC_Os11g47520	glycosyl hydrolase, putative, expressed
						LOC_Os11g47530	glycosyl hydrolase, putative, expressed
						LOC_Os11g47550	glycosyl hydrolase, putative, expressed
						LOC_Os11g47560	glycosyl hydrolase, putative, expressed
						LOC_Os11g47570	glycosyl hydrolase, putative, expressed
						LOC_Os11g47574	expressed protein
						LOC_Os11g47580	glycosyl hydrolase, putative, expressed
						LOC_Os11g47590	glycosyl hydrolase, putative, expressed
						LOC_Os11g47600	glycosyl hydrolase, putative, expressed
						LOC_Os11g47610	glycosyl hydrolase, putative, expressed
						LOC_Os11g47620	ZOS11-09 - C2H2 zinc finger protein, expressed
						LOC_Os11g47630	ZOS11-10 - C2H2 zinc finger protein, expressed
						LOC_Os11g47640	expressed protein
						LOC_Os11g47650	trp repressor/replication initiator, putative, expressed
						LOC_Os11g47660	expressed protein
						LOC_Os11g47670	thaumatin family domain containing protein, expressed
						LOC_Os11g47680	thaumatin family domain containing protein, expressed
						LOC_Os11g47690	zinc finger, C3HC4 type domain containing protein, expressed
						LOC_Os11g47700	zinc finger, C3HC4 type domain containing protein, expressed
						LOC_Os11g47710	SNF7 domain containing protein, putative, expressed
						LOC_Os11g47730	expressed protein
						LOC_Os11g47740	expressed protein
						LOC_Os11g47750	expressed protein
						LOC_Os11g47760	DnaK family protein, putative, expressed
						LOC_Os11g47770	selT/selW/selH selenoprotein domain containing protein, expressed
						LOC_Os11g47780	pollen signalling protein with adenylyl cyclase activity, putative, expressed
						LOC_Os11g47790	expressed protein
						LOC_Os11g47800	spo0B-associated GTP-binding protein, putative, expressed
						LOC_Os11g47809	metallothionein, putative, expressed
						LOC_Os11g47820	glucan endo-1,3-beta-glucosidase precursor, putative, expressed
						LOC_Os11g47830	RNA recognition motif containing protein, expressed
						LOC_Os11g47840	OsRhmbd18 - Putative Rhomboid homologue, expressed
						LOC_Os11g47850	transposon protein, putative, unclassified, expressed
						LOC_Os11g47860	expressed protein
Panicle number	seq-rs828	2	6340533	6311533		LOC_Os02g11980	receptor-like protein kinase precursor, putative, expressed
						LOC_Os02g11990	expressed protein
						LOC_Os02g12000	expressed protein
						LOC_Os02g12010	receptor-like protein kinase precursor, putative, expressed
						LOC_Os02g12020	expressed protein
						LOC_Os02g12030	receptor-like protein kinase precursor, putative, expressed
						LOC_Os02g12040	receptor-like protein kinase precursor, putative, expressed
						LOC_Os02g12050	hypothetical protein
						LOC_Os02g12060	DEF6 - Defensin and Defensin-like DEFL family, expressed
						LOC_Os02g12070	expressed protein
						LOC_Os02g12080	expressed protein
						LOC_Os02g12090	expressed protein
						LOC_Os02g12100	expressed protein
						LOC_Os02g12110	retrotransposon protein, putative, unclassified, expressed
						LOC_Os02g12120	retrotransposon protein, putative, unclassified, expressed
						LOC_Os02g12130	cysteine-rich receptor-like protein kinase 35 precursor, putative, expressed
						LOC_Os02g12140	retrotransposon protein, putative, Ty3-gypsy subclass, expressed
						LOC_Os02g12150	expressed protein
						LOC_Os02g12159
						LOC_Os02g12170	expressed protein
						LOC_Os02g12180	hypothetical protein
						LOC_Os02g12189
						LOC_Os02g12200	kinesin heavy chain, putative, expressed
						LOC_Os02g12210	expressed protein
						LOC_Os02g12220	retrotransposon protein, putative, unclassified, expressed
						LOC_Os02g12230	hypothetical protein
						LOC_Os02g12240	hypothetical protein
						LOC_Os02g12250	hypothetical protein
						LOC_Os02g12260	hypothetical protein
						LOC_Os02g12270	hypothetical protein
						LOC_Os02g12280	hypothetical protein
						LOC_Os02g12290	nuclear ribonuclease Z, putative, expressed
						LOC_Os02g12300	pectate lyase precursor, putative, expressed
						LOC_Os02g12310	no apical meristem protein, putative, expressed
						LOC_Os02g12320	retrotransposon protein, putative, Ty3-gypsy subclass, expressed
Panicle number	seq-rs3208	7	4894225	4861074		LOC_Os07g09120	expressed protein
						LOC_Os07g09130	CHCH domain containing protein, expressed
						LOC_Os07g09140	expressed protein
						LOC_Os07g09150	expressed protein
						LOC_Os07g09160	expressed protein
						LOC_Os07g09170	transposon protein, putative, CACTA, En/Spm sub-class, expressed
						LOC_Os07g09180	transposon protein, putative, CACTA, En/Spm sub-class, expressed
						LOC_Os07g09190	transketolase, putative, expressed
						LOC_Os07g09200	expressed protein
						LOC_Os07g09210	retrotransposon protein, putative, Ty3-gypsy subclass, expressed
						LOC_Os07g09220	IPP transferase, putative, expressed
						LOC_Os07g09230	retrotransposon protein, putative, unclassified, expressed
						LOC_Os07g09240	retrotransposon protein, putative, unclassified, expressed
						LOC_Os07g09250	retrotransposon protein, putative, Ty3-gypsy subclass, expressed
						LOC_Os07g09260
						LOC_Os07g09270	expressed protein
						LOC_Os07g09280	expressed protein
						LOC_Os07g09290	hypothetical protein
						LOC_Os07g09300
						LOC_Os07g09310	thioredoxin, putative, expressed
						LOC_Os07g09320	FHA domain containing protein, putative, expressed
						LOC_Os07g09330	inositol-1-monophosphatase, putative, expressed
						LOC_Os07g09340	plasma membrane ATPase, putative, expressed
						LOC_Os07g09350	transposon protein, putative, unclassified
						LOC_Os07g09360	hypothetical protein
						LOC_Os07g09370	pentatricopeptide, putative, expressed
						LOC_Os07g09384	expressed protein
						LOC_Os07g09400	RNA ligase isoform 1, putative, expressed
Panicle number	seq-rs4241	9	12681846	12076134		LOC_Os09g20000	heavy metal-associated domain containing protein, expressed
						LOC_Os09g20010	SNF1-related protein kinase regulatory subunit beta-2, putative, expressed
						LOC_Os09g20020	NBS-LRR resistance-like protein B8, putative, expressed
						LOC_Os09g20024	expressed protein
						LOC_Os09g20030	disease resistance RPP13-like protein 1, putative, expressed
						LOC_Os09g20040	resistance-like protein I2GA-SH194-2, putative, expressed
						LOC_Os09g20050	expressed protein
						LOC_Os09g20060	hypothetical protein
						LOC_Os09g20070	transposon protein, putative, CACTA, En/Spm sub-class
						LOC_Os09g20080	transposon protein, putative, CACTA, En/Spm sub-class, expressed
						LOC_Os09g20090	L-ascorbate oxidase precursor, putative, expressed
						LOC_Os09g20100	hypothetical protein
						LOC_Os09g20110	expressed protein
						LOC_Os09g20120	transposon protein, putative, CACTA, En/Spm sub-class, expressed
						LOC_Os09g20130	transposon protein, putative, CACTA, En/Spm sub-class, expressed
						LOC_Os09g20140	expressed protein
						LOC_Os09g20150	C1-like domain containing protein, expressed
						LOC_Os09g20160	transposon protein, putative, CACTA, En/Spm sub-class, expressed
						LOC_Os09g20170	expressed protein
						LOC_Os09g20180	expressed protein
						LOC_Os09g20190	expressed protein
						LOC_Os09g20200	expressed protein
						LOC_Os09g20210	hypothetical protein
						LOC_Os09g20220	glutathione S-transferase, putative, expressed
						LOC_Os09g20230	expressed protein
						LOC_Os09g20240	DUF581 domain containing protein, expressed
						LOC_Os09g20250	retrotransposon protein, putative, Ty1-copia subclass, expressed
						LOC_Os09g20260	polyamine oxidase precursor, putative, expressed
						LOC_Os09g20270	expressed protein
						LOC_Os09g20284	amine oxidase, flavin-containing, domain containing protein, expressed
Panicle type	seq-rs833	2	7161407	7132407		LOC_Os02g13200	expressed protein
						LOC_Os02g13210	transposable element protein, putative, containing Pfam profile: PF03004, Transposase_24, expressed
						LOC_Os02g13220	F-box family protein, putative, expressed
						LOC_Os02g13230	transposon protein, putative, CACTA, En/Spm sub-class
						LOC_Os02g13240	transposon protein, putative, CACTA, En/Spm sub-class
						LOC_Os02g13250	transposon protein, putative, CACTA, En/Spm sub-class, expressed
						LOC_Os02g13260	F-box family protein, putative, expressed
						LOC_Os02g13270	Mpv17 / PMP22 family domain containing protein, expressed
						LOC_Os02g13280
						LOC_Os02g13290	phosphoethanolamine/phosphocholine phosphatase, putative, expressed
						LOC_Os02g13300	mitochondrial carrier protein, putative, expressed
						LOC_Os02g13304	expressed protein
						LOC_Os02g13310	homeobox domain containing protein, expressed
						LOC_Os02g13320	expressed protein
						LOC_Os02g13330	bet v I allergen family protein, putative, expressed
						LOC_Os02g13340	expressed protein
						LOC_Os02g13350	hydrolase, NUDIX family, domain containing protein, expressed
						LOC_Os02g13370	expressed protein
						LOC_Os02g13360	expressed protein
						LOC_Os02g13380	early nodulin 93 ENOD93 protein, putative, expressed
						LOC_Os02g13390	expressed protein
						LOC_Os02g13400	expressed protein
						LOC_Os02g13410	leucine-rich repeat family protein, putative, expressed
						LOC_Os02g13420	leucine-rich repeat receptor protein kinase EXS precursor, putative, expressed
						LOC_Os02g13430	receptor-like protein kinase 5 precursor, putative, expressed
						LOC_Os02g13440	expressed protein
						LOC_Os02g13450	MEGL7 - Maternally expressed gene MEG family protein precursor, putative, expressed
						LOC_Os02g13460	receptor-like protein kinase 2 precursor, putative, expressed
						LOC_Os02g13470	retrotransposon protein, putative, Ty3-gypsy subclass, expressed
						LOC_Os02g13480	expressed protein
						LOC_Os02g13490	transposon protein, putative, CACTA, En/Spm sub-class, expressed
						LOC_Os02g13500	transposon protein, putative, unclassified, expressed
						LOC_Os02g13510	receptor-like protein kinase 5 precursor, putative, expressed
Panicle length	seq-rs744	2	2019516	2019516		LOC_Os02g04360	expressed protein
						LOC_Os02g04369	expressed protein
						LOC_Os02g04380	expressed protein
						LOC_Os02g04390	expressed protein
						LOC_Os02g04400	expressed protein
						LOC_Os02g04410	expressed protein
						LOC_Os02g04420	expressed protein
						LOC_Os02g04430	STRUBBELIG-RECEPTOR FAMILY 1 precursor, putative, expressed
						LOC_Os02g04440	transducin family protein, putative, expressed
						LOC_Os02g04450	plant-specific domain TIGR01589 family protein, putative, expressed
						LOC_Os02g04460	ribosomal protein L3, putative, expressed
						LOC_Os02g04470	retrotransposon protein, putative, unclassified
						LOC_Os02g04480	cleavage and polyadenylation specificity factor, putative, expressed
						LOC_Os02g04490	histone acetyltransferase HAC1, putative, expressed
						LOC_Os02g04500	S-adenosyl-L-methionine-dependent methyltransferase mraW, putative, expressed
						LOC_Os02g04510	UOS1, putative, expressed
						LOC_Os02g04520	AGG2, putative, expressed
						LOC_Os02g04530	rust resistance-like protein RP1, putative, expressed
						LOC_Os02g04540	retrotransposon protein, putative, unclassified, expressed
						LOC_Os02g04550	expressed protein
						LOC_Os02g04560	marker Xucw84, putative, expressed
						LOC_Os02g04570	expressed protein
						LOC_Os02g04580	retrotransposon protein, putative, unclassified
						LOC_Os02g04590	auxin-independent growth promoter, putative, expressed
						LOC_Os02g04600	transposon protein, putative, unclassified
						LOC_Os02g04610	expressed protein
						LOC_Os02g04620	marker Xucw84, putative
						LOC_Os02g04630	sodium/calcium exchanger protein, putative, expressed
						LOC_Os02g04640	Myb-like DNA-binding domain containing protein, putative, expressed
						LOC_Os02g04650	activator of 90 kDa heat shock protein ATPase homolog, putative, expressed
						LOC_Os02g04660	arginine N-methyltransferase 5, putative, expressed
						LOC_Os02g04670	glucan endo-1,3-beta-glucosidase precursor, putative, expressed
						LOC_Os02g04680	OsSPL3 - SBP-box gene family member, expressed
						LOC_Os02g04690	cycloartenol synthase, putative, expressed
Pericarp color	seq-rs1190	2	27066892	26174162		LOC_Os02g43280	aldehyde dehydrogenase, putative, expressed
						LOC_Os02g43290	protein kinase domain containing protein, expressed
						LOC_Os02g43300	expressed protein
						LOC_Os02g43310	expressed protein
						LOC_Os02g43314	expressed protein
						LOC_Os02g43320	expressed protein
						LOC_Os02g43330	homeobox associated leucine zipper, putative, expressed
						LOC_Os02g43340	hydrolase, alpha/beta fold family domain containing protein, expressed
						LOC_Os02g43350	OsFtsH7 FtsH protease, homologue of AtFtsH7, expressed
						LOC_Os02g43360	cytochrome b5-like Heme/Steroid binding domain containing protein, expressed
						LOC_Os02g43370	transposon protein, putative, unclassified, expressed
						LOC_Os02g43380	expressed protein
						LOC_Os02g43390	retrotransposon protein, putative, Ty3-gypsy subclass, expressed
						LOC_Os02g43400	retrotransposon protein, putative, unclassified, expressed
						LOC_Os02g43410	transposon protein, putative, unclassified, expressed
						LOC_Os02g43420	hypothetical protein
						LOC_Os02g43430	protein kinase domain containing protein, expressed
						LOC_Os02g43440	expressed protein
						LOC_Os02g43450	retrotransposon protein, putative, Ty3-gypsy subclass, expressed
						LOC_Os02g43460	required to maintain repression 1, putative, expressed
						LOC_Os02g43470	glutamate dehydrogenase protein, putative, expressed
						LOC_Os02g43480	expressed protein
						LOC_Os02g43490	expressed protein
						LOC_Os02g43500	OR, putative, expressed
						LOC_Os02g43510	GDP-L-fucose synthase 1, putative, expressed
						LOC_Os02g43519	expressed protein
						LOC_Os02g43530	hypothetical protein
						LOC_Os02g43540	retrotransposon protein, putative, unclassified, expressed
						LOC_Os02g43550	cyclin, putative, expressed
Pericarp color	seq-rs3213	7	5257466	5224315		LOC_Os07g09660	expressed protein
						LOC_Os07g09670	galactosyltransferase family protein, putative, expressed
						LOC_Os07g09675	expressed protein
						LOC_Os07g09680	ras-related protein, putative, expressed
						LOC_Os07g09690	galactosyltransferase family protein, putative, expressed
						LOC_Os07g09700	expressed protein
						LOC_Os07g09710	OsFBX220 - F-box domain containing protein, expressed
						LOC_Os07g09720	phosphoacetylglucosamine mutase, putative, expressed
						LOC_Os07g09730	expressed protein
						LOC_Os07g09740	no apical meristem protein, expressed
						LOC_Os07g09750	expressed protein
						LOC_Os07g09760	retrotransposon protein, putative, unclassified, expressed
						LOC_Os07g09770	retrotransposon protein, putative, unclassified, expressed
						LOC_Os07g09780	hypothetical protein
						LOC_Os07g09790
						LOC_Os07g09800	expressed protein
						LOC_Os07g09814	OsFBX221 - F-box domain containing protein, expressed
						LOC_Os07g09830	no apical meristem protein, expressed
						LOC_Os07g09840	expressed protein
						LOC_Os07g09850	expressed protein
						LOC_Os07g09860	no apical meristem protein, expressed
						LOC_Os07g09870	OsFBA2 - F-box and FBA domain containing protein, expressed
						LOC_Os07g09880	expressed protein
						LOC_Os07g09890	hexokinase, putative, expressed
						LOC_Os07g09900	disease resistance protein RPM1, putative, expressed
						LOC_Os07g09910	stripe rust resistance protein Yr10, putative, expressed
						LOC_Os07g09914	expressed protein
						LOC_Os07g09920
						LOC_Os07g09930	transposon protein, putative, unclassified, expressed
						LOC_Os07g09940	NBS-LRR resistance protein, putative, expressed
						LOC_Os07g09950	OsFBX222 - F-box domain containing protein, expressed
						LOC_Os07g09960	expressed protein
						LOC_Os07g09970	LTPL84 - Protease inhibitor/seed storage/LTP family protein precursor, expressed
						LOC_Os07g09980	expressed protein
Pericarp color	seq-rs3224	7	6123504	6090353	Rc[71]
Pericarp color	gwseq-rs2	8	12483220	12394216		LOC_Os08g20486	transposon protein, putative, unclassified, expressed
						LOC_Os08g20492	OsFBX285 - F-box domain containing protein, expressed
						LOC_Os08g20500	retrotransposon protein, putative, unclassified, expressed
						LOC_Os08g20544	expressed protein
						LOC_Os08g20570	chloride channel protein, putative, expressed
						LOC_Os08g20580	ZOS8-04 - C2H2 zinc finger protein, expressed
						LOC_Os08g20590	transposon protein, putative, unclassified, expressed
						LOC_Os08g20610	pentatricopeptide containing protein, putative, expressed
						LOC_Os08g20620	expressed protein
						LOC_Os08g20630	expressed protein
						LOC_Os08g20636	expressed protein
						LOC_Os08g20644	expressed protein
						LOC_Os08g20660	sucrose-phosphate synthase, putative, expressed
						LOC_Os08g20670	retrotransposon protein, putative, unclassified, expressed
						LOC_Os08g20680	expressed protein
						LOC_Os08g20690	retrotransposon protein, putative, unclassified, expressed
						LOC_Os08g20700	retrotransposon protein, putative, unclassified, expressed
						LOC_Os08g20720	retrotransposon protein, putative, unclassified, expressed
						LOC_Os08g20730	peroxidase precursor, putative, expressed
						LOC_Os08g20740	expressed protein
						LOC_Os08g20750	retrotransposon protein, putative, unclassified, expressed
						LOC_Os08g20760	hypothetical protein
						LOC_Os08g20770	retrotransposon protein, putative, Ty3-gypsy subclass, expressed
						LOC_Os08g20780	retrotransposon protein, putative, Ty3-gypsy subclass, expressed
						LOC_Os08g20790	retrotransposon protein, putative, Ty3-gypsy subclass, expressed
						LOC_Os08g20800	retrotransposon protein, putative, Ty3-gypsy subclass, expressed
						LOC_Os08g20820	transposon protein, putative, unclassified
Hull color	seq-rs1645	3	20793542	20031900		LOC_Os03g35930	retrotransposon protein, putative, Ty1-copia subclass, expressed
						LOC_Os03g35940	retrotransposon protein, putative, Ty1-copia subclass, expressed
						LOC_Os03g35950	expressed protein
						LOC_Os03g35960	expressed protein
						LOC_Os03g35970	retrotransposon protein, putative, unclassified, expressed
						LOC_Os03g35980	hypothetical protein
						LOC_Os03g35990	retrotransposon protein, putative, unclassified, expressed
						LOC_Os03g36000	retrotransposon protein, putative, unclassified, expressed
						LOC_Os03g36020	retrotransposon protein, putative, Ty3-gypsy subclass
						LOC_Os03g36030	retrotransposon protein, putative, Ty3-gypsy subclass, expressed
						LOC_Os03g36050	retrotransposon protein, putative, Ty3-gypsy subclass, expressed
						LOC_Os03g36060	hypothetical protein
						LOC_Os03g36070	retrotransposon protein, putative, unclassified
						LOC_Os03g36080	expressed protein
						LOC_Os03g36100	retrotransposon protein, putative, Ty3-gypsy subclass
						LOC_Os03g36110	expressed protein
						LOC_Os03g36120	retrotransposon protein, putative, unclassified, expressed
						LOC_Os03g36130	retrotransposon protein, putative, unclassified, expressed
						LOC_Os03g36140	retrotransposon protein, putative, unclassified, expressed
						LOC_Os03g36150	retrotransposon protein, putative, unclassified, expressed
						LOC_Os03g36160	DNAJ heat shock N-terminal domain-containing protein, putative, expressed
						LOC_Os03g36170	retrotransposon protein, putative, unclassified, expressed
						LOC_Os03g36180	retrotransposon protein, putative, unclassified, expressed
						LOC_Os03g36200	retrotransposon protein, putative, unclassified
						LOC_Os03g36220	retrotransposon protein, putative, unclassified, expressed
						LOC_Os03g36239	retrotransposon protein, putative, Ty3-gypsy subclass, expressed
						LOC_Os03g36260	expressed protein
						LOC_Os03g36264
						LOC_Os03g36270	retrotransposon protein, putative, unclassified, expressed
						LOC_Os03g36279	retrotransposon protein, putative, Ty3-gypsy subclass, expressed
						LOC_Os03g36290	retrotransposon protein, putative, Ty3-gypsy subclass, expressed
Hull color	seq-rs4140	9	7366211	6799499	Ibf[72]
