# Supplementary material for: Genetic variation and association mapping for 12 agronomic traits in indica rice
Source: BMC Genomics. 2015 Dec 16;16:1067. doi: 10.1186/s12864-015-2245-2 (PMC4681178; doi:10.1186/s12864-015-2245-2)
Supplement: Additional file 14: Table S10. — Relative expression levels of 14 tiller angle candidate genes at different tillering stages. (XLSX 27 kb) [file 12864_2015_2245_MOESM14_ESM.xlsx]

## Sheet: Sheet1
Table S10 Relative expression levels of 14 tiller angle candidate genes at different tillering stages
		Seedling			Early tillering				Later tillering
Candidate gene	Accession name a	2-⊿Ct	Average	S.D	2-⊿Ct	Average	S.D	Fold change b	2-⊿Ct	Average	S.D	Fold change c
LOC_Os08g33150	Yingtoujing	0.00381063	0.00114102	0.00113929	0.000243477	0.000441462	0.000270042	0.3869	0.0835683	0.992549	0.791773	869.876
	Pufeng14hao	0.000585138			0.000990421				2.06764
	Pin96118	0.00146746			0.000471921				0.345121
	Guisanzhan	0.000230446			0.000189614				0.195316
	Daozhouzao	0.000922092			0.000578407				1.24538
	Shuibawang	0.000897434			0.000557709				1.72654
	Hejian	0.000470106			0.000246635				0.54415
	Shuidaobawang	0.000744892			0.000253514				1.73269
LOC_Os08g33160	Yingtoujing	0.0380978	0.0178782	0.0115622	0.0610508	0.0590058	0.020309	3.30044	394.61	192.086	138.274	10744.2
	Pufeng14hao	0.0167866			0.0798295				15.8514
	Pin96118	0.0121921			0.04623				12.5969
	Guisanzhan	0.00101937			0.0739211				247.533
	Daozhouzao	0.0272308			0.0586418				144.22
	Shuibawang	0.0227244			0.0857417				336.887
	Hejian	0.0169672			0.0371094				152.414
	Shuidaobawang	0.00800728			0.0295221				232.576
LOC_Os08g33190	Yingtoujing	0.00252914	0.000590251	0.000833468	0.000124326	0.000134107	4.75252e-05	0.227203	0.000278763	0.00136893	0.00161769	2.31923
	Pufeng14hao	0.000125777			0.000132406				0.00102517
	Pin96118	0.000916114			0.000108473				0.000705526
	Guisanzhan	8.10395e-05			0.000135015				0.000710089
	Daozhouzao	0.000140023			0.000232621				0.000358081
	Shuibawang	0.000300277			6.85977e-05				0.00523672
	Hejian	0.000110291			0.000112767				0.00159335
	Shuidaobawang	0.000519347			0.000158647				0.00104371
LOC_Os08g33200	Yingtoujing	0.0387562	0.0222557	0.0137339	0.101668	0.140034	0.0594023	6.29205	2.11803	2.34142	1.3813	105.206
	Pufeng14hao	0.0323441			0.188354				5.64154
	Pin96118	0.0180165			0.120656				1.84585
	Guisanzhan	0.000487762			0.260639				1.80403
	Daozhouzao	0.0370749			0.11661				1.65898
	Shuibawang	0.0258982			0.148076				1.93514
	Hejian	0.017221			0.072509				1.23381
	Shuidaobawang	0.00824663			0.111756				2.49396
LOC_Os08g33280	Yingtoujing	0.0107147	0.00277232	0.00336667	0.000153617	0.000385786	0.000250826	0.139156	0.00280017	0.0177697	0.0319436	6.40968
	Pufeng14hao	0.00102831			0.000312568				0.00365954
	Pin96118	0.00370023			0.000167823				0.00435201
	Guisanzhan	0.000559363			0.000194076				0.00407401
	Daozhouzao	0.00179045			0.000727777				0.00379802
	Shuibawang	0.00225999			0.000807852				0.0957442
	Hejian	0.000622031			0.000378204				0.0186738
	Shuidaobawang	0.00150351			0.000344372				0.00905594
LOC_Os08g33320	Yingtoujing	0.00877586	0.00480478	0.00357794	0.0515099	0.0672121	0.0243165	13.9886	0.0126889	0.0172154	0.00764321	3.58297
	Pufeng14hao	0.00468359			0.0781605				0.019303
	Pin96118	0.00380512			0.0506998				0.010206
	Guisanzhan	0.000239495			0.111082				0.0205047
	Daozhouzao	0.00899043			0.0623711				0.00973938
	Shuibawang	0.00850025			0.0905335				0.03204
	Hejian	0.00267035			0.0376113				0.0117336
	Shuidaobawang	0.000773121			0.0557291				0.0215074
LOC_Os08g33330	Yingtoujing	0.068715	0.0540606	0.00812076	0.0641673	0.0936987	0.0389642	1.73321	0.0349889	0.0671205	0.0590866	1.24158
	Pufeng14hao	0.0588834			0.148723				0.0747702
	Pin96118	0.0468127			0.0748892				0.0208691
	Guisanzhan	0.0478353			0.14925				0.059248
	Daozhouzao	0.0515923			0.0714209				0.0266499
	Shuibawang	0.0614973			0.119182				0.202906
	Hejian	0.0508918			0.0602596				0.0371859
	Shuidaobawang	0.0462572			0.0616973				0.0803464
LOC_Os08g33340	Yingtoujing	0.350264	0.338221	0.062015	0.239306	0.28334	0.0737255	0.837736	0.0838453	0.112234	0.055798	0.331836
	Pufeng14hao	0.370755			0.412412				0.114282
	Pin96118	0.322319			0.321582				0.0663531
	Guisanzhan	0.456676			0.359843				0.125122
	Daozhouzao	0.299101			0.215418				0.0676601
	Shuibawang	0.256611			0.269571				0.2379
	Hejian	0.286981			0.237677				0.0826854
	Shuidaobawang	0.363059			0.210908				0.120024
LOC_Os08g33350	Yingtoujing	0.00793268	0.00397599	0.00179664	0.00805308	0.0139091	0.00913252	3.49828	0.00483177	0.0079776	0.00486221	2.00644
	Pufeng14hao	0.00360965			0.0219906				0.00667889
	Pin96118	0.00379026			0.0105643				0.00284561
	Guisanzhan	0.00148931			0.0333855				0.0105509
	Daozhouzao	0.00404277			0.00928982				0.00594987
	Shuibawang	0.00393929			0.0118187				0.01818
	Hejian	0.00375939			0.00837185				0.00493633
	Shuidaobawang	0.00324458			0.00779922				0.00984752
LOC_Os08g33370	Yingtoujing	0.591287	0.630498	0.208351	2.16149	1.89071	0.247749	2.99876	0.461325	0.47486	0.0490557	0.753151
	Pufeng14hao	0.750293			2.03119				0.478326
	Pin96118	0.89179			2.26911				0.457006
	Guisanzhan	0.231784			1.57701				0.471074
	Daozhouzao	0.708995			1.65731				0.379191
	Shuibawang	0.810776			1.84124				0.541143
	Hejian	0.558569			1.69556				0.484139
	Shuidaobawang	0.500491			1.89277				0.526676
LOC_Os08g33380	Yingtoujing	0.0516674	0.065262	0.0161357	0.0786936	0.0768522	0.0137311	1.1776	0.0432099	0.0667894	0.0426954	1.0234
	Pufeng14hao	0.0768407			0.0937193				0.059872
	Pin96118	0.0917374			0.0961272				0.0455948
	Guisanzhan	0.0539946			0.0734362				0.0571018
	Daozhouzao	0.0805738			0.0701416				0.030768
	Shuibawang	0.046497			0.0740612				0.166991
	Hejian	0.0649615			0.0761882				0.0537348
	Shuidaobawang	0.0558235			0.0524504				0.0770431
LOC_Os08g33390	Yingtoujing	0.00784286	0.00827334	0.00413276	0.00658568	0.00835405	0.00244021	1.00976	0.01434	0.0284952	0.0273181	3.44422
	Pufeng14hao	0.0122804			0.0116251				0.0245716
	Pin96118	0.014786			0.00924967				0.0206356
	Guisanzhan	0.00168027			0.0100714				0.0227572
	Daozhouzao	0.00883922			0.0104861				0.0103605
	Shuibawang	0.00432957			0.00791353				0.0949771
	Hejian	0.00909494			0.00656915				0.0165659
	Shuidaobawang	0.00733337			0.00433182				0.0237534
LOC_Os08g33420	Yingtoujing	0.0269952	0.0117368	0.0124274	0.113941	0.112011	0.0380611	9.54353	0.0570145	0.100802	0.065032	8.58853
	Pufeng14hao	0.00392117			0.175364				0.100115
	Pin96118	0.00413697			0.108665				0.0560329
	Guisanzhan	0.000426054			0.134173				0.0912994
	Daozhouzao	0.0246706			0.110208				0.0465996
	Shuibawang	0.028221			0.129034				0.249853
	Hejian	0.00358879			0.0764096				0.0880876
	Shuidaobawang	0.00193461			0.0482897				0.117413
LOC_Os08g33440	Yingtoujing	0.0841854	0.100974	0.0137616	0.338061	0.327206	0.0689871	3.2405	0.146117	0.239511	0.166993	2.37201
	Pufeng14hao	0.0813642			0.406937				0.2214
	Pin96118	0.108924			0.348473				0.160715
	Guisanzhan	0.120723			0.404358				0.230027
	Daozhouzao	0.109466			0.331875				0.141621
	Shuibawang	0.109414			0.329045				0.641254
	Hejian	0.0930616			0.254923				0.145876
	Shuidaobawang	0.100654			0.203979				0.22908
a, Eight accessions have larger tiller angle phenotypes in two environments;
b, Early tillering (2-⊿Ct) / seedling (2-⊿Ct);
c, Later tillering (2-⊿Ct) / seedling (2-⊿Ct).
