# Supplementary material for: Genetic variation and association mapping for 12 agronomic traits in indica rice
Source: BMC Genomics. 2015 Dec 16;16:1067. doi: 10.1186/s12864-015-2245-2 (PMC4681178; doi:10.1186/s12864-015-2245-2)
Supplement: Additional file 16: Table S11. — Summary of elite alleles and phenotypic effects. (XLSX 30 kb) [file 12864_2015_2245_MOESM16_ESM.xlsx]

## Sheet: all
Table S11. Summary of elite alleles and phenotypic effects
Trait	Environment	Significant locus	Chromsome	Position (IRGSP. v4)	Genotype	Elit allele	Positive phenotypic effect value
Tiller number	Lingshui	seq-rs494	1	32893083	A/G	AA	1.60079
	Lingshui	seq-rs744	2	2019516	G/A	GG	0.193974
	Lingshui	seq-rs795	2	4209710	T/C	TT	1.1792
	Lingshui	seq-rs1405	3	2129194	C/T	CC	1.88534
	Hangzhou	seq-rs480	1	30323072	C/T	CC	0.437073
	Hangzhou	seq-rs491	1	32675788	C/A	CC	1.52865
	Hangzhou	seq-rs1197	2	27269122	T/C	CC	2.54279
	Hangzhou	seq-rs1206	2	27942833	G/A	AA	4.32692
	Hangzhou	seq-rs1273	2	32649589	G/A	AA	3.59599
	Hangzhou	seq-rs1300	2	34675915	C/T	TT	2.13213
	Hangzhou	seq-rs2035	4	11578774	G/A	GG	4.16891
	Hangzhou	seq-rs5514	12	1062114	A/G	AA	7.0375
Tiller angle	Lingshui	seq-rs1879	3	36291552	G/T	GG	2.9
	Lingshui	seq-rs2509	5	14879378	T/C	CC	3.3
	Lingshui	seq-rs2561	5	18546057	A/C	AA	1.8
	Lingshui	seq-rs3945	8	20832058	C/T	CC	2.2
	Lingshui	seq-rs4142	9	7472815	A/G	AA	0.9
	Lingshui	seq-rs4356	9	21752313	G/A	GG	3.1
	Lingshui	seq-rs5171	11	22827659	G/A	AA	3.4
	Hangzhou	seq-rs168	1	5703658	A/C	AA	0.933592
	Hangzhou	seq-rs809	2	5070308	C/A	CC	0.978367
	Hangzhou	seq-rs1426	3	3544406	C/T	TT	0.471589
	Hangzhou	seq-rs2620	5	23656840	A/G	GG	2.12659
	Hangzhou	seq-rs3085	6	28299681	T/C	TT	0.386861
	Hangzhou	seq-rs3104	6	29879391	A/C	CC	0.569465
	Hangzhou	seq-rs3945	8	20832058	C/T	CC	2.88052
	Hangzhou	seq-rs4356	9	21752313	G/A	GG	2.00069
	Hangzhou	seq-rs5143	11	21887448	C/T	TT	1.02554
Plant hight	Lingshui	seq-rs64	1	2228627	T/G	TT	18.6977
	Lingshui	seq-rs531	1	35528186	C/A	CC	30.2562
	Lingshui	seq-rs542	1	36010204	G/A	GG	27.1227
	Lingshui	seq-rs609	1	41143657	G/A	GG	30.5894
	Lingshui	seq-rs1029	2	24420437	T/C	CC	3.2534
	Lingshui	seq-rs2070	4	15904354	T/G	TT	12.8375
	Lingshui	seq-rs3355	7	15394070	G/T	GG	10.5062
	Lingshui	seq-rs3936	8	20235347	A/C	CC	14.5956
	Lingshui	seq-rs4633	10	16964626	T/C	TT	12.6014
	Lingshui	seq-rs5922	12	26001074	G/A	AA	14.3694
	Hangzhou	seq-rs62	1	2138922	A/G	AA	6.69241
	Hangzhou	seq-rs502	1	33565345	A/C	AA	41.0588
	Hangzhou	seq-rs2039	4	12688322	C/T	CC	2.91025
	Hangzhou	seq-rs2163	4	21682562	A/G	AA	12.0211
	Hangzhou	seq-rs2683	6	276836	A/C	AA	2.12645
	Hangzhou	seq-rs3012	6	22322181	T/C	CC	25.6948
	Hangzhou	seq-rs3093	6	28802483	G/T	TT	22.8883
	Hangzhou	seq-rs3971	8	24897545	G/T	GG	16.3177
	Hangzhou	seq-rs3987	8	25676683	C/A	CC	15.1751
	Hangzhou	seq-rs4036	8	27413834	G/A	AA	8.46489
	Hangzhou	seq-rs4628	10	16742817	A/G	AA	14.2138
	Hangzhou	seq-rs4660	10	18928836	C/T	CC	26.9987
	Hangzhou	seq-rs4709	10	22731973	T/C	TT	6.85345
	Hangzhou	seq-rs5213	11	23853809	C/T	TT	11.7678
	Hangzhou	seq-rs5794	12	19568140	T/C	TT	7.04142
Flag leaf length	Lingshui	seq-rs281	1	14772336	A/G	GG	0.17078
	Lingshui	seq-rs748	2	2079854	A/C	CC	0.709098
	Lingshui	seq-rs766	2	2766998	C/T	CC	0.770281
	Lingshui	seq-rs1557	3	11017771	T/C	TT	3.90195
	Lingshui	seq-rs1599	3	16245742	G/A	AA	4.02205
	Lingshui	seq-rs1857	3	35126138	G/A	AA	0.0679494
	Lingshui	seq-rs1877	3	36248022	T/C	CC	0.791276
	Lingshui	seq-rs1945	4	1215600	T/G	GG	4.46434
	Lingshui	seq-rs2182	4	22864425	A/G	GG	0.187497
	Lingshui	seq-rs2186	4	23307932	G/A	AA	1.04208
	Lingshui	seq-rs2207	4	24715307	A/C	AA	2.64938
	Lingshui	seq-rs2262	4	31577890	C/T	CC	0.394983
	Lingshui	seq-rs2351	4	33013263	C/T	TT	0.698995
	Lingshui	seq-rs2932	6	13192171	T/G	GG	2.08258
	Lingshui	seq-rs2969	6	17943121	G/T	TT	0.352918
	Lingshui	seq-rs3187	7	3584775	C/T	CC	1.75945
	Lingshui	seq-rs4393	9	23517876	G/A	GG	1.73773
	Hangzhou	seq-rs172	1	5759280	A/G	GG	3.59217
	Hangzhou	seq-rs489	1	32542551	G/T	GG	4.50579
	Hangzhou	seq-rs498	1	33366474	G/A	GG	5.70309
	Hangzhou	seq-rs554	1	36564325	G/A	GG	2.89969
	Hangzhou	seq-rs669	1	43845494	C/T	TT	3.40743
	Hangzhou	seq-rs690	1	44521798	T/C	TT	2.04243
	Hangzhou	seq-rs699	1	45000575	A/G	AA	2.54927
	Hangzhou	seq-rs897	2	10807544	C/T	TT	0.455383
	Hangzhou	seq-rs1442	3	4805985	A/G	GG	0.248556
	Hangzhou	seq-rs1455	3	5926637	T/G	TT	2.18213
	Hangzhou	seq-rs2875	6	9334940	C/T	TT	0.339813
	Hangzhou	seq-rs3078	6	27706537	T/C	CC	1.436
	Hangzhou	seq-rs3931	8	20145896	G/A	AA	3.53209
	Hangzhou	seq-rs4130	9	6654954	C/A	CC	1.03956
	Hangzhou	seq-rs4142	9	7472815	A/G	AA	0.414093
	Hangzhou	seq-rs4246	9	14441181	T/C	TT	1.34599
	Hangzhou	seq-rs4506	10	9457624	T/C	CC	7.30426
	Hangzhou	seq-rs4723	11	731525	C/A	AA	2.35504
	Hangzhou	seq-rs5077	11	19917917	G/A	AA	3.23638
	Hangzhou	seq-rs5301	11	25261593	T/G	GG	0.822144
	Hangzhou	seq-rs5380	11	27443760	G/A	AA	1.46618
	Hangzhou	seq-rs5399	11	27873594	G/T	TT	2.17503
	Hangzhou	seq-rs5422	11	28227079	T/G	GG	1.84317
	Hangzhou	seq-rs5454	11	29022998	G/T	TT	0.958395
	Hangzhou	seq-rs5479	11	29495809	C/A	CC	4.20318
	Hangzhou	seq-rs5483	11	29838253	G/A	AA	0.336408
	Hangzhou	seq-rs5491	11	30577186	G/A	GG	2.83783
	Hangzhou	seq-rs5866	12	23299996	G/A	GG	2.82058
Flag leaf width	Lingshui	seq-rs349	1	20975940	T/C	TT	0.0289106
	Lingshui	seq-rs367	1	23290015	A/G	AA	0.0689271
	Lingshui	seq-rs609	1	41143657	G/A	GG	0.0801714
	Lingshui	seq-rs790	2	4072133	G/A	GG	0.0531425
	Lingshui	seq-rs1285	2	33972315	C/T	TT	0.0585754
	Lingshui	seq-rs1293	2	34633830	T/C	TT	0.0162208
	Lingshui	seq-rs1877	3	36248022	T/C	CC	0.152855
	Lingshui	seq-rs2259	4	31519665	A/G	GG	0.0336714
	Lingshui	seq-rs2285	4	31886501	C/A	CC	0.14199
	Lingshui	seq-rs2430	5	5439809	C/A	AA	0.126381
	Lingshui	seq-rs2753	6	3325151	C/T	TT	0.0918997
	Lingshui	seq-rs3104	6	29879391	A/C	AA	0.0713715
	Lingshui	seq-rs3113	6	30282802	G/A	GG	0.0894591
	Lingshui	seq-rs3177	7	2745260	G/A	GG	0.136691
	Lingshui	seq-rs3597	7	28887866	C/T	TT	0.128256
	Lingshui	seq-rs3612	7	29622511	C/T	TT	0.132944
	Lingshui	seq-rs3647	8	730402	G/A	GG	0.052647
	Lingshui	seq-rs3775	8	7718417	A/G	AA	0.0178263
	Lingshui	seq-rs5050	11	19278756	C/A	CC	0.0140255
	Lingshui	seq-rs5125	11	21084520	C/T	TT	0.0247158
	Lingshui	seq-rs5490	11	30573423	G/A	GG	0.0696356
	Lingshui	seq-rs5830	12	21937671	C/T	TT	0.103378
	Lingshui	seq-rs5854	12	22859273	A/C	CC	0.0828315
	Lingshui	seq-rs5935	12	27215051	T/C	TT	0.0265161
	Hangzhou	seq-rs19	1	441974	T/C	TT	0.0379662
	Hangzhou	seq-rs152	1	4914108	G/T	TT	0.0933256
	Hangzhou	seq-rs367	1	23290015	A/G	AA	0.0754386
	Hangzhou	seq-rs449	1	26689660	A/C	CC	0.0132714
	Hangzhou	seq-rs579	1	38625818	T/C	CC	0.0937547
	Hangzhou	seq-rs634	1	42933594	C/T	CC	0.00577458
	Hangzhou	seq-rs673	1	43922995	C/T	TT	0.0272827
	Hangzhou	seq-rs829	2	6618847	A/G	GG	0.0732263
	Hangzhou	seq-rs839	2	7574663	A/C	CC	0.097813
	Hangzhou	seq-rs1262	2	31613100	C/T	CC	0.0495868
	Hangzhou	seq-rs1299	2	34659842	G/T	GG	0.0518484
	Hangzhou	seq-rs1474	3	7000314	C/T	TT	0.0167394
	Hangzhou	seq-rs1660	3	21791396	G/T	GG	0.0330162
	Hangzhou	seq-rs1760	3	27281513	C/A	AA	0.162353
	Hangzhou	seq-rs1877	3	36248022	T/C	CC	0.128682
	Hangzhou	seq-rs1938	4	1105118	C/T	CC	0.0116664
	Hangzhou	seq-rs2254	4	31000838	A/G	GG	0.0587162
	Hangzhou	seq-rs2296	4	31950628	A/G	AA	0.106317
	Hangzhou	seq-rs2366	4	35391685	G/A	GG	0.00811966
	Hangzhou	seq-rs2409	5	3080256	T/C	TT	0.00598527
	Hangzhou	seq-rs2421	5	4569168	T/G	TT	0.0785338
	Hangzhou	seq-rs2438	5	6301325	G/T	TT	0.069693
	Hangzhou	seq-rs2590	5	21500839	C/T	CC	0.0538796
	Hangzhou	seq-rs2617	5	23597559	T/C	CC	0.0151946
	Hangzhou	seq-rs3543	7	26039087	A/G	AA	0.0340144
	Hangzhou	seq-rs4009	8	26639612	A/G	GG	0.0743819
	Hangzhou	seq-rs4230	9	12363348	G/A	GG	0.0946158
	Hangzhou	seq-rs4659	10	18689735	G/T	GG	0.0296851
	Hangzhou	seq-rs4707	10	22475549	G/A	AA	0.0405689
	Hangzhou	seq-rs5049	11	19213981	C/A	CC	0.0198602
	Hangzhou	seq-rs5490	11	30573423	G/A	GG	0.0701334
	Hangzhou	seq-rs5846	12	22724641	T/C	CC	0.0294375
	Hangzhou	seq-rs5886	12	24000141	T/C	TT	0.0663447
Flag leaf length/width	Lingshui	seq-rs828	2	6340533	T/C	TT	1.18767
	Lingshui	seq-rs1335	2	35806077	A/G	GG	2.0016
	Lingshui	seq-rs1599	3	16245742	G/A	AA	1.8822
	Lingshui	seq-rs1857	3	35126138	G/A	AA	0.86152
	Lingshui	seq-rs1871	3	35992090	T/G	GG	1.74909
	Lingshui	seq-rs1877	3	36248022	T/C	TT	1.50539
	Lingshui	seq-rs1945	4	1215600	T/G	GG	5.12393
	Lingshui	seq-rs2285	4	31886501	C/A	AA	3.64463
	Lingshui	seq-rs2430	5	5439809	C/A	CC	1.19837
	Lingshui	seq-rs3416	7	17534962	T/G	TT	0.889783
	Lingshui	seq-rs3611	7	29594473	A/G	GG	2.59955
	Lingshui	seq-rs4216	9	11439838	A/G	GG	0.255811
	Lingshui	seq-rs4226	9	12347007	T/C	TT	0.4075
	Lingshui	seq-rs4572	10	11651507	T/G	TT	0.0475309
	Hangzhou	seq-rs498	1	33366474	G/A	GG	20.67
	Hangzhou	seq-rs669	1	43845494	C/T	TT	23.6094
	Hangzhou	seq-rs1379	3	343666	T/C	TT	21.8518
	Hangzhou	seq-rs1386	3	1625693	A/G	AA	24.3139
	Hangzhou	seq-rs2604	5	22423240	C/A	CC	23.1577
	Hangzhou	seq-rs3078	6	27706537	T/C	CC	23.7631
	Hangzhou	seq-rs3111	6	30023423	C/A	AA	24.4054
	Hangzhou	seq-rs3699	8	3040568	A/G	AA	21.5944
	Hangzhou	seq-rs3713	8	3464653	G/A	GG	21.2868
	Hangzhou	seq-rs3725	8	4321065	C/T	CC	23.9616
	Hangzhou	seq-rs4287	9	17085641	C/A	CC	22.6645
	Hangzhou	seq-rs4321	9	18848833	C/A	AA	22.8293
	Hangzhou	seq-rs4332	9	19982654	T/C	CC	24.6109
	Hangzhou	seq-rs4402	10	288580	G/T	GG	24.3449
	Hangzhou	seq-rs4723	11	731525	C/A	AA	23.8696
	Hangzhou	seq-rs4769	11	4398718	G/A	AA	24.1086
	Hangzhou	seq-rs4796	11	5013574	C/T	TT	24.5383
	Hangzhou	seq-rs5380	11	27443760	G/A	AA	24.3428
	Hangzhou	seq-rs5399	11	27873594	G/T	TT	24.1573
	Hangzhou	seq-rs5422	11	28227079	T/G	GG	24.2078
	Hangzhou	seq-rs5449	11	28953975	C/T	CC	24.2524
	Hangzhou	seq-rs5491	11	30577186	G/A	GG	22.824
	Hangzhou	seq-rs5616	12	7734145	A/G	GG	23.4318
	Hangzhou	seq-rs5773	12	18104417	G/T	GG	23.1201
	Hangzhou	seq-rs5841	12	22457293	C/A	AA	24.7983
Flag leaf angle	Lingshui	seq-rs481	1	30681551	C/T	CC	0.779087
	Lingshui	seq-rs806	2	4852752	T/G	TT	0.443333
	Lingshui	seq-rs2182	4	22864425	A/G	AA	0.187781
	Lingshui	seq-rs4146	9	7711651	C/A	CC	0.162177
	Hangzhou	seq-rs272	1	14518389	C/T	CC	0.174485
	Hangzhou	seq-rs717	2	864750	A/C	AA	0.864238
	Hangzhou	seq-rs1776	3	28765222	T/G	TT	0.489292
	Hangzhou	seq-rs2118	4	19762963	G/A	AA	1.39767
	Hangzhou	seq-rs2160	4	21585619	G/T	TT	0.0680367
	Hangzhou	seq-rs2416	5	3833633	A/G	AA	0.336786
	Hangzhou	seq-rs3486	7	21946150	A/G	GG	0.482347
	Hangzhou	seq-rs5171	11	22827659	G/A	AA	1.16881
Panicle number	Lingshui	seq-rs152	1	4914108	G/T	GG	0.346002
	Lingshui	seq-rs376	1	24183962	A/G	GG	0.495599
	Lingshui	seq-rs494	1	32893083	A/G	AA	0.916415
	Lingshui	seq-rs828	2	6340533	T/C	CC	1.61538
	Lingshui	seq-rs1206	2	27942833	G/A	AA	3.87179
	Lingshui	seq-rs1335	2	35806077	A/G	GG	1.15386
	Lingshui	seq-rs1358	2	36124242	T/C	CC	0.750167
	Lingshui	seq-rs1410	3	2280045	A/C	CC	1.12191
	Lingshui	seq-rs1784	3	29001673	T/G	TT	0.00484487
	Lingshui	seq-rs1868	3	35808359	A/G	AA	1.21184
	Lingshui	seq-rs2254	4	31000838	A/G	AA	1.60938
	Lingshui	seq-rs2285	4	31886501	C/A	AA	0.923771
	Lingshui	seq-rs3208	7	4894225	C/T	CC	1.58686
	Lingshui	seq-rs4241	9	12681846	T/G	GG	0.452065
	Lingshui	seq-rs5805	12	19974813	T/C	CC	3.45837
	Hangzhou	seq-rs331	1	19993234	G/A	AA	4.80794
	Hangzhou	seq-rs374	1	24108947	G/A	AA	1.55958
	Hangzhou	seq-rs443	1	26501193	A/C	CC	0.0195662
	Hangzhou	seq-rs479	1	30318105	T/C	TT	0.0989524
	Hangzhou	seq-rs828	2	6340533	T/C	CC	1.09821
	Hangzhou	seq-rs1386	3	1625693	A/G	GG	1.77984
	Hangzhou	seq-rs1388	3	1663085	A/C	CC	1.12855
	Hangzhou	seq-rs1405	3	2129194	C/T	CC	1.04781
	Hangzhou	seq-rs1757	3	27084815	G/A	AA	1.85041
	Hangzhou	seq-rs1780	3	28867998	G/T	TT	0.428523
	Hangzhou	seq-rs2209	4	24757981	C/A	AA	1.9567
	Hangzhou	seq-rs2748	6	3129784	C/A	AA	1.83406
	Hangzhou	seq-rs3208	7	4894225	C/T	CC	0.791142
	Hangzhou	seq-rs3725	8	4321065	C/T	CC	0.0662659
	Hangzhou	seq-rs4241	9	12681846	T/G	GG	0.909165
	Hangzhou	seq-rs4934	11	10691209	A/C	CC	0.248705
Panicle type	Lingshui	seq-rs833	2	7161407	T/G	TT	0.353699
	Lingshui	seq-rs1788	3	29228673	A/G	AA	0.203308
	Lingshui	seq-rs1802	3	30783587	T/C	TT	0.38998
	Lingshui	seq-rs1815	3	31682390	G/T	TT	0.383741
	Lingshui	seq-rs1894	3	36509139	C/A	CC	0.143905
	Lingshui	seq-rs2266	4	31642490	A/G	AA	0.0870554
	Lingshui	seq-rs3480	7	21632235	G/A	AA	0.484228
	Lingshui	seq-rs3962	8	23977998	C/T	TT	0.119689
	Lingshui	seq-rs4018	8	26997957	T/C	CC	0.480691
	Lingshui	seq-rs4020	8	27011518	G/A	AA	0.480691
	Lingshui	seq-rs4054	8	28043515	T/C	TT	0.290829
	Lingshui	seq-rs5778	12	18149648	A/G	AA	0.35596
	Hangzhou	seq-rs833	2	7161407	T/G	TT	0.233202
	Hangzhou	seq-rs839	2	7574663	A/C	AA	0.423897
	Hangzhou	seq-rs1160	2	26300483	G/A	AA	0.521637
	Hangzhou	seq-rs1438	3	4340485	C/A	AA	0.135224
	Hangzhou	seq-rs2555	5	18198275	G/T	GG	0.0931422
	Hangzhou	seq-rs4202	9	10488895	A/G	GG	0.125969
	Hangzhou	seq-rs4299	9	17537226	A/G	GG	0.183935
	Hangzhou	seq-rs4304	9	17869716	T/G	GG	0.181824
	Hangzhou	seq-rs4311	9	18040677	C/T	TT	0.228171
	Hangzhou	seq-rs5638	12	9907194	G/A	GG	0.217529
Panicle length	Lingshui	seq-rs744	2	2019516	G/A	AA	0.265931
	Lingshui	seq-rs997	2	21822322	C/T	CC	3.69613
	Lingshui	seq-rs1075	2	25086037	A/C	CC	0.63029
	Lingshui	seq-rs1868	3	35808359	A/G	GG	0.664287
	Lingshui	seq-rs3439	7	18453511	G/A	GG	0.972564
	Lingshui	seq-rs3946	8	20968729	A/C	CC	0.984197
	Lingshui	seq-rs4650	10	17767403	G/A	AA	0.44897
	Hangzhou	seq-rs476	1	30023774	G/T	GG	0.0158424
	Hangzhou	seq-rs744	2	2019516	G/A	AA	0.182093
	Hangzhou	seq-rs2187	4	23397674	C/T	TT	0.441653
	Hangzhou	seq-rs2451	5	7295848	C/A	CC	1.4358
	Hangzhou	seq-rs2813	6	6408421	A/G	GG	1.34393
	Hangzhou	seq-rs3717	8	3759236	G/A	GG	1.73059
	Hangzhou	seq-rs3749	8	5858081	G/A	GG	1.04549
	Hangzhou	seq-rs4506	10	9457624	T/C	CC	1.5915
	Hangzhou	seq-rs5226	11	24103009	T/C	TT	0.455787
