# Supplementary material for: Genetic variation and association mapping for 12 agronomic traits in indica rice
Source: BMC Genomics. 2015 Dec 16;16:1067. doi: 10.1186/s12864-015-2245-2 (PMC4681178; doi:10.1186/s12864-015-2245-2)
Supplement: Additional file 18: Table S12. — Summary of the number of elite alleles carried by each favorable accession. (XLSX 19 kb) [file 12864_2015_2245_MOESM18_ESM.xlsx]

## Sheet: Sheet1
Table S12. Summary of the number of elite alleles carried by each favorable accession
Accession ID	Accession name	Environment	Tiller number	Number of elite allele	Tiller angle	Number of elite allele	Plant height	Number of elite allele	Flag leaf length	Number of elite allele	Flag leaf width	Number of elite allele	Flag leaf length/Flag leaf width	Number of elite allele	Flag leaf angle	Number of elite allele	Panicle number	Number of elite allele	Panicle type	Number of elite allele	Panicle length	Number of elite allele
CH116	T 100	LS	7.66667	2	13.8333	2	114.5	8	32.9	9	1.7	12	13.4202	2	1	0	7	7	2	6	20.75	1
CH136	Kemainuo	LS	12.3333	3	20	2	91.5	6	24	5	1.5	14	20.7176	5	1	2	8.83333	5	2	7	23.825	1
CH149	Hanzhongheifengnuo	LS	12.6667	3	12.3333	2	102.667	8	24.9	9	1.7	16	12.5614	6	1	3	10.5	4	2	4	23.875	1
CH150	Xiangzhennuo	LS	11.6667	4	20	5	92.8333	8	25.2	4	1.8	13	15.7056	5	3	2	7.33333	6	2	5	23.675	1
CH157	M 099	LS	9.16667	3	12.6667	4	98.1667	5	24.9	7	1.68	13	21.1324	6	3	3	6.5	6	2	5	23.675	2
CH163	Bagoo	LS	8.66667	2	14.6667	4	96.6667	4	24.1	10	2.14	12	16.0846	6	3	2	6.16667	3	2	6	23.325	2
CH180	Zaoxiang17	LS	12.5	4	12.1667	4	79.6667	4	28.4	3	1.5	11	16.4375	6	1	2	8.5	6	2	5	23.825	1
CH183	Wai128xuan	LS	12.1667	2	11	2	93.1667	5	27	8	1.68	13	18.9542	5	1	1	9.5	7	2	5	22.425	1
CH187	Xianhuangzhan	LS	12.5	3	13.8333	4	93.8333	3	23.1	4	1.84	13	14.0132	3	1	3	7.16667	6	2	7	20.275	1
CH193	Lvyuanzhan	LS	10.8333	3	19.3333	4	88.6667	3	24	4	1.68	14	20.1583	5	3	3	6.33333	4	2	6	22	2
CH204	Liushizi	LS	11.8333	3	15.5	4	115.25	7	33.2	9	1.6	17	14.6906	5	1	3	7.83333	2	3	7	25.825	1
CH239	Wulicun	LS	10.1667	1	16.3333	3	84.5	6	25.4	9	1.88	14	17.9792	5	1	3	7	3	2	4	22.275	1
CH241	Heimi	LS	11.1667	1	16.3333	2	104.833	4	21.8	7	1.68	15	13.9035	4	1	1	8.5	3	2	8	23.3	1
CH242	Dishuigu	LS	10.3333	3	17.5	2	101.75	5	25.5	8	1.96	20	18.4771	4	3	3	6.5	5	2	4	22.65	1
CH256	Zhongjuanxian	LS	10	2	10.6667	1	120	7	28.2	8	1.92	16	11.2489	3	3	2	6.5	4	2	4	22.25	1
CH257	Kexiang	LS	9.33333	1	13.1667	1	87	7	25.5	8	1.9	19	19.8089	3	1	2	7.83333	3	2	6	21.6	1
CH289	Heiyu1hao	LS	11.8333	4	13.3333	4	89.5	3	23.9	8	1.74	14	13.5111	4	1	2	7.66667	5	2	6	22.6	1
CH290	Zaobai	LS	7.66667	2	10.6667	4	113	7	32.5	10	1.76	22	23.2311	4	1	2	6.16667	2	3	7	23.025	3
CH378	Yelicang	LS	12.3333	2	12.6667	3	106.5	5	36.1	8	1.56	16	16.0732	5	1	3	9.66667	3	3	5	24.375	3
CH394	Nanchengwuchuanzao	LS	8.83333	2	15	3	117.75	7	29.7	8	1.5	19	17.4706	8	1	3	7.33333	3	2	3	24.25	2
CH472	Maguzi	LS	7.33333	3	11.6667	2	119.333	6	28.4	9	1.58	20	19.3546	7	3	3	6.33333	3	3	6	24.45	1
CH019	Rinaldo Bersari	HZ	11	3	17.3333	4	107.6	7	34.25	11	2.075	23	19.9592	13	1	3	10	7	2	5	28.3833	5
CH098	75-1-120	HZ	11.25	2	14.5	3	104.4	8	36.3	7	1.775	18	17.349	11	1	2	8	5	2	4	24.05	1
CH111	JW 42	HZ	9	2	13.3333	3	113.4	5	34.25	12	1.65	22	17.1762	13	1	3	7.4	3	1	3	21.9833	1
CH135	Qiqingzhan	HZ	11	2	14.3333	2	117	8	31.875	8	1.525	20	19.3423	10	1	3	10.2	6	2	4	24.5	1
CH154	Yannongzao4hao	HZ	10.75	1	11.5	3	87.2	6	35.875	12	1.825	19	24.3575	12	3	3	9	4	3	6	25.2333	3
CH155	Yushuinuo	HZ	12	4	15.5	1	86.8	7	31.5	11	1.575	15	25.17	12	1	3	11.4	5	2	4	25.7667	4
CH167	Zhaodaowen	HZ	11.75	1	15.5	3	111.5	7	51.25	9	2.325	23	15.0667	7	1	2	8.2	5	2	5	28.8833	4
CH171	Zhong11	HZ	11.5	3	16.3333	2	101	5	33.375	13	1.725	18	18.2726	8	1	2	8.2	5	2	3	28.7	2
CH180	Zaoxiang17	HZ	12	3	15.3333	3	92.4	7	39.875	10	1.65	20	15.7102	10	1	2	8.4	7	2	4	27.5	3
CH193	Lvyuanzhan	HZ	10.75	2	17.1667	4	118	8	31.5	7	2.075	21	21.3636	11	3	2	6.6	6	2	4	25.6	3
CH230	Kawagu	HZ	9.75	1	12.8333	4	98.6	9	47	12	2.2	21	23.5131	13	3	1	6.4	6	2	3	26.2333	5
CH245	Sankecun	HZ	11.25	4	17.3333	3	109.8	5	39.575	9	1.625	24	19.784	10	1	2	7.8	6	2	4	25.6	4
CH247	R 481 yan	HZ	9.75	3	13.1667	2	105.8	7	34.875	11	1.75	21	20.1442	13	1	2	9	4	2	2	22.4	4
CH248	Tianhongtian	HZ	9.25	3	10.6667	3	96.2	6	35	9	1.725	23	20.2819	14	1	3	8	4	2	3	25.2333	2
CH250	Guifuxian3hao	HZ	10.25	1	10.6667	5	119.4	5	37.95	16	1.625	15	23.3925	12	1	3	7.4	4	3	3	28.9667	3
CH406	Shuangkang8hao	HZ	11.75	1	11.8333	1	102.6	3	31	12	1.7	18	20.9062	12	1	3	10.6	6	2	3	25.5833	2
CH488	Gangannuo	HZ	9.75	4	10.3333	3	113	4	40.875	10	1.625	23	16.4638	9	1	2	6.8	5	2	4	27.2333	4
CH525	Zhenlong13	HZ	9.5	1	12.8333	5	96.8	7	28.625	13	1.65	17	21.9788	11	1	3	8	6	2	3	26.2167	2
Number of elite alleles				1~4		1~5		3~9		3~16		11~24		2~14		0~3		2~7		2~8		1~5
